# Supplementary material for: The Discrepant and Similar Responses of Genome-Wide Transcriptional Profiles between Drought and Cold Stresses in Cassava
Source: Int J Mol Sci. 2017 Dec 12;18(12):2668. doi: 10.3390/ijms18122668 (PMC5751270; doi:10.3390/ijms18122668)
Supplement: Supplementary file 1 [file ijms-18-02668-s001.zip]

Archive with 8 entries (7 files):
- Supple_Tab_Fig/
- Supple_Tab_Fig/Table_S1.xlsx
- Supple_Tab_Fig/Table_S2.xlsx
- Supple_Tab_Fig/Table_S3.xlsx
- Supple_Tab_Fig/Table_S4.xlsx
- Supple_Tab_Fig/Table_S5.xlsx
- Supple_Tab_Fig/Table_S6.xlsx
- Supple_Tab_Fig/Supplementary.pdf
