# Supplementary material for: The Discrepant and Similar Responses of Genome-Wide Transcriptional Profiles between Drought and Cold Stresses in Cassava
Source: Int J Mol Sci. 2017 Dec 12;18(12):2668. doi: 10.3390/ijms18122668 (PMC5751270; doi:10.3390/ijms18122668)
Supplement: Supplementary file 1 [file ijms-18-02668-s001.zip › Supple_Tab_Fig/Table_S1.xlsx]

## Sheet: Sheet1
Table S1. The primers used to validate the results of RNA-seq by qRT-PCR.
cassavaID	Gene annotation	Forword primer 5'->3'	Reverse primer 5'->3'	log2(Fold-change) from RNA-seq			log2(Fold-change) from qRT-PCR			Samples	cor
				4d	6d	10d	4d	6d	10d
cassava4.1_004992m.g	ubiquitin family protein	GCTACGGTTTGGAGGCAGAT	TTGGAACCAACAGCTCGTGT	2.05	-0.03	2.07	1.42	-0.53	2.76	fully expanded leaves	0.91765
cassava4.1_009112m.g	PP2C (protein phosphatase 2C)	GCAACAGGGGACGTTTTGTC	TGAGGCCTTTTACACGCCAT	2.35	-0.27	1.87	1.58	-1.16	1.64	fully expanded leaves	0.981687
cassava4.1_008259m.g	proline- rich protein 2	TCCCAATGCGGATTCTTCCC	TTCCACTGCGCTGCTCTTAT	-0.63	-1.96	-5.63	-1.61	-2.44	-4.94	folded leaves	0.998
cassava4.1_003724m.g	octadecanal decarbonylase	GGGTGGTACCCAAATACGCA	CTGTTGAGCTCCTCACCCTG	0.95	3.72	3.05	-0.04	3.09	2.59	folded leaves	0.996416
cassava4.1_010216m.g	ABF2 (abscisic acid responsive elements- binding factor 2)	AGGGGTGGAATCATGGGGAT	GACGACAGCTTGTTTGCAGG	-0.18	2.53	1.53	-1.07	2.93	1.92	roots	0.991788
cassava4.1_016240m.g	RD22; nutrient reservoir	TCAGCTTGGAACCCAAAGCA	CAGGCGTCTAGTTGGGAACC	-0.69	3.8	2.3	-0.87	3.27	2.11	folded leaves	0.998244
cassava4.1_029110m.g	AP2 domain transcription factor	TGTGAAGGATTACGGCTGGG	GGTTGCTGTCTATGGCACCT	4.66	3.74	3.06	5.28	2.82	3.76	roots	0.678176
										average	0.937423
