# Supplementary material for: The Discrepant and Similar Responses of Genome-Wide Transcriptional Profiles between Drought and Cold Stresses in Cassava
Source: Int J Mol Sci. 2017 Dec 12;18(12):2668. doi: 10.3390/ijms18122668 (PMC5751270; doi:10.3390/ijms18122668)
Supplement: Supplementary file 1 [file ijms-18-02668-s001.zip › Supple_Tab_Fig/Table_S2.xlsx]

## Sheet: Sheet1
Table S2. DE genes that differentially expressed in at least one tissue in response to cold and/or drought stresses.
GeneID	c.fl.6h	c.fl.24h	c.fl.48h	c.fel.6h	c.fel.24h	c.fel.48h	c.r.6h	c.r.24h	c.r.48h	d.fl.4d	d.fl.6d	d.fl.10d	d.fel.4d	d.fel.6d	d.fel.10d	d.r.4d	d.r.6d	d.r.10d	Groups	cassava.id	mapman.ANN	At.homolog	rice.homolog	mapman.description	TAIR10.short_description	TAIR10.ANN
cassava4.1_020631m.g	-4.33412	-0.983011	-3.04889	1.22808	0.558914	-3.01491	-0.447988	-2.03774	1.01368	1.02309	-1.1965	1.33299	2.49519	0.036735	1.65418	-2.98536	0.533266	0.86443	1	cassava4.1_020631m.g	amino acid metabolism.degradation.aromatic aa.tryptophan	AT2G30650	loc_os12g16350	catalytic	ATP-dependent caseinolytic (Clp) protease/crotonase family protein	ATP-dependent caseinolytic (Clp) protease/crotonase family protein; FUNCTIONS IN: catalytic activity; INVOLVED IN: metabolic process; EXPRESSED IN: petal, leaf whorl, sepal, flower, pedicel; EXPRESSED DURING: 4 anthesis, petal differentiation and expansion stage; CONTAINS InterPro DOMAIN/s: Crotonase, core (InterPro:IPR001753); BEST Arabidopsis thaliana protein match is: beta-hydroxyisobutyryl-Co…
cassava4.1_025830m.g	-5.10025	-2.24272	-4.60204	1.0783	-0.492534	-0.969325	-0.730266	-1.88143	-0.131876	0.89205	-2.14465	1.36624	2.02159	0.132416	1.12707	-1.96972	1.27812	1.09579	1	cassava4.1_025830m.g	amino acid metabolism.degradation.aromatic aa.tryptophan	AT4G13360	loc_os06g39344	catalytic	ATP-dependent caseinolytic (Clp) protease/crotonase family protein	ATP-dependent caseinolytic (Clp) protease/crotonase family protein; FUNCTIONS IN: catalytic activity; INVOLVED IN: metabolic process; EXPRESSED IN: 24 plant structures; EXPRESSED DURING: 14 growth stages; CONTAINS InterPro DOMAIN/s: Crotonase, core (InterPro:IPR001753); BEST Arabidopsis thaliana protein match is: ATP-dependent caseinolytic (Clp) protease/crotonase family protein (TAIR:AT3G24360.1…
cassava4.1_015094m.g	2.54946	-0.0565993	2.33612	-1.74965	-1.1621	0.703186	0.307789	1.58809	-1.04629	-0.579877	2.13645	-0.814993	-0.801723	1.04522	-2.01163	0.86497	-1.2866	-1.24924	2	cassava4.1_015094m.g	amino acid metabolism.degradation.aromatic aa.tryptophan	AT4G14430	loc_os05g45300	IBR10 (INDOLE-3-BUTYRIC ACID RESPONSE 10); catalytic/ dodecenoyl-CoA delta-isomerase	indole-3-butyric acid response 10	indole-3-butyric acid response 10 (IBR10); FUNCTIONS IN: catalytic activity, dodecenoyl-CoA delta-isomerase activity; INVOLVED IN: fatty acid catabolic process, root hair elongation, metabolic process, indolebutyric acid metabolic process, response to indolebutyric acid stimulus; LOCATED IN: peroxisome; EXPRESSED IN: 24 plant structures; EXPRESSED DURING: 15 growth stages; CONTAINS InterPro DOMAI…
cassava4.1_008396m.g	-3.84786	-1.00578	-3.64107	0.32084	-0.474195	-3.98307	-0.322356	-1.92168	-0.989275	-0.0644814	-2.79819	-1.07368	0.969683	-0.522394	2.1024	-1.64922	0.0415252	-0.532339	1	cassava4.1_008396m.g	amino acid metabolism.degradation.aromatic aa.tyrosine	AT1G12050	loc_os02g10310	fumarylacetoacetase, putative	fumarylacetoacetase, putative	fumarylacetoacetase, putative; FUNCTIONS IN: fumarylacetoacetase activity, catalytic activity; INVOLVED IN: aromatic amino acid family metabolic process, metabolic process; LOCATED IN: cellular_component unknown; EXPRESSED IN: 23 plant structures; EXPRESSED DURING: 13 growth stages; CONTAINS InterPro DOMAIN/s: Fumarylacetoacetase, C-terminal-like (InterPro:IPR002529), Fumarylacetoacetase, C-termi…
cassava4.1_011739m.g	-1.26575	-0.75871	-0.963771	0.453321	1.36973	1.32899	-3.23656	-2.91824	-3.71898	-1.12254	-1.07896	-1.27287	-1.12492	-0.722178	-2.3607	0.418775	-3.54513	-2.64809	29	cassava4.1_011739m.g	amino acid metabolism.degradation.aspartate family.asparagine.L-asparaginase	AT3G16150	loc_os04g55710	L-asparaginase, putative / L-asparagine amidohydrolase, putative	N-terminal nucleophile aminohydrolases (Ntn hydrolases) superfamily protein	N-terminal nucleophile aminohydrolases (Ntn hydrolases) superfamily protein; CONTAINS InterPro DOMAIN/s: Peptidase T2, asparaginase 2 (InterPro:IPR000246); BEST Arabidopsis thaliana protein match is: N-terminal nucleophile aminohydrolases (Ntn hydrolases) superfamily protein (TAIR:AT5G08100.1); Has 3285 Blast hits to 3219 proteins in 891 species: Archae - 113; Bacteria - 1512; Metazoa - 512; Fung…
cassava4.1_011879m.g	1.20362	1.42521	1.41196	0.40408	0.52538	0.233129	0.825172	0.455509	-1.2234	-1.40746	-1.0755	-0.532793	-2.20251	-4.08012	-1.71648	-0.96395	-2.24364	-3.11557	31	cassava4.1_011879m.g	amino acid metabolism.degradation.aspartate family.asparagine.L-asparaginase	AT5G08100	loc_os03g40070	L-asparaginase / L-asparagine amidohydrolase	N-terminal nucleophile aminohydrolases (Ntn hydrolases) superfamily protein	N-terminal nucleophile aminohydrolases (Ntn hydrolases) superfamily protein; CONTAINS InterPro DOMAIN/s: Peptidase T2, asparaginase 2 (InterPro:IPR000246); BEST Arabidopsis thaliana protein match is: N-terminal nucleophile aminohydrolases (Ntn hydrolases) superfamily protein (TAIR:AT3G16150.1); Has 3243 Blast hits to 3196 proteins in 873 species: Archae - 113; Bacteria - 1502; Metazoa - 516; Fung…
cassava4.1_007238m.g	-1.0444	-0.107042	-1.41443	-2.81238	-2.51577	-2.25738	-1.25878	-0.922146	-2.52293	-0.921865	-0.229869	-0.530574	-2.11646	-3.22576	-1.29113	-1.3147	-1.84264	-0.939824	27	cassava4.1_007238m.g	amino acid metabolism.degradation.aspartate family.methionine.methionine gamma-lyase	AT1G64660	loc_os10g37340	ATMGL (ARABIDOPSIS THALIANA METHIONINE GAMMA-LYASE); catalytic/ methionine gamma-lyase	methionine gamma-lyase	methionine gamma-lyase (MGL); CONTAINS InterPro DOMAIN/s: Pyridoxal phosphate-dependent transferase, major domain (InterPro:IPR015424), Cys/Met metabolism, pyridoxal phosphate-dependent enzyme (InterPro:IPR000277), Pyridoxal phosphate-dependent transferase, major region, subdomain 1 (InterPro:IPR015421), Pyridoxal phosphate-dependent transferase, major region, subdomain 2 (InterPro:IPR015422); BE…
cassava4.1_013169m.g	-2.69098	-1.95301	-2.49129	-0.209308	-0.408475	-1.29717	-1.08533	-2.46803	-1.05965	0.710554	-1.7002	0.0684711	1.26874	1.2187	1.33991	0.190759	1.4498	0.711638	1	cassava4.1_013169m.g	amino acid metabolism.degradation.aspartate family.threonine	AT1G11840	loc_os08g09250	ATGLX1 (GLYOXALASE I HOMOLOG); lactoylglutathione lyase/ metal ion binding	glyoxalase I homolog	glyoxalase I homolog (GLX1); FUNCTIONS IN: lactoylglutathione lyase activity, metal ion binding; INVOLVED IN: response to cadmium ion, carbohydrate metabolic process; LOCATED IN: peroxisome, plasma membrane, vacuole, chloroplast envelope; EXPRESSED IN: 27 plant structures; EXPRESSED DURING: 14 growth stages; CONTAINS InterPro DOMAIN/s: Glyoxalase I (InterPro:IPR004361), Glyoxalase I, conserved si…
cassava4.1_003924m.g	3.33598	-0.193687	2.86882	-2.35612	-1.6818	0.720431	0.556694	1.1513	-0.428653	1.02724	3.31614	1.67857	-2.52852	-0.826593	-1.28936	-0.627503	-1.50428	-1.43526	14	cassava4.1_003924m.g	amino acid metabolism.degradation.aspartate family.threonine	AT3G10050	loc_os03g50510	OMR1 (L-O-METHYLTHREONINE RESISTANT 1); L-threonine ammonia-lyase	L-O-methylthreonine resistant 1	L-O-methylthreonine resistant 1 (OMR1); FUNCTIONS IN: L-threonine ammonia-lyase activity; INVOLVED IN: isoleucine biosynthetic process, threonine metabolic process; LOCATED IN: chloroplast; EXPRESSED IN: 22 plant structures; EXPRESSED DURING: 13 growth stages; CONTAINS InterPro DOMAIN/s: Threonine dehydratase I (InterPro:IPR005787), Pyridoxal phosphate-dependent enzyme, beta subunit (InterPro:IPR…
cassava4.1_009685m.g	-2.64975	-0.611442	-2.92463	0.369264	-0.403506	-2.91857	-1.63183	-2.06849	-1.77819	0.291903	-2.95002	-2.40277	1.15846	-1.31347	0.741589	0.172905	0.729239	-0.173341	18	cassava4.1_009685m.g	amino acid metabolism.degradation.aspartate family.threonine	AT1G67280	loc_os05g14194	lactoylglutathione lyase, putative / glyoxalase I, putative	Glyoxalase/Bleomycin resistance protein/Dioxygenase superfamily protein	Glyoxalase/Bleomycin resistance protein/Dioxygenase superfamily protein; FUNCTIONS IN: lactoylglutathione lyase activity, metal ion binding; INVOLVED IN: response to cold, carbohydrate metabolic process; LOCATED IN: thylakoid, thylakoid lumen, stromule, chloroplast, chloroplast stroma; EXPRESSED IN: 24 plant structures; EXPRESSED DURING: 15 growth stages; CONTAINS InterPro DOMAIN/s: Glyoxalase I …
cassava4.1_018242m.g	-0.508054	-0.412419	-2.02844	-1.41185	-1.95856	-1.99986	-2.20978	-2.84563	-2.70969	-0.21117	-0.506358	0.258933	0.1845	0.745668	0.622412	-0.0872649	0.319417	0.286937	23	cassava4.1_018242m.g	amino acid metabolism.degradation.branched chain group.leucine	AT2G26800	loc_os01g16350	hydroxymethylglutaryl-CoA lyase, putative / 3-hydroxy-3-methylglutarate-CoA lyase, putative / HMG-CoA lyase, putative	Aldolase superfamily protein	Aldolase superfamily protein; FUNCTIONS IN: hydroxymethylglutaryl-CoA lyase activity, catalytic activity; INVOLVED IN: leucine metabolic process, metabolic process; LOCATED IN: mitochondrion; EXPRESSED IN: 25 plant structures; EXPRESSED DURING: 15 growth stages; CONTAINS InterPro DOMAIN/s: Aldolase-type TIM barrel (InterPro:IPR013785), Pyruvate carboxyltransferase (InterPro:IPR000891); BEST Arabi…
cassava4.1_007022m.g	1.05406	1.49731	1.54545	1.98122	2.06264	2.59979	0.449315	0.517966	1.22078	0.112677	0.225977	-0.425161	0.505738	0.618877	-0.233128	0.0524885	0.842388	0.810985	4	cassava4.1_007022m.g	amino acid metabolism.degradation.branched chain group.shared	AT2G33150	loc_os10g31950	PKT3 (PEROXISOMAL 3-KETOACYL-COA THIOLASE 3); acetyl-CoA C-acyltransferase	peroxisomal 3-ketoacyl-CoA thiolase 3	peroxisomal 3-ketoacyl-CoA thiolase 3 (PKT3); FUNCTIONS IN: acetyl-CoA C-acyltransferase activity; INVOLVED IN: fatty acid beta-oxidation, jasmonic acid biosynthetic process, response to wounding, fatty acid oxidation, glyoxysome organization; LOCATED IN: in 6 components; EXPRESSED IN: 26 plant structures; EXPRESSED DURING: 15 growth stages; CONTAINS InterPro DOMAIN/s: Thiolase (InterPro:IPR00215…
cassava4.1_010205m.g	1.74551	0.779544	0.834384	-0.679743	-0.0238651	-0.215963	1.34062	1.752	1.85264	-0.0536982	0.208581	1.72458	0.231143	1.28448	-1.05977	-0.872421	-1.06523	-0.286036	6	cassava4.1_010205m.g	amino acid metabolism.degradation.branched chain group.shared	AT1G55510	loc_os07g07470	BCDH BETA1 (BRANCHED-CHAIN ALPHA-KETO ACID DECARBOXYLASE E1 BETA SUBUNIT); 3-methyl-2-oxobutanoate dehydrogenase (2-methylpropanoyl-transferring)/ catalytic	branched-chain alpha-keto acid decarboxylase E1 beta subunit	branched-chain alpha-keto acid decarboxylase E1 beta subunit (BCDH BETA1); FUNCTIONS IN: 3-methyl-2-oxobutanoate dehydrogenase (2-methylpropanoyl-transferring) activity, catalytic activity; INVOLVED IN: metabolic process; EXPRESSED IN: 24 plant structures; EXPRESSED DURING: 14 growth stages; CONTAINS InterPro DOMAIN/s: Transketolase, C-terminal (InterPro:IPR005476), Transketolase-like, C-terminal…
cassava4.1_006481m.g	-0.937333	-2.34132	-1.56339	-0.259783	-1.30029	-1.15935	-0.166556	-0.676856	0.332063	0.198128	-1.5595	0.610662	-0.51772	1.60645	0.238429	0.180327	3.59933	2.61683	12	cassava4.1_006481m.g	amino acid metabolism.degradation.branched chain group.shared	AT1G21400	loc_os12g08260	2-oxoisovalerate dehydrogenase, putative / 3-methyl-2-oxobutanoate dehydrogenase, putative / branched-chain alpha-keto acid dehydrogenase E1 alpha subunit, putative	Thiamin diphosphate-binding fold (THDP-binding) superfamily protein	Thiamin diphosphate-binding fold (THDP-binding) superfamily protein; FUNCTIONS IN: oxidoreductase activity, acting on the aldehyde or oxo group of donors, disulfide as acceptor, 3-methyl-2-oxobutanoate dehydrogenase (2-methylpropanoyl-transferring) activity; INVOLVED IN: metabolic process; EXPRESSED IN: guard cell; CONTAINS InterPro DOMAIN/s: Dehydrogenase, E1 component (InterPro:IPR001017); BEST…
cassava4.1_002651m.g	1.97845	0.942033	1.38163	-1.24106	-1.36608	-0.0680717	-0.48805	0.636721	0.571891	0.450049	2.37498	1.63391	-0.294399	0.284616	-1.06408	1.27799	1.27532	0.615434	8	cassava4.1_002651m.g	amino acid metabolism.degradation.branched chain group.valine	AT2G14170	loc_os07g09060	ALDH6B2; 3-chloroallyl aldehyde dehydrogenase/ methylmalonate-semialdehyde dehydrogenase (acylating)/ oxidoreductase	aldehyde dehydrogenase 6B2	aldehyde dehydrogenase 6B2 (ALDH6B2); FUNCTIONS IN: 3-chloroallyl aldehyde dehydrogenase activity, copper ion binding; INVOLVED IN: response to oxidative stress; LOCATED IN: mitochondrion; EXPRESSED IN: 25 plant structures; EXPRESSED DURING: 13 growth stages; CONTAINS InterPro DOMAIN/s: Aldehyde/histidinol dehydrogenase (InterPro:IPR016161), Aldehyde dehydrogenase (InterPro:IPR015590), Aldehyde d…
cassava4.1_005165m.g	1.34166	0.22314	1.15964	0.564138	-0.114678	1.54198	1.05964	1.13121	0.0181829	1.24143	1.93279	3.75092	-1.15738	0.0920377	-1.67081	-0.67682	-2.6673	-1.81281	11	cassava4.1_005165m.g	amino acid metabolism.degradation.branched chain group.valine	AT2G14170	loc_os07g09060	ALDH6B2; 3-chloroallyl aldehyde dehydrogenase/ methylmalonate-semialdehyde dehydrogenase (acylating)/ oxidoreductase	aldehyde dehydrogenase 6B2	aldehyde dehydrogenase 6B2 (ALDH6B2); FUNCTIONS IN: 3-chloroallyl aldehyde dehydrogenase activity, copper ion binding; INVOLVED IN: response to oxidative stress; LOCATED IN: mitochondrion; EXPRESSED IN: 25 plant structures; EXPRESSED DURING: 13 growth stages; CONTAINS InterPro DOMAIN/s: Aldehyde/histidinol dehydrogenase (InterPro:IPR016161), Aldehyde dehydrogenase (InterPro:IPR015590), Aldehyde d…
cassava4.1_022124m.g	3.12129	0.730658	1.82862	-0.0790091	-2.54754	0.889962	2.7958	3.28967	1.52138	0.701702	2.473	2.45721	-5.02545	0.266716	-2.81264	-0.568327	-1.7007	-1.40423	9	cassava4.1_022124m.g	amino acid metabolism.degradation.glutamate family.arginine	AT5G46180	loc_os03g44150	delta-OAT; ornithine-oxo-acid transaminase	ornithine-delta-aminotransferase	ornithine-delta-aminotransferase (DELTA-OAT); FUNCTIONS IN: ornithine-oxo-acid transaminase activity, zinc ion binding; INVOLVED IN: ornithine catabolic process, hyperosmotic salinity response, proline biosynthetic process, arginine catabolic process to glutamate; LOCATED IN: mitochondrion; EXPRESSED IN: 24 plant structures; EXPRESSED DURING: 15 growth stages; CONTAINS InterPro DOMAIN/s: Pyridoxa…
cassava4.1_016655m.g	0.577873	-0.276327	-0.689948	0.102914	-0.391697	-0.0484482	-0.498635	-0.369712	-1.01065	0.0711141	-0.722591	0.201721	0.282693	0.844374	0.505853	1.97885	2.59714	2.22873	12	cassava4.1_016655m.g	amino acid metabolism.degradation.glutamate family.glutamine	AT5G13780	loc_os04g54330	GCN5-related N-acetyltransferase, putative	Acyl-CoA N-acyltransferases (NAT) superfamily protein	Acyl-CoA N-acyltransferases (NAT) superfamily protein; FUNCTIONS IN: N-acetyltransferase activity; INVOLVED IN: metabolic process; LOCATED IN: endomembrane system; EXPRESSED IN: 22 plant structures; EXPRESSED DURING: 13 growth stages; CONTAINS InterPro DOMAIN/s: GCN5-related N-acetyltransferase, C-terminal (InterPro:IPR022610), GCN5-related N-acetyltransferase (InterPro:IPR000182), Acyl-CoA N-acy…
cassava4.1_006529m.g	-3.33774	-3.27553	-1.58669	-10.5386	-3.28073	-2.2489	-1.48614	-1.26109	-0.0597462	0.784361	-0.00555545	0.921742	0.715207	2.66631	1.67428	-1.11677	-0.406113	-0.818287	1	cassava4.1_006529m.g	amino acid metabolism.degradation.histidine	AT1G43710	loc_os02g33710	emb1075 (embryo defective 1075); carboxy-lyase/ catalytic/ pyridoxal phosphate binding	Pyridoxal phosphate (PLP)-dependent transferases superfamily protein	embryo defective 1075 (emb1075); FUNCTIONS IN: pyridoxal phosphate binding, carboxy-lyase activity, catalytic activity; INVOLVED IN: cellular amino acid metabolic process, embryo development ending in seed dormancy; LOCATED IN: cellular_component unknown; EXPRESSED IN: 25 plant structures; EXPRESSED DURING: 15 growth stages; CONTAINS InterPro DOMAIN/s: Pyridoxal phosphate-dependent transferase, m…
cassava4.1_009845m.g	-1.03612	-0.336627	-1.49282	0.585054	0.55608	-0.814684	-1.21038	-1.54077	-0.840667	-0.736775	-1.79745	-1.22929	2.06084	0.0853364	2.10582	-0.246085	1.34564	1.44101	10	cassava4.1_009845m.g	amino acid metabolism.degradation.serine-glycine-cysteine group.cysteine	AT1G79230	loc_os12g41500	MST1 (MERCAPTOPYRUVATE SULFURTRANSFERASE 1); 3-mercaptopyruvate sulfurtransferase/ sulfurtransferase/ thiosulfate sulfurtransferase	mercaptopyruvate sulfurtransferase 1	mercaptopyruvate sulfurtransferase 1 (MST1); FUNCTIONS IN: 3-mercaptopyruvate sulfurtransferase activity, sulfurtransferase activity, thiosulfate sulfurtransferase activity; INVOLVED IN: sulfate transport, aging; LOCATED IN: mitochondrion, chloroplast; EXPRESSED IN: 25 plant structures; EXPRESSED DURING: 13 growth stages; CONTAINS InterPro DOMAIN/s: Rhodanese-like (InterPro:IPR001763), Thiosulpha…
cassava4.1_000718m.g	-0.174484	0.00627403	-1.9248	-0.381328	-1.15824	-2.04886	0.0865169	-0.268906	-0.220511	0.675754	-2.25878	-2.90829	1.76277	0.878154	-0.701311	0.345235	-0.331084	0.447468	7	cassava4.1_000718m.g	amino acid metabolism.degradation.serine-glycine-cysteine group.glycine	AT4G33010	loc_os06g40940	AtGLDP1 (Arabidopsis thaliana glycine decarboxylase P-protein 1); catalytic/ glycine dehydrogenase (decarboxylating)/ pyridoxal phosphate binding	glycine decarboxylase P-protein 1	glycine decarboxylase P-protein 1 (GLDP1); FUNCTIONS IN: glycine dehydrogenase (decarboxylating) activity, protein binding; INVOLVED IN: glycine catabolic process, response to cadmium ion, glycine decarboxylation via glycine cleavage system; LOCATED IN: mitochondrion, apoplast, glycine cleavage complex, chloroplast, chloroplast envelope; EXPRESSED IN: 31 plant structures; EXPRESSED DURING: 16 gro…
cassava4.1_033767m.g	1.73969	-4.1115	1.42981	-4.21565	-9.89531	-0.607898	1.90197	1.76509	-9.3753	2.35006	5.32321	3.05822	-3.01743	-2.86473	-11.7849	0.202805	-2.37533	-10.94	9	cassava4.1_033767m.g	amino acid metabolism.degradation.serine-glycine-cysteine group.glycine	AT1G08630	loc_os04g43650	THA1 (Threonine Aldolase 1); aldehyde-lyase/ threonine aldolase	threonine aldolase 1	threonine aldolase 1 (THA1); CONTAINS InterPro DOMAIN/s: Pyridoxal phosphate-dependent transferase, major domain (InterPro:IPR015424), Aromatic amino acid beta-eliminating lyase/threonine aldolase (InterPro:IPR001597), Pyridoxal phosphate-dependent transferase, major region, subdomain 1 (InterPro:IPR015421), Pyridoxal phosphate-dependent transferase, major region, subdomain 2 (InterPro:IPR015422)…
cassava4.1_008834m.g	0.451085	0.341042	-2.62329	-1.08017	-2.03592	-2.94109	-0.530955	-1.04221	-0.919087	-0.679594	-3.54936	-1.93245	0.454586	-0.143144	0.0640939	-1.27893	-0.921744	-1.42226	25	cassava4.1_008834m.g	amino acid metabolism.degradation.serine-glycine-cysteine group.glycine	AT1G11860	loc_os04g53230	aminomethyltransferase, putative	Glycine cleavage T-protein family	Glycine cleavage T-protein family; FUNCTIONS IN: aminomethyltransferase activity; INVOLVED IN: response to cadmium ion; LOCATED IN: in 6 components; EXPRESSED IN: 26 plant structures; EXPRESSED DURING: 15 growth stages; CONTAINS InterPro DOMAIN/s: Glycine cleavage system T protein (InterPro:IPR006223), Glycine cleavage T-protein, N-terminal (InterPro:IPR006222), Glycine cleavage T-protein, C-term…
cassava4.1_008528m.g	-1.54854	-2.72289	-1.39017	0.57873	0.223662	1.17858	-2.13224	-2.26124	-1.70342	-0.322818	0.706735	-1.05192	0.336024	1.16957	0.496501	-0.704474	-0.19314	1.27497	5	cassava4.1_008528m.g	amino acid metabolism.misc	AT1G49820	loc_os04g57400	ATMTK (ARABIDOPSIS THALIANA S-METHYL-5-THIORIBOSE KINASE); S-methyl-5-thioribose kinase	S-methyl-5-thioribose kinase	S-methyl-5-thioribose kinase (MTK); CONTAINS InterPro DOMAIN/s: Methylthioribose kinase (InterPro:IPR009212), Aminoglycoside phosphotransferase (InterPro:IPR002575), Protein kinase-like domain (InterPro:IPR011009); Has 954 Blast hits to 954 proteins in 299 species: Archae - 0; Bacteria - 750; Metazoa - 4; Fungi - 0; Plants - 63; Viruses - 0; Other Eukaryotes - 137 (source: NCBI BLink).
cassava4.1_007682m.g	-2.28534	-1.36335	-1.72598	0.738697	-0.0727648	-0.329231	-0.170978	-0.0739526	0.803104	-0.798382	-1.79872	-1.12103	-0.245834	-0.155828	0.427319	-0.302562	1.14827	0.717295	1	cassava4.1_007682m.g	amino acid metabolism.synthesis.aromatic aa.chorismate.3-dehydroquinate synthase	AT5G66120	loc_os09g36800	3-dehydroquinate synthase, putative	3-dehydroquinate synthase, putative	3-dehydroquinate synthase, putative; FUNCTIONS IN: 3-dehydroquinate synthase activity, carbon-oxygen lyase activity, acting on phosphates; INVOLVED IN: aromatic amino acid family biosynthetic process, biosynthetic process; LOCATED IN: chloroplast; EXPRESSED IN: 23 plant structures; EXPRESSED DURING: 14 growth stages; CONTAINS InterPro DOMAIN/s: 3-dehydroquinate synthase AroB, subgroup (InterPro:I…
cassava4.1_023162m.g	-3.56674	-2.45944	-2.14102	0.698172	-0.786012	0.332213	-0.258509	0.699799	1.41106	-0.899302	-2.77797	-1.30791	0.257034	0.487955	0.584387	-1.36151	0.116111	0.400043	1	cassava4.1_023162m.g	amino acid metabolism.synthesis.aromatic aa.chorismate.3-deoxy-D-arabino-heptulosonate 7-phosphate synthase	AT1G22410	loc_os08g37790	2-dehydro-3-deoxyphosphoheptonate aldolase, putative / 3-deoxy-D-arabino-heptulosonate 7-phosphate synthase, putative / DAHP synthetase, putative	Class-II DAHP synthetase family protein	Class-II DAHP synthetase family protein; FUNCTIONS IN: 3-deoxy-7-phosphoheptulonate synthase activity; INVOLVED IN: aromatic amino acid family biosynthetic process; LOCATED IN: membrane; EXPRESSED IN: 23 plant structures; EXPRESSED DURING: 15 growth stages; CONTAINS InterPro DOMAIN/s: DAHP synthetase, class II (InterPro:IPR002480); BEST Arabidopsis thaliana protein match is: 3-deoxy-D-arabino-hep…
cassava4.1_005262m.g	-1.99308	-2.16983	0.266295	-1.36921	-1.0201	0.225678	-0.699116	-0.176665	0.850497	-2.05479	-1.89672	-1.34929	0.0659417	0.649308	1.9552	-1.31104	-0.533073	-0.28252	18	cassava4.1_005262m.g	amino acid metabolism.synthesis.aromatic aa.chorismate.3-deoxy-D-arabino-heptulosonate 7-phosphate synthase	AT4G39980	loc_os07g42960	DHS1 (3-DEOXY-D-ARABINO-HEPTULOSONATE 7-PHOSPHATE SYNTHASE 1); 3-deoxy-7-phosphoheptulonate synthase	3-deoxy-D-arabino-heptulosonate 7-phosphate synthase 1	3-deoxy-D-arabino-heptulosonate 7-phosphate synthase 1 (DHS1); CONTAINS InterPro DOMAIN/s: DAHP synthetase, class II (InterPro:IPR002480); BEST Arabidopsis thaliana protein match is: Class-II DAHP synthetase family protein (TAIR:AT1G22410.1); Has 3797 Blast hits to 3784 proteins in 681 species: Archae - 0; Bacteria - 1224; Metazoa - 0; Fungi - 110; Plants - 172; Viruses - 0; Other Eukaryotes - 22…
cassava4.1_005209m.g	-1.965	-2.09516	-2.24001	1.8914	-0.962675	1.06684	1.99147	3.07179	4.26989	-0.244471	-4.07207	-2.67674	1.5169	1.27831	0.934622	-1.15299	0.75297	2.40688	18	cassava4.1_005209m.g	amino acid metabolism.synthesis.aromatic aa.chorismate.3-deoxy-D-arabino-heptulosonate 7-phosphate synthase	AT1G22410	loc_os03g27230	2-dehydro-3-deoxyphosphoheptonate aldolase, putative / 3-deoxy-D-arabino-heptulosonate 7-phosphate synthase, putative / DAHP synthetase, putative	Class-II DAHP synthetase family protein	Class-II DAHP synthetase family protein; FUNCTIONS IN: 3-deoxy-7-phosphoheptulonate synthase activity; INVOLVED IN: aromatic amino acid family biosynthetic process; LOCATED IN: membrane; EXPRESSED IN: 23 plant structures; EXPRESSED DURING: 15 growth stages; CONTAINS InterPro DOMAIN/s: DAHP synthetase, class II (InterPro:IPR002480); BEST Arabidopsis thaliana protein match is: 3-deoxy-D-arabino-hep…
cassava4.1_005539m.g	-1.18195	-1.39842	-1.68662	-0.744942	-1.85789	-1.07147	-1.34424	-3.13109	-2.05392	0.390309	0.289909	-0.876412	0.162958	1.25114	0.0274001	-0.138231	0.966761	0.324654	5	cassava4.1_005539m.g	amino acid metabolism.synthesis.aromatic aa.chorismate.5-enolpyruvylshikimate-3-phosphate synthase	AT2G45300	loc_os06g04280	3-phosphoshikimate 1-carboxyvinyltransferase / 5-enolpyruvylshikimate-3-phosphate / EPSP synthase	RNA 3'-terminal phosphate cyclase/enolpyruvate transferase, alpha/beta	RNA 3'-terminal phosphate cyclase/enolpyruvate transferase, alpha/beta; FUNCTIONS IN: 3-phosphoshikimate 1-carboxyvinyltransferase activity; INVOLVED IN: glyphosate metabolic process, chorismate biosynthetic process, aromatic amino acid family biosynthetic process; LOCATED IN: chloroplast; EXPRESSED IN: guard cell; CONTAINS InterPro DOMAIN/s: 3-phosphoshikimate 1-carboxyvinyltransferase, core (In…
cassava4.1_004545m.g	-4.77171	-4.07347	-3.3423	-2.81526	-1.4897	-0.607634	-0.86616	0.451116	-0.852278	-1.2629	-4.86123	-5.53113	-0.281025	1.01617	0.934622	-1.17747	-1.62786	-1.43028	18	cassava4.1_004545m.g	amino acid metabolism.synthesis.aromatic aa.chorismate.dehydroquinate/shikimate dehydrogenase	AT3G06350	loc_os12g34874	MEE32 (MATERNAL EFFECT EMBRYO ARREST 32); 3-dehydroquinate dehydratase/ NADP or NADPH binding / binding / catalytic/ shikimate 5-dehydrogenase	dehydroquinate dehydratase, putative / shikimate dehydrogenase, putative	MATERNAL EFFECT EMBRYO ARREST 32 (MEE32); FUNCTIONS IN: NADP or NADPH binding, 3-dehydroquinate dehydratase activity, shikimate 5-dehydrogenase activity, binding, catalytic activity; INVOLVED IN: embryo development ending in seed dormancy; LOCATED IN: chloroplast stroma, chloroplast; EXPRESSED IN: 23 plant structures; EXPRESSED DURING: 15 growth stages; CONTAINS InterPro DOMAIN/s: Quinate/shikima…
cassava4.1_008122m.g	-1.80238	-4.00264	-0.748469	-11.8484	-3.59521	-2.97524	2.89646	3.44258	2.23496	-1.0709	-1.73852	-2.77991	-0.984766	0.968416	-1.72665	1.57633	0.874724	2.16961	25	cassava4.1_008122m.g	amino acid metabolism.synthesis.aromatic aa.chorismate.dehydroquinate/shikimate dehydrogenase	AT3G06350	loc_os12g34874	MEE32 (MATERNAL EFFECT EMBRYO ARREST 32); 3-dehydroquinate dehydratase/ NADP or NADPH binding / binding / catalytic/ shikimate 5-dehydrogenase	dehydroquinate dehydratase, putative / shikimate dehydrogenase, putative	MATERNAL EFFECT EMBRYO ARREST 32 (MEE32); FUNCTIONS IN: NADP or NADPH binding, 3-dehydroquinate dehydratase activity, shikimate 5-dehydrogenase activity, binding, catalytic activity; INVOLVED IN: embryo development ending in seed dormancy; LOCATED IN: chloroplast stroma, chloroplast; EXPRESSED IN: 23 plant structures; EXPRESSED DURING: 15 growth stages; CONTAINS InterPro DOMAIN/s: Quinate/shikima…
cassava4.1_009543m.g	2.0004	-0.590555	0.0165649	-2.01955	-3.22863	-1.85209	0.157456	0.715225	-1.77235	0.354889	2.45196	0.497735	-0.634974	-0.66317	-1.62499	-0.382784	-1.76129	-2.30904	3	cassava4.1_009543m.g	amino acid metabolism.synthesis.aromatic aa.chorismate.shikimate kinase	AT2G35500	loc_os10g42700	shikimate kinase-related	shikimate kinase like 2	shikimate kinase like 2 (SKL2); FUNCTIONS IN: shikimate kinase activity, ATP binding; INVOLVED IN: aromatic amino acid family biosynthetic process; LOCATED IN: chloroplast; EXPRESSED IN: 20 plant structures; EXPRESSED DURING: 13 growth stages; CONTAINS InterPro DOMAIN/s: CS-like domain (InterPro:IPR007052), Shikimate kinase (InterPro:IPR000623), HSP20-like chaperone (InterPro:IPR008978), CS domai…
cassava4.1_031667m.g	2.13542	1.59438	3.57454	-0.0956617	1.24722	2.95824	1.46618	3.07814	0.75335	-1.56013	1.63773	0.430618	-2.27637	1.15817	-2.37449	-0.843028	-0.0878014	-1.1703	2	cassava4.1_031667m.g	amino acid metabolism.synthesis.aromatic aa.phenylalanine.arogenate dehydratase / prephenate dehydratase	AT1G11790	loc_os03g17730	ADT1 (arogenate dehydratase 1); arogenate dehydratase/ prephenate dehydratase	arogenate dehydratase 1	arogenate dehydratase 1 (ADT1); FUNCTIONS IN: arogenate dehydratase activity, prephenate dehydratase activity; INVOLVED IN: L-phenylalanine biosynthetic process, metabolic process; LOCATED IN: chloroplast; EXPRESSED IN: 21 plant structures; EXPRESSED DURING: 13 growth stages; CONTAINS InterPro DOMAIN/s: Prephenate dehydratase (InterPro:IPR001086), Amino acid-binding ACT (InterPro:IPR002912), Prep…
cassava4.1_034143m.g	-5.72882	-2.88334	-2.83581	-0.393804	-0.964976	-1.51109	-2.24075	-5.30972	-1.96445	-1.22845	-4.02197	-2.76955	2.06216	1.12916	-0.118521	-1.55646	-1.01661	-1.53452	7	cassava4.1_034143m.g	amino acid metabolism.synthesis.aromatic aa.phenylalanine.arogenate dehydratase / prephenate dehydratase	AT1G08250	loc_os04g33390	ADT6 (arogenate dehydratase 6); arogenate dehydratase/ prephenate dehydratase	arogenate dehydratase 6	arogenate dehydratase 6 (ADT6); FUNCTIONS IN: arogenate dehydratase activity, prephenate dehydratase activity; INVOLVED IN: L-phenylalanine biosynthetic process; LOCATED IN: chloroplast; EXPRESSED IN: 21 plant structures; EXPRESSED DURING: 13 growth stages; CONTAINS InterPro DOMAIN/s: Prephenate dehydratase (InterPro:IPR001086), Prephenate dehydratase, conserved site (InterPro:IPR018528); BEST Ar…
cassava4.1_034114m.g	-1.66089	0.843345	1.6627	2.29854	2.70486	3.97249	-1.51391	-0.265896	-0.546829	-0.520677	-0.0258683	-0.695775	-1.68928	1.08989	0.202312	-0.952148	-2.00844	-3.54738	11	cassava4.1_034114m.g	amino acid metabolism.synthesis.aromatic aa.phenylalanine.arogenate dehydratase / prephenate dehydratase	AT1G08250	loc_os04g33390	ADT6 (arogenate dehydratase 6); arogenate dehydratase/ prephenate dehydratase	arogenate dehydratase 6	arogenate dehydratase 6 (ADT6); FUNCTIONS IN: arogenate dehydratase activity, prephenate dehydratase activity; INVOLVED IN: L-phenylalanine biosynthetic process; LOCATED IN: chloroplast; EXPRESSED IN: 21 plant structures; EXPRESSED DURING: 13 growth stages; CONTAINS InterPro DOMAIN/s: Prephenate dehydratase (InterPro:IPR001086), Prephenate dehydratase, conserved site (InterPro:IPR018528); BEST Ar…
cassava4.1_034329m.g	-2.83173	-3.12868	-1.11683	0.171568	-0.228931	1.02463	-0.475444	0.586004	1.7635	-2.51669	-1.43917	-4.00337	-5.49494	-5.49494	-5.49494	0.375951	2.23212	2.73252	12	cassava4.1_034329m.g	amino acid metabolism.synthesis.aromatic aa.phenylalanine.arogenate dehydratase / prephenate dehydratase	AT1G08250	loc_os04g33390	ADT6 (arogenate dehydratase 6); arogenate dehydratase/ prephenate dehydratase	arogenate dehydratase 6	arogenate dehydratase 6 (ADT6); FUNCTIONS IN: arogenate dehydratase activity, prephenate dehydratase activity; INVOLVED IN: L-phenylalanine biosynthetic process; LOCATED IN: chloroplast; EXPRESSED IN: 21 plant structures; EXPRESSED DURING: 13 growth stages; CONTAINS InterPro DOMAIN/s: Prephenate dehydratase (InterPro:IPR001086), Prephenate dehydratase, conserved site (InterPro:IPR018528); BEST Ar…
cassava4.1_004292m.g	2.01261	2.04424	2.90468	-0.104998	0.148111	1.22092	2.04067	2.00881	0.399273	1.35033	0.745418	2.00157	-0.960928	0.837007	0.340236	-0.434901	-2.16939	-1.08265	17	cassava4.1_004292m.g	amino acid metabolism.synthesis.aromatic aa.tryptophan.anthranilate phosphoribosyltransferase	AT1G70570	loc_os02g03850	anthranilate phosphoribosyltransferase, putative	anthranilate phosphoribosyltransferase, putative	anthranilate phosphoribosyltransferase, putative; FUNCTIONS IN: anthranilate phosphoribosyltransferase activity, transferase activity, transferring glycosyl groups; INVOLVED IN: tryptophan biosynthetic process, metabolic process; LOCATED IN: chloroplast; EXPRESSED IN: 22 plant structures; EXPRESSED DURING: 13 growth stages; CONTAINS InterPro DOMAIN/s: Glycosyl transferase, family 3, N-terminal (I…
cassava4.1_001256m.g	0.686319	0.931811	-0.446528	1.88195	2.35933	1.77495	-0.0736815	-0.00562337	1.56563	0.0877874	-2.48274	0.640735	-0.534325	0.164271	0.950677	0.361425	0.139636	0.290644	4	cassava4.1_001256m.g	amino acid metabolism.synthesis.aromatic aa.tryptophan.anthranilate synthase	AT2G28880	loc_os06g48620	emb1997 (embryo defective 1997); anthranilate synthase/ catalytic/ oxo-acid-lyase	para-aminobenzoate (PABA) synthase family protein	embryo defective 1997 (emb1997); FUNCTIONS IN: oxo-acid-lyase activity, catalytic activity, anthranilate synthase activity; INVOLVED IN: embryo development ending in seed dormancy; LOCATED IN: chloroplast; EXPRESSED IN: 20 plant structures; EXPRESSED DURING: 6 growth stages; CONTAINS InterPro DOMAIN/s: Glutamine amidotransferase class-I, C-terminal (InterPro:IPR000991), Glutamine amidotransferase…
cassava4.1_003888m.g	-3.61535	0.594338	-2.21324	0.918851	-1.05187	-5.02319	0.179387	-1.97855	0.6572	0.91585	-1.05542	0.693585	1.98516	0.0543883	3.24604	-2.26997	0.619535	-0.731941	20	cassava4.1_003888m.g	amino acid metabolism.synthesis.aromatic aa.tryptophan.anthranilate synthase	AT2G29690	loc_os03g15780	ASA2 (ANTHRANILATE SYNTHASE 2); anthranilate synthase	anthranilate synthase 2	anthranilate synthase 2 (ASA2); FUNCTIONS IN: anthranilate synthase activity; INVOLVED IN: tryptophan biosynthetic process, aromatic amino acid family biosynthetic process; LOCATED IN: chloroplast, anthranilate synthase complex; EXPRESSED IN: 21 plant structures; EXPRESSED DURING: 13 growth stages; CONTAINS InterPro DOMAIN/s: Anthranilate synthase component I, N-terminal (InterPro:IPR006805), Cho…
cassava4.1_013686m.g	1.06338	0.658657	0.247313	1.67682	1.32801	2.31061	0.656391	-0.137512	-0.71138	0.0107567	0.293052	-0.382741	-0.677956	0.284623	-0.139499	-0.0419163	-0.744829	-0.953627	4	cassava4.1_013686m.g	amino acid metabolism.synthesis.aromatic aa.tryptophan.phosphoribosyanthranilate isomerase	AT1G07780	loc_os02g16630	PAI1 (PHOSPHORIBOSYLANTHRANILATE ISOMERASE 1); phosphoribosylanthranilate isomerase	phosphoribosylanthranilate isomerase 1	phosphoribosylanthranilate isomerase 1 (PAI1); CONTAINS InterPro DOMAIN/s: N-(5&apos;phosphoribosyl)anthranilate isomerase (PRAI) (InterPro:IPR001240), Aldolase-type TIM barrel (InterPro:IPR013785), Ribulose-phosphate binding barrel (InterPro:IPR011060); BEST Arabidopsis thaliana protein match is: phosphoribosylanthranilate isomerase 2 (TAIR:AT5G05590.1); Has 5472 Blast hits to 5471 proteins in 2…
cassava4.1_004206m.g	-0.35053	-1.38272	-0.905053	-1.90327	-2.22966	-1.85439	2.03318	2.54087	3.131	1.29171	2.27125	1.7849	2.15199	5.16065	4.39775	0.602542	3.13532	4.14788	37	cassava4.1_004206m.g	amino acid metabolism.synthesis.aspartate family.asparagine.asparagine synthetase	AT3G47340	loc_os06g15420	ASN1 (GLUTAMINE-DEPENDENT ASPARAGINE SYNTHASE 1); asparagine synthase (glutamine-hydrolyzing)	glutamine-dependent asparagine synthase 1	glutamine-dependent asparagine synthase 1 (ASN1); CONTAINS InterPro DOMAIN/s: Rossmann-like alpha/beta/alpha sandwich fold (InterPro:IPR014729), Asparagine synthase (InterPro:IPR001962), Asparagine synthase, glutamine-hydrolyzing (InterPro:IPR006426), Glutamine amidotransferase, type II (InterPro:IPR017932); BEST Arabidopsis thaliana protein match is: asparagine synthetase 2 (TAIR:AT5G65010.1); H…
cassava4.1_006432m.g	-3.31042	-1.57335	-2.63208	1.51661	0.042689	-0.352284	0.548729	-0.701968	0.214732	1.9348	-2.21702	-1.00377	0.355707	0.978371	1.26824	0.854143	1.87669	0.827171	18	cassava4.1_006432m.g	amino acid metabolism.synthesis.aspartate family.lysine.diaminopimelate decarboxylase	AT5G11880	loc_os02g24354	diaminopimelate decarboxylase, putative / DAP carboxylase, putative	Pyridoxal-dependent decarboxylase family protein	Pyridoxal-dependent decarboxylase family protein; FUNCTIONS IN: diaminopimelate decarboxylase activity; INVOLVED IN: lysine biosynthetic process via diaminopimelate; LOCATED IN: chloroplast; EXPRESSED IN: guard cell, cultured cell; CONTAINS InterPro DOMAIN/s: Alanine racemase/group IV decarboxylase, C-terminal (InterPro:IPR009006), Ornithine/DAP/Arg decarboxylase (InterPro:IPR000183), Orn/DAP/Arg…
cassava4.1_009356m.g	-0.830332	-0.734615	0.171219	1.68488	1.6114	1.71517	-0.201599	-0.771314	-0.216642	0.446943	0.77808	-0.742801	-0.482262	0.687661	0.74008	-1.16789	-0.568353	0.208548	4	cassava4.1_009356m.g	amino acid metabolism.synthesis.aspartate family.methionine	AT2G36880	loc_os05g04510	MAT3 (methionine adenosyltransferase 3); methionine adenosyltransferase	methionine adenosyltransferase 3	methionine adenosyltransferase 3 (MAT3); FUNCTIONS IN: copper ion binding, methionine adenosyltransferase activity; INVOLVED IN: one-carbon metabolic process, S-adenosylmethionine biosynthetic process; LOCATED IN: plasma membrane; EXPRESSED IN: 27 plant structures; EXPRESSED DURING: 17 growth stages; CONTAINS InterPro DOMAIN/s: S-adenosylmethionine synthetase (InterPro:IPR002133), S-adenosylmethi…
cassava4.1_009245m.g	-1.14209	-0.442334	-0.24688	1.60973	1.85698	2.54112	-0.424704	0.0208317	0.912823	-0.414123	-2.011	-0.445739	0.571124	0.745842	-0.560607	1.07976	1.4572	1.1514	4	cassava4.1_009245m.g	amino acid metabolism.synthesis.aspartate family.methionine	AT1G02500	loc_os05g04510	SAM1 (S-ADENOSYLMETHIONINE SYNTHETASE 1); methionine adenosyltransferase	S-adenosylmethionine synthetase 1	S-adenosylmethionine synthetase 1 (SAM1); FUNCTIONS IN: methionine adenosyltransferase activity; INVOLVED IN: response to cadmium ion, response to salt stress, ethylene biosynthetic process, S-adenosylmethionine biosynthetic process; LOCATED IN: cell wall, plasma membrane, membrane; EXPRESSED IN: 30 plant structures; EXPRESSED DURING: 17 growth stages; CONTAINS InterPro DOMAIN/s: S-adenosylmethio…
cassava4.1_001712m.g	-0.977809	-1.41429	-0.157249	0.792928	0.823624	2.96298	-0.193544	0.0455683	0.311865	-0.87316	-0.944261	-2.72007	-0.710616	0.906064	-0.275142	-1.96007	-1.75159	-0.403928	11	cassava4.1_001712m.g	amino acid metabolism.synthesis.aspartate family.methionine	AT5G17920	loc_os12g42884	ATMS1; 5-methyltetrahydropteroyltriglutamate-homocysteine S-methyltransferase/ methionine synthase	Cobalamin-independent synthase family protein	ATMS1; FUNCTIONS IN: 5-methyltetrahydropteroyltriglutamate-homocysteine S-methyltransferase activity, copper ion binding, methionine synthase activity; INVOLVED IN: response to cadmium ion, response to zinc ion, response to salt stress, methionine biosynthetic process; LOCATED IN: in 7 components; EXPRESSED IN: 12 plant structures; EXPRESSED DURING: seedling growth, seed development stages; CONTA…
cassava4.1_007019m.g	0.712858	-0.350928	0.753096	-2.12623	-1.95658	-0.335609	0.260623	0.151865	-2.16657	-0.437364	0.0444712	0.553774	-1.76817	-0.964407	-0.399311	0.428442	-0.797566	-0.450087	3	cassava4.1_007019m.g	amino acid metabolism.synthesis.aspartate family.methionine.cystathionine beta-lyase	AT3G57050	loc_os06g07960	CBL (cystathionine beta-lyase); cystathionine beta-lyase	cystathionine beta-lyase	cystathionine beta-lyase (CBL); FUNCTIONS IN: cystathionine beta-lyase activity; INVOLVED IN: L-methionine biosynthetic process from L-homoserine via cystathionine; LOCATED IN: chloroplast; EXPRESSED IN: 23 plant structures; EXPRESSED DURING: 13 growth stages; CONTAINS InterPro DOMAIN/s: Pyridoxal phosphate-dependent transferase, major domain (InterPro:IPR015424), Cystathionine beta-lyase, eukary…
cassava4.1_005058m.g	2.77498	0.723451	2.94997	-1.3046	-0.3466	2.36727	0.992097	2.14652	-0.450736	-0.0213806	2.25542	-0.50487	-2.16513	-0.307924	-1.30718	0.410077	-1.56355	-1.60266	2	cassava4.1_005058m.g	amino acid metabolism.synthesis.aspartate family.methionine.cystathionine gamma-synthase	AT3G01120	loc_os03g25940	MTO1 (METHIONINE OVERACCUMULATION 1); cystathionine gamma-synthase	Pyridoxal phosphate (PLP)-dependent transferases superfamily protein	METHIONINE OVERACCUMULATION 1 (MTO1); FUNCTIONS IN: cystathionine gamma-synthase activity; INVOLVED IN: methionine biosynthetic process; LOCATED IN: chloroplast; EXPRESSED IN: 25 plant structures; EXPRESSED DURING: 15 growth stages; CONTAINS InterPro DOMAIN/s: Pyridoxal phosphate-dependent transferase, major domain (InterPro:IPR015424), Cys/Met metabolism, pyridoxal phosphate-dependent enzyme (In…
cassava4.1_011138m.g	2.02251	0.748101	0.106501	0.67544	0.842949	-0.747867	1.75705	2.02887	1.52492	-1.42375	1.01189	1.31361	-2.00128	0.765366	-0.492255	-0.155974	1.20927	2.17835	6	cassava4.1_011138m.g	amino acid metabolism.synthesis.aspartate family.methionine.homocysteine S-methyltransferase	AT3G22740	loc_os10g28630	HMT3; homocysteine S-methyltransferase	homocysteine S-methyltransferase 3	homocysteine S-methyltransferase 3 (HMT3); FUNCTIONS IN: homocysteine S-methyltransferase activity; INVOLVED IN: biological_process unknown; LOCATED IN: plasma membrane; EXPRESSED IN: 16 plant structures; EXPRESSED DURING: 7 growth stages; CONTAINS InterPro DOMAIN/s: Homocysteine S-methyltransferase (InterPro:IPR003726); BEST Arabidopsis thaliana protein match is: homocysteine methyltransferase 2…
cassava4.1_010918m.g	-2.26457	0.622587	-1.69043	0.0370323	-0.656952	-3.0763	0.112224	-2.32213	-1.21242	0.843178	-1.36452	-1.07755	2.53309	0.265525	2.05788	-1.593	1.24177	-0.547516	20	cassava4.1_010918m.g	amino acid metabolism.synthesis.aspartate family.methionine.homocysteine S-methyltransferase	AT1G78140	loc_os08g31750	methyltransferase-related	S-adenosyl-L-methionine-dependent methyltransferases superfamily protein	S-adenosyl-L-methionine-dependent methyltransferases superfamily protein; FUNCTIONS IN: methyltransferase activity; INVOLVED IN: metabolic process; LOCATED IN: chloroplast, plastoglobule; EXPRESSED IN: 24 plant structures; EXPRESSED DURING: 15 growth stages; CONTAINS InterPro DOMAIN/s: Methyltransferase type 11 (InterPro:IPR013216); BEST Arabidopsis thaliana protein match is: S-adenosyl-L-methion…
cassava4.1_004817m.g	-2.69109	-1.70204	-2.2999	0.852349	0.35452	1.3578	1.00226	0.672466	2.55043	1.23442	-1.16439	1.43385	-0.615436	0.688731	1.11487	-1.68414	-1.19651	0.822054	1	cassava4.1_004817m.g	amino acid metabolism.synthesis.aspartate family.misc.homoserine.aspartate kinase	AT5G14060	loc_os07g20544	CARAB-AK-LYS; amino acid binding / aspartate kinase	Aspartate kinase family protein	CARAB-AK-LYS; FUNCTIONS IN: amino acid binding, aspartate kinase activity; INVOLVED IN: aspartate family amino acid biosynthetic process; CONTAINS InterPro DOMAIN/s: Aspartate kinase, conserved site (InterPro:IPR018042), Aspartate/glutamate/uridylate kinase (InterPro:IPR001048), Amino acid-binding ACT (InterPro:IPR002912), Aspartate kinase domain (InterPro:IPR001341); BEST Arabidopsis thaliana pr…
cassava4.1_009803m.g	-2.16635	-0.212697	-1.3514	2.28855	1.42067	0.390895	1.62922	0.344349	2.79305	1.31035	-1.48408	0.30188	1.66309	-0.52197	0.617342	-2.43263	-0.109317	-0.320779	6	cassava4.1_009803m.g	amino acid metabolism.synthesis.aspartate family.misc.homoserine.aspartate semialdehyde dehydrogenase	AT1G14810	loc_os03g55280	semialdehyde dehydrogenase family protein	semialdehyde dehydrogenase family protein	semialdehyde dehydrogenase family protein; FUNCTIONS IN: oxidoreductase activity, acting on the aldehyde or oxo group of donors, NAD or NADP as acceptor, aspartate-semialdehyde dehydrogenase activity; INVOLVED IN: cellular amino acid biosynthetic process, oxidation reduction, threonine biosynthetic process, methionine biosynthetic process, cellular amino acid metabolic process; LOCATED IN: mitoch…
cassava4.1_009811m.g	-2.16017	-0.0972523	-2.08236	0.766413	0.49923	-2.68841	0.0782716	-1.34761	0.143693	-0.251622	-3.00528	-0.26732	0.92544	-1.26616	1.06004	-2.42603	0.784626	0.182354	1	cassava4.1_009811m.g	amino acid metabolism.synthesis.aspartate family.misc.homoserine.homoserine dehydrogenase	AT5G21060	loc_os12g03190	homoserine dehydrogenase family protein	Glyceraldehyde-3-phosphate dehydrogenase-like family protein	Glyceraldehyde-3-phosphate dehydrogenase-like family protein; FUNCTIONS IN: homoserine dehydrogenase activity; INVOLVED IN: cellular amino acid biosynthetic process, aspartate family amino acid biosynthetic process, cellular amino acid metabolic process; LOCATED IN: cellular_component unknown; EXPRESSED IN: 22 plant structures; EXPRESSED DURING: 13 growth stages; CONTAINS InterPro DOMAIN/s: Homos…
cassava4.1_010180m.g	1.42636	-0.7831	1.76533	-2.21576	-2.25596	0.718385	0.47365	0.451356	-1.25713	1.37648	2.3367	0.864668	-2.28271	0.254305	-0.536549	-0.231563	-1.75144	-2.67034	28	cassava4.1_010180m.g	amino acid metabolism.synthesis.aspartate family.misc.homoserine.homoserine kinase	AT2G17265	loc_os02g58510	HSK (HOMOSERINE KINASE); homoserine kinase	homoserine kinase	homoserine kinase (HSK); FUNCTIONS IN: homoserine kinase activity; INVOLVED IN: methionine biosynthetic process, threonine biosynthetic process, response to fungus, response to bacterium; LOCATED IN: chloroplast stroma, chloroplast; EXPRESSED IN: 22 plant structures; EXPRESSED DURING: 13 growth stages; CONTAINS InterPro DOMAIN/s: GHMP kinase, ATP-binding, conserved site (InterPro:IPR006203), Ribo…
cassava4.1_004227m.g	-0.510618	0.383921	-0.94584	-1.02989	-1.68459	-1.83583	0.097442	-0.78631	-1.97667	0.627078	-0.738664	0.41542	-0.311127	0.28046	1.13016	-0.615199	-1.28002	-1.4765	3	cassava4.1_004227m.g	amino acid metabolism.synthesis.branched chain group.common	AT3G58610	loc_os05g49800	ketol-acid reductoisomerase	ketol-acid reductoisomerase	ketol-acid reductoisomerase; FUNCTIONS IN: copper ion binding, ketol-acid reductoisomerase activity; INVOLVED IN: response to cadmium ion, branched chain family amino acid biosynthetic process; LOCATED IN: in 6 components; EXPRESSED IN: 26 plant structures; EXPRESSED DURING: 15 growth stages; CONTAINS InterPro DOMAIN/s: Acetohydroxy acid isomeroreductase, catalytic (InterPro:IPR013116), 6-phospho…
cassava4.1_003211m.g	-0.735682	-0.643892	-1.10297	-0.592022	-0.718803	-1.01727	0.717996	0.627663	0.898162	0.539602	-1.7194	-1.3368	1.60617	1.46244	2.46337	0.205847	1.58164	0.586721	10	cassava4.1_003211m.g	amino acid metabolism.synthesis.branched chain group.common	AT3G48560	loc_os02g30630	CSR1 (CHLORSULFURON/IMIDAZOLINONE RESISTANT 1); acetolactate synthase/ pyruvate decarboxylase	chlorsulfuron/imidazolinone resistant 1	chlorsulfuron/imidazolinone resistant 1 (CSR1); FUNCTIONS IN: acetolactate synthase activity, pyruvate decarboxylase activity; INVOLVED IN: branched chain family amino acid biosynthetic process; LOCATED IN: chloroplast; EXPRESSED IN: 24 plant structures; EXPRESSED DURING: 15 growth stages; CONTAINS InterPro DOMAIN/s: TPP-binding enzyme, conserved site (InterPro:IPR000399), Thiamine pyrophosphate …
cassava4.1_021137m.g	-3.6205	-0.907753	-1.93215	2.10844	1.4036	-1.26985	-0.401578	-2.14375	1.03453	0.729108	-1.99524	1.56371	1.1938	-0.406665	1.53743	-2.48899	-0.234848	-0.461297	1	cassava4.1_021137m.g	amino acid metabolism.synthesis.branched chain group.common.acetolactate synthase	AT2G31810	loc_os02g39570	acetolactate synthase small subunit, putative	ACT domain-containing small subunit of acetolactate synthase protein	ACT domain-containing small subunit of acetolactate synthase protein; FUNCTIONS IN: acetolactate synthase activity, amino acid binding; INVOLVED IN: branched chain family amino acid biosynthetic process; LOCATED IN: chloroplast; EXPRESSED IN: 24 plant structures; EXPRESSED DURING: 13 growth stages; CONTAINS InterPro DOMAIN/s: Acetolactate synthase, small subunit (InterPro:IPR004789), Amino acid-b…
cassava4.1_033068m.g	-1.72236	-1.67468	-1.01697	1.18003	-0.166057	-1.48118	-0.362918	-0.191889	0.676763	0.622062	-1.62051	1.24837	-0.84088	-0.68795	-0.00151106	-1.04674	0.680767	0.213302	1	cassava4.1_033068m.g	amino acid metabolism.synthesis.branched chain group.common.branched-chain amino acid aminotransferase	AT3G49680	loc_os10g40200	BCAT3 (BRANCHED-CHAIN AMINOTRANSFERASE 3); branched-chain-amino-acid transaminase/ catalytic	branched-chain aminotransferase 3	branched-chain aminotransferase 3 (BCAT3); FUNCTIONS IN: branched-chain-amino-acid transaminase activity, catalytic activity; INVOLVED IN: branched chain family amino acid metabolic process, metabolic process; LOCATED IN: chloroplast; EXPRESSED IN: 23 plant structures; EXPRESSED DURING: 13 growth stages; CONTAINS InterPro DOMAIN/s: Aminotransferase, class IV (InterPro:IPR001544), Aminotransferase…
cassava4.1_012042m.g	2.18704	-0.324413	2.71663	-0.964679	-1.41612	2.75599	2.15267	4.91345	2.98529	-2.04305	3.50428	1.38991	-2.95706	0.406224	-0.29368	0.416467	1.48597	1.02687	17	cassava4.1_012042m.g	amino acid metabolism.synthesis.branched chain group.common.branched-chain amino acid aminotransferase	AT1G10070	loc_os03g01600	ATBCAT-2 (ARABIDOPSIS THALIANA BRANCHED-CHAIN AMINO ACID TRANSAMINASE 2); branched-chain-amino-acid transaminase/ catalytic	branched-chain amino acid transaminase 2	branched-chain amino acid transaminase 2 (BCAT-2); FUNCTIONS IN: branched-chain-amino-acid transaminase activity, catalytic activity; INVOLVED IN: branched chain family amino acid metabolic process, metabolic process; LOCATED IN: chloroplast; EXPRESSED IN: 21 plant structures; EXPRESSED DURING: 14 growth stages; CONTAINS InterPro DOMAIN/s: Aminotransferase, class IV (InterPro:IPR001544), Aminotra…
cassava4.1_009401m.g	0.0591368	1.9066	2.65893	2.82168	2.40773	1.38597	2.29764	0.329567	2.70476	-0.44026	0.30652	0.684856	-0.193099	1.30747	0.225854	-1.39333	0.152149	-0.63202	33	cassava4.1_009401m.g	amino acid metabolism.synthesis.branched chain group.common.branched-chain amino acid aminotransferase	AT1G10070	loc_os03g01600	ATBCAT-2 (ARABIDOPSIS THALIANA BRANCHED-CHAIN AMINO ACID TRANSAMINASE 2); branched-chain-amino-acid transaminase/ catalytic	branched-chain amino acid transaminase 2	branched-chain amino acid transaminase 2 (BCAT-2); FUNCTIONS IN: branched-chain-amino-acid transaminase activity, catalytic activity; INVOLVED IN: branched chain family amino acid metabolic process, metabolic process; LOCATED IN: chloroplast; EXPRESSED IN: 21 plant structures; EXPRESSED DURING: 14 growth stages; CONTAINS InterPro DOMAIN/s: Aminotransferase, class IV (InterPro:IPR001544), Aminotra…
cassava4.1_023310m.g	-2.25743	-1.25601	-3.43718	0.0275132	-0.147783	-2.10883	-0.362767	-1.1357	2.04942	-0.012373	-1.77776	1.67508	2.2337	-3.16679	0.681641	-3.19628	-0.924131	-0.957425	1	cassava4.1_023310m.g	amino acid metabolism.synthesis.branched chain group.leucine specific	AT1G80560	loc_os03g45320	3-isopropylmalate dehydrogenase, chloroplast, putative	isopropylmalate dehydrogenase 2	isopropylmalate dehydrogenase 2 (IMD2); FUNCTIONS IN: 3-isopropylmalate dehydrogenase activity; INVOLVED IN: leucine biosynthetic process, metabolic process; LOCATED IN: chloroplast, chloroplast stroma, plastid, chloroplast envelope; EXPRESSED IN: 22 plant structures; EXPRESSED DURING: 14 growth stages; CONTAINS InterPro DOMAIN/s: Isopropylmalate dehydrogenase (InterPro:IPR004429), Isocitrate/iso…
cassava4.1_006577m.g	3.7734	1.13168	4.4317	-1.21777	-0.527821	3.12055	0.612599	2.39465	0.349466	-0.983891	2.03161	0.0147036	-0.698231	0.690111	-0.747205	0.728518	-1.21973	0.699733	2	cassava4.1_006577m.g	amino acid metabolism.synthesis.central amino acid metabolism.alanine.alanine aminotransferase	AT1G17290	loc_os07g42600	AlaAT1 (ALANINE AMINOTRANSFERAS); ATP binding / L-alanine:2-oxoglutarate aminotransferase	alanine aminotransferas	alanine aminotransferas (AlaAT1); FUNCTIONS IN: L-alanine:2-oxoglutarate aminotransferase activity, ATP binding; INVOLVED IN: response to cadmium ion, response to hypoxia, L-alanine catabolic process, by transamination; LOCATED IN: mitochondrion, chloroplast; EXPRESSED IN: 9 plant structures; EXPRESSED DURING: L mature pollen stage, M germinated pollen stage; CONTAINS InterPro DOMAIN/s: 1-aminocy…
cassava4.1_005265m.g	2.73277	1.54819	3.1449	-0.10099	1.427	2.00714	0.444361	1.76902	1.01386	-0.509148	2.61026	-0.00680608	-2.00687	0.110006	-0.272432	-0.185393	-0.329735	0.359164	2	cassava4.1_005265m.g	amino acid metabolism.synthesis.central amino acid metabolism.alanine.alanine aminotransferase	AT1G72330	loc_os07g42600	ALAAT2 (ALANINE AMINOTRANSFERASE 2); ATP binding / L-alanine:2-oxoglutarate aminotransferase	alanine aminotransferase 2	alanine aminotransferase 2 (ALAAT2); FUNCTIONS IN: copper ion binding, L-alanine:2-oxoglutarate aminotransferase activity, ATP binding; INVOLVED IN: glycolysis, biosynthetic process, L-alanine biosynthetic process from pyruvate, L-alanine catabolic process, by transamination; LOCATED IN: mitochondrion; CONTAINS InterPro DOMAIN/s: 1-aminocyclopropane-1-carboxylate synthase (InterPro:IPR001176), Py…
cassava4.1_006626m.g	1.48491	0.902163	-1.44799	-0.690408	-1.40174	-1.9867	-0.738018	0.157615	-1.05966	-1.69708	-1.08332	-2.26307	-1.59159	-0.621979	-1.23376	-0.105784	-0.746775	-0.734284	7	cassava4.1_006626m.g	amino acid metabolism.synthesis.central amino acid metabolism.alanine.alanine aminotransferase	AT1G70580	loc_os07g01760	AOAT2 (ALANINE-2-OXOGLUTARATE AMINOTRANSFERASE 2); L-alanine:2-oxoglutarate aminotransferase/ glycine:2-oxoglutarate aminotransferase	alanine-2-oxoglutarate aminotransferase 2	alanine-2-oxoglutarate aminotransferase 2 (AOAT2); FUNCTIONS IN: glycine:2-oxoglutarate aminotransferase activity, L-alanine:2-oxoglutarate aminotransferase activity, alanine-glyoxylate transaminase activity; INVOLVED IN: photorespiration; LOCATED IN: chloroplast stroma, chloroplast, peroxisome; EXPRESSED IN: 22 plant structures; EXPRESSED DURING: 11 growth stages; CONTAINS InterPro DOMAIN/s: 1-a…
cassava4.1_008994m.g	4.4656	0.785673	0.538079	-2.33112	-4.43007	-3.59312	0.411139	0.5662	-0.0597095	1.01711	1.9645	0.728544	-2.81198	0.409198	-2.18104	1.95874	1.23082	-0.989967	27	cassava4.1_008994m.g	amino acid metabolism.synthesis.central amino acid metabolism.alanine.alanine-glyoxylate aminotransferase	AT2G13360	loc_os08g39300	AGT (ALANINE:GLYOXYLATE AMINOTRANSFERASE); alanine-glyoxylate transaminase/ serine-glyoxylate transaminase/ serine-pyruvate transaminase	alanine:glyoxylate aminotransferase	alanine:glyoxylate aminotransferase (AGT); FUNCTIONS IN: serine-pyruvate transaminase activity, serine-glyoxylate transaminase activity, alanine-glyoxylate transaminase activity; INVOLVED IN: photorespiration; LOCATED IN: in 6 components; EXPRESSED IN: 23 plant structures; EXPRESSED DURING: 14 growth stages; CONTAINS InterPro DOMAIN/s: Pyridoxal phosphate-dependent transferase, major domain (Inte…
cassava4.1_007709m.g	1.34368	-0.725811	1.51301	-0.136606	0.377307	2.41834	0.485656	1.79191	-0.61957	0.403327	4.11025	0.981377	-1.64034	1.872	-0.811824	0.0703837	0.431461	0.674293	10	cassava4.1_007709m.g	amino acid metabolism.synthesis.central amino acid metabolism.aspartate.aspartate aminotransferase	AT5G11520	loc_os01g55540	ASP3 (ASPARTATE AMINOTRANSFERASE 3); L-aspartate:2-oxoglutarate aminotransferase	aspartate aminotransferase 3	aspartate aminotransferase 3 (ASP3); FUNCTIONS IN: L-aspartate:2-oxoglutarate aminotransferase activity; INVOLVED IN: leaf senescence, nitrogen compound metabolic process; LOCATED IN: peroxisome, plastid, membrane; EXPRESSED IN: 23 plant structures; EXPRESSED DURING: 15 growth stages; CONTAINS InterPro DOMAIN/s: Aminotransferase, class I/classII (InterPro:IPR004839), Pyridoxal phosphate-dependent…
cassava4.1_007094m.g	-2.24223	-0.594454	-2.5227	0.834547	0.547243	-2.08631	-1.41881	-2.11907	-1.92237	0.547474	-1.87269	-0.514155	0.237834	-0.612094	0.440372	-0.0679949	-0.345333	-0.577898	16	cassava4.1_007094m.g	amino acid metabolism.synthesis.central amino acid metabolism.aspartate.aspartate aminotransferase	AT4G31990	loc_os02g55420	ASP5 (ASPARTATE AMINOTRANSFERASE 5); L-aspartate:2-oxoglutarate aminotransferase	aspartate aminotransferase 5	aspartate aminotransferase 5 (ASP5); FUNCTIONS IN: L-aspartate:2-oxoglutarate aminotransferase activity; INVOLVED IN: response to cadmium ion, response to cold; LOCATED IN: in 6 components; EXPRESSED IN: 25 plant structures; EXPRESSED DURING: 14 growth stages; CONTAINS InterPro DOMAIN/s: Aminotransferase, class I/classII (InterPro:IPR004839), Pyridoxal phosphate-dependent transferase, major domai…
cassava4.1_006118m.g	-2.11778	-0.692818	-0.985073	-1.39124	-2.39483	-2.07839	-1.24912	-1.80182	-1.5038	0.0228253	-1.32695	-1.64029	0.246946	-0.302683	-0.945859	-0.980953	-0.0949359	-0.978675	3	cassava4.1_006118m.g	amino acid metabolism.synthesis.central amino acid metabolism.GABA.Glutamate decarboxylase	AT5G17330	loc_os03g51080	GAD; calmodulin binding / glutamate decarboxylase	glutamate decarboxylase	glutamate decarboxylase (GAD); FUNCTIONS IN: calmodulin binding, glutamate decarboxylase activity; INVOLVED IN: response to cadmium ion; EXPRESSED IN: 13 plant structures; EXPRESSED DURING: 6 growth stages; CONTAINS InterPro DOMAIN/s: Pyridoxal phosphate-dependent transferase, major domain (InterPro:IPR015424), Pyridoxal phosphate-dependent decarboxylase (InterPro:IPR002129), Glutamate decarboxyl…
cassava4.1_010643m.g	1.02637	-0.353388	-0.510082	-2.7651	-1.58361	-2.01624	-0.439178	-0.4877	-3.53542	-0.0555833	-0.0379668	-0.165933	-2.33954	-1.82236	-0.331168	-0.917462	-2.32373	-1.57744	27	cassava4.1_010643m.g	amino acid metabolism.synthesis.glutamate family.arginine.acetylglutamate kinase	AT3G57560	loc_os04g46460	aspartate/glutamate/uridylate kinase family protein	N-acetyl-l-glutamate kinase	N-acetyl-l-glutamate kinase (NAGK); FUNCTIONS IN: acetylglutamate kinase activity; INVOLVED IN: arginine biosynthetic process via ornithine, arginine biosynthetic process; LOCATED IN: chloroplast; EXPRESSED IN: 22 plant structures; EXPRESSED DURING: 14 growth stages; CONTAINS InterPro DOMAIN/s: N-acetylglutamate kinase (InterPro:IPR011148), Glutamate 5-kinase (InterPro:IPR001057), Aspartate/gluta…
cassava4.1_010782m.g	0.587097	-0.113101	-0.953302	-2.3035	-1.85561	-3.17074	-0.445396	-0.178129	-3.19086	-0.438119	0.274873	-0.454894	-2.03616	-2.2753	-2.30983	-0.26127	-1.51272	-1.84534	27	cassava4.1_010782m.g	amino acid metabolism.synthesis.glutamate family.arginine.acetylglutamate kinase	AT3G57560	loc_os04g46460	aspartate/glutamate/uridylate kinase family protein	N-acetyl-l-glutamate kinase	N-acetyl-l-glutamate kinase (NAGK); FUNCTIONS IN: acetylglutamate kinase activity; INVOLVED IN: arginine biosynthetic process via ornithine, arginine biosynthetic process; LOCATED IN: chloroplast; EXPRESSED IN: 22 plant structures; EXPRESSED DURING: 14 growth stages; CONTAINS InterPro DOMAIN/s: N-acetylglutamate kinase (InterPro:IPR011148), Glutamate 5-kinase (InterPro:IPR001057), Aspartate/gluta…
cassava4.1_006286m.g	0.555395	-0.771373	0.272543	-1.64242	-2.70243	-1.25758	1.02559	-0.386812	-1.00421	-0.0392027	0.599625	0.465454	0.07146	-0.79109	-0.973829	-2.87705	-2.52191	-2.77713	28	cassava4.1_006286m.g	amino acid metabolism.synthesis.glutamate family.arginine.arginosuccinate synthase	AT4G24830	loc_os12g13320	arginosuccinate synthase family	arginosuccinate synthase family	arginosuccinate synthase family; FUNCTIONS IN: argininosuccinate synthase activity, ATP binding; INVOLVED IN: arginine biosynthetic process; LOCATED IN: chloroplast stroma, chloroplast; EXPRESSED IN: 25 plant structures; EXPRESSED DURING: 15 growth stages; CONTAINS InterPro DOMAIN/s: Rossmann-like alpha/beta/alpha sandwich fold (InterPro:IPR014729), Argininosuccinate synthase, conserved site (Int…
cassava4.1_011622m.g	-0.0839682	-1.19796	0.833159	-1.27046	-1.25823	0.59319	-1.00808	0.486946	-2.49473	-1.53977	0.956889	-0.426188	-2.26975	-1.68897	-0.708054	1.22259	-0.598576	0.147719	9	cassava4.1_011622m.g	amino acid metabolism.synthesis.glutamate family.arginine.aspartate racemase	AT1G15410	loc_os01g37470	aspartate-glutamate racemase family	aspartate-glutamate racemase family	aspartate-glutamate racemase family; FUNCTIONS IN: racemase and epimerase activity, acting on amino acids and derivatives; INVOLVED IN: metabolic process, cellular amino acid metabolic process; LOCATED IN: chloroplast; EXPRESSED IN: 22 plant structures; EXPRESSED DURING: 13 growth stages; CONTAINS InterPro DOMAIN/s: Asp/Glu/hydantoin racemase (InterPro:IPR015942), Aspartate racemase (InterPro:IPR…
cassava4.1_002371m.g	2.36227	0.970224	2.48183	2.29625	2.45819	2.32243	1.25982	1.08698	1.90737	0.717127	0.553976	1.98456	0.523153	2.42545	0.523945	-1.10722	0.509384	2.53557	15	cassava4.1_002371m.g	amino acid metabolism.synthesis.glutamate family.proline	AT2G39800	loc_os05g38150	P5CS1 (DELTA1-PYRROLINE-5-CARBOXYLATE SYNTHASE 1); delta1-pyrroline-5-carboxylate synthetase	delta1-pyrroline-5-carboxylate synthase 1	delta1-pyrroline-5-carboxylate synthase 1 (P5CS1); FUNCTIONS IN: delta1-pyrroline-5-carboxylate synthetase activity; INVOLVED IN: in 9 processes; LOCATED IN: chloroplast, membrane, cytoplasm; EXPRESSED IN: 6 plant structures; EXPRESSED DURING: C globular stage, D bilateral stage, E expanded cotyledon stage; CONTAINS InterPro DOMAIN/s: Glutamate 5-kinase (InterPro:IPR001057), Aspartate/glutamate/u…
cassava4.1_013178m.g	0.0504971	-0.638538	-1.80023	-0.723642	-0.910917	0.0256559	-0.624096	-1.55554	-1.48534	0.868419	-0.300997	-0.346539	-0.156502	0.800818	0.741044	0.467698	1.89984	1.59878	12	cassava4.1_013178m.g	amino acid metabolism.synthesis.histidine.bifunctional phosphoribosyl-ATP diphosphatase and phosphoribosyl-AMP cyclohydrolase	AT1G31860	loc_os01g16940	AT-IE; phosphoribosyl-AMP cyclohydrolase/ phosphoribosyl-ATP diphosphatase	histidine biosynthesis bifunctional protein (HISIE)	AT-IE; FUNCTIONS IN: phosphoribosyl-AMP cyclohydrolase activity, phosphoribosyl-ATP diphosphatase activity; INVOLVED IN: histidine biosynthetic process; LOCATED IN: chloroplast; EXPRESSED IN: 22 plant structures; EXPRESSED DURING: 13 growth stages; CONTAINS InterPro DOMAIN/s: Phosphoribosyl-AMP cyclohydrolase (InterPro:IPR002496), Phosphoribosyl-ATP pyrophosphohydrolase (InterPro:IPR008179), Phos…
cassava4.1_007313m.g	0.5944	0.389383	1.55212	2.07898	1.70793	1.98256	-0.073695	1.3558	0.355155	0.621054	1.31881	-0.184585	-0.0442759	-0.631771	-0.801607	2.09936	0.341233	0.409812	4	cassava4.1_007313m.g	amino acid metabolism.synthesis.serine-glycine-cysteine group.cysteine	AT5G65720	loc_os09g16910	NFS1; ATP binding / cysteine desulfurase/ transaminase	nitrogen fixation S (NIFS)-like 1	nitrogen fixation S (NIFS)-like 1 (NFS1); FUNCTIONS IN: transaminase activity, zinc ion binding, cysteine desulfurase activity, ATP binding; INVOLVED IN: iron-sulfur cluster assembly; LOCATED IN: mitochondrion; EXPRESSED IN: 23 plant structures; EXPRESSED DURING: 13 growth stages; CONTAINS InterPro DOMAIN/s: Pyridoxal phosphate-dependent transferase, major domain (InterPro:IPR015424), Cysteine de…
cassava4.1_011822m.g	0.797976	0.634917	-1.39982	0.633163	0.669624	-0.286195	-1.10903	-1.68271	-1.60621	-0.396242	-1.14208	-0.751416	0.796779	1.00864	0.86734	-0.468341	-0.955973	-1.60202	5	cassava4.1_011822m.g	amino acid metabolism.synthesis.serine-glycine-cysteine group.cysteine.OASTL	AT4G14880	loc_os12g42980	OASA1 (O-ACETYLSERINE (THIOL) LYASE (OAS-TL) ISOFORM A1); cysteine synthase	O-acetylserine (thiol) lyase (OAS-TL) isoform A1	O-acetylserine (thiol) lyase (OAS-TL) isoform A1 (OASA1); FUNCTIONS IN: protein binding, cysteine synthase activity; INVOLVED IN: in 6 processes; LOCATED IN: in 7 components; EXPRESSED IN: 30 plant structures; EXPRESSED DURING: 15 growth stages; CONTAINS InterPro DOMAIN/s: Cysteine synthase/cystathionine beta-synthase P-phosphate-binding site (InterPro:IPR001216), Cysteine synthase A (InterPro:IP…
cassava4.1_011826m.g	0.809294	0.161664	-1.3677	0.776617	0.926603	0.298057	0.217685	-0.124593	-0.266883	0.037191	0.994393	-0.201113	2.67123	3.44439	2.48993	-0.664063	1.91358	0.803198	10	cassava4.1_011826m.g	amino acid metabolism.synthesis.serine-glycine-cysteine group.cysteine.OASTL	AT4G14880	loc_os12g42980	OASA1 (O-ACETYLSERINE (THIOL) LYASE (OAS-TL) ISOFORM A1); cysteine synthase	O-acetylserine (thiol) lyase (OAS-TL) isoform A1	O-acetylserine (thiol) lyase (OAS-TL) isoform A1 (OASA1); FUNCTIONS IN: protein binding, cysteine synthase activity; INVOLVED IN: in 6 processes; LOCATED IN: in 7 components; EXPRESSED IN: 30 plant structures; EXPRESSED DURING: 15 growth stages; CONTAINS InterPro DOMAIN/s: Cysteine synthase/cystathionine beta-synthase P-phosphate-binding site (InterPro:IPR001216), Cysteine synthase A (InterPro:IP…
cassava4.1_010021m.g	-1.84133	-1.23585	-1.34002	-1.66989	-2.7706	-2.99616	-4.60185	-3.0583	-5.16996	0.505956	-0.521875	-1.66088	-0.112782	0.865982	-0.791166	-0.398214	-2.73605	-3.31126	29	cassava4.1_010021m.g	amino acid metabolism.synthesis.serine-glycine-cysteine group.cysteine.OASTL	AT3G61440	loc_os04g08350	CYSC1 (CYSTEINE SYNTHASE C1); L-3-cyanoalanine synthase/ cysteine synthase	cysteine synthase C1	cysteine synthase C1 (CYSC1); FUNCTIONS IN: cysteine synthase activity, copper ion binding, L-3-cyanoalanine synthase activity; INVOLVED IN: cysteine biosynthetic process, detoxification of nitrogen compound, cyanide metabolic process; LOCATED IN: mitochondrion, chloroplast; EXPRESSED IN: 26 plant structures; EXPRESSED DURING: 14 growth stages; CONTAINS InterPro DOMAIN/s: Cysteine synthase/cystat…
cassava4.1_011032m.g	-1.26118	-1.58264	-3.10824	-0.383368	-1.65618	-1.68091	-0.542132	0.43693	0.339934	-0.324273	-1.24895	-1.33511	0.50457	0.572562	-0.178974	-0.00241721	1.46092	0.961803	3	cassava4.1_011032m.g	amino acid metabolism.synthesis.serine-glycine-cysteine group.cysteine.SAT	AT5G56760	loc_os01g52260	ATSERAT1;1 (ARABIDOPSIS THALIANA SERINE ACETYLTRANSFERASE 1;1); serine O-acetyltransferase	serine acetyltransferase 1;1	serine acetyltransferase 1;1 (SERAT1;1); FUNCTIONS IN: serine O-acetyltransferase activity; INVOLVED IN: cysteine biosynthetic process from serine; LOCATED IN: cytosol; EXPRESSED IN: 26 plant structures; EXPRESSED DURING: 15 growth stages; CONTAINS InterPro DOMAIN/s: Hexapeptide transferase, conserved site (InterPro:IPR018357), Serine O-acetyltransferase (InterPro:IPR005881), Trimeric LpxA-like (…
cassava4.1_034339m.g	-0.92587	-0.863541	-2.49192	-0.168404	1.22146	-0.633524	-2.34575	-2.70474	-3.15036	1.19008	-2.32071	0.0683632	0.714499	2.98039	0.423852	-0.313484	0.158605	0.169618	5	cassava4.1_034339m.g	amino acid metabolism.synthesis.serine-glycine-cysteine group.cysteine.SAT	AT3G13110	loc_os01g52260	ATSERAT2;2 (SERINE ACETYLTRANSFERASE 2;2); serine O-acetyltransferase	serine acetyltransferase 2;2	serine acetyltransferase 2;2 (SERAT2;2); FUNCTIONS IN: zinc ion binding, serine O-acetyltransferase activity; INVOLVED IN: response to cadmium ion, cysteine biosynthetic process; LOCATED IN: mitochondrion; EXPRESSED IN: 26 plant structures; EXPRESSED DURING: 15 growth stages; CONTAINS InterPro DOMAIN/s: Hexapeptide transferase, conserved site (InterPro:IPR018357), Serine O-acetyltransferase (Inte…
cassava4.1_008438m.g	0.726343	0.619103	-0.160174	0.287465	0.505846	0.0956778	-2.74787	-2.95269	-3.22826	0.242872	0.736824	-0.252108	-0.829102	-0.916297	-0.73528	0.101697	-1.10025	-1.23294	5	cassava4.1_008438m.g	amino acid metabolism.synthesis.serine-glycine-cysteine group.glycine.sarcosine oxidase	AT2G24580	loc_os12g35890	sarcosine oxidase family protein	FAD-dependent oxidoreductase family protein	FAD-dependent oxidoreductase family protein; FUNCTIONS IN: sarcosine oxidase activity; INVOLVED IN: tetrahydrofolate metabolic process, oxidation reduction; LOCATED IN: cellular_component unknown; EXPRESSED IN: 23 plant structures; EXPRESSED DURING: 13 growth stages; CONTAINS InterPro DOMAIN/s: FAD dependent oxidoreductase (InterPro:IPR006076), Sarcosine oxidase, monomeric (InterPro:IPR006281); H…
cassava4.1_008563m.g	0.0666388	1.32962	0.504537	1.13507	1.03189	0.653752	-1.30929	-1.76786	-2.78579	-0.0779197	-0.452692	-0.29905	-0.0906265	1.44599	1.2359	-0.232337	-1.25279	-2.06947	5	cassava4.1_008563m.g	amino acid metabolism.synthesis.serine-glycine-cysteine group.glycine.sarcosine oxidase	AT2G24580	loc_os12g35890	sarcosine oxidase family protein	FAD-dependent oxidoreductase family protein	FAD-dependent oxidoreductase family protein; FUNCTIONS IN: sarcosine oxidase activity; INVOLVED IN: tetrahydrofolate metabolic process, oxidation reduction; LOCATED IN: cellular_component unknown; EXPRESSED IN: 23 plant structures; EXPRESSED DURING: 13 growth stages; CONTAINS InterPro DOMAIN/s: FAD dependent oxidoreductase (InterPro:IPR006076), Sarcosine oxidase, monomeric (InterPro:IPR006281); H…
cassava4.1_004085m.g	-0.056868	-0.945467	1.61926	3.09974	3.39847	5.60591	1.92522	2.33398	3.89304	-0.158349	-0.143896	-1.54195	-1.27818	6.91854	1.20079	-0.459108	1.23236	3.82489	24	cassava4.1_004085m.g	amino acid metabolism.synthesis.serine-glycine-cysteine group.serine.phosphoglycerate dehydrogenase	AT4G34200	loc_os04g55720	EDA9 (embryo sac development arrest 9); ATP binding	D-3-phosphoglycerate dehydrogenase	embryo sac development arrest 9 (EDA9); FUNCTIONS IN: ATP binding; INVOLVED IN: megagametogenesis; LOCATED IN: mitochondrion, chloroplast, membrane; EXPRESSED IN: 26 plant structures; EXPRESSED DURING: 14 growth stages; CONTAINS InterPro DOMAIN/s: D-3-phosphoglycerate dehydrogenase (InterPro:IPR006236), D-isomer specific 2-hydroxyacid dehydrogenase, catalytic domain (InterPro:IPR006139), D-isomer…
cassava4.1_004039m.g	-3.9057	-1.82054	-3.10472	-1.84828	-2.19844	-4.11886	0.405197	-0.984555	-1.10299	-0.512725	-2.48557	-1.9439	1.66208	-1.26731	2.08298	-1.43818	-0.903089	-0.523144	38	cassava4.1_004039m.g	amino acid metabolism.synthesis.serine-glycine-cysteine group.serine.phosphoglycerate dehydrogenase	AT4G34200	loc_os04g55720	EDA9 (embryo sac development arrest 9); ATP binding	D-3-phosphoglycerate dehydrogenase	embryo sac development arrest 9 (EDA9); FUNCTIONS IN: ATP binding; INVOLVED IN: megagametogenesis; LOCATED IN: mitochondrion, chloroplast, membrane; EXPRESSED IN: 26 plant structures; EXPRESSED DURING: 14 growth stages; CONTAINS InterPro DOMAIN/s: D-3-phosphoglycerate dehydrogenase (InterPro:IPR006236), D-isomer specific 2-hydroxyacid dehydrogenase, catalytic domain (InterPro:IPR006139), D-isomer…
cassava4.1_027132m.g	1.86603	0.0587421	-1.09887	-0.19514	-0.279059	-0.576587	-1.63183	-0.748126	-1.69584	-2.25079	-0.657005	-1.71073	-1.02979	-1.20409	-0.664787	-0.121178	0.11561	-0.718312	7	cassava4.1_027132m.g	Biodegradation of Xenobiotics	AT1G67290	loc_os01g48540	glyoxal oxidase-related	glyoxal oxidase-related protein	glyoxal oxidase-related protein; FUNCTIONS IN: molecular_function unknown; INVOLVED IN: biological_process unknown; LOCATED IN: endomembrane system; EXPRESSED IN: 10 plant structures; EXPRESSED DURING: L mature pollen stage, M germinated pollen stage, 4 anthesis, C globular stage, petal differentiation and expansion stage; CONTAINS InterPro DOMAIN/s: Galactose oxidase/kelch, beta-propeller (Inter…
cassava4.1_028841m.g	-4.58743	-2.32498	-3.10322	-10.3543	-4.66267	-3.64038	0.506109	1.4628	0.519898	-0.840983	-13.5755	-8.11287	2.14706	-0.451058	-1.52794	-0.15337	-0.700122	-0.405048	7	cassava4.1_028841m.g	Biodegradation of Xenobiotics	AT1G19900	loc_os03g15320	glyoxal oxidase-related	glyoxal oxidase-related protein	glyoxal oxidase-related protein; FUNCTIONS IN: molecular_function unknown; INVOLVED IN: biological_process unknown; LOCATED IN: endomembrane system; EXPRESSED IN: root; CONTAINS InterPro DOMAIN/s: Galactose oxidase/kelch, beta-propeller (InterPro:IPR011043), Galactose oxidase, beta-propeller (InterPro:IPR015916), Immunoglobulin E-set (InterPro:IPR014756), Glyoxal oxidase, N-terminal (InterPro:IPR…
cassava4.1_004927m.g	1.39838	0.769031	1.84053	0.961283	0.918045	1.58586	0.199212	0.566717	-0.218387	-0.00115232	0.176971	-0.609304	-1.59359	-1.61046	-2.05435	-1.13571	-3.00643	-1.77212	11	cassava4.1_004927m.g	Biodegradation of Xenobiotics	AT1G14430	loc_os03g15320	glyoxal oxidase-related	glyoxal oxidase-related protein	glyoxal oxidase-related protein; FUNCTIONS IN: molecular_function unknown; INVOLVED IN: biological_process unknown; LOCATED IN: endomembrane system; CONTAINS InterPro DOMAIN/s: Galactose oxidase/kelch, beta-propeller (InterPro:IPR011043), Galactose oxidase, beta-propeller (InterPro:IPR015916), Immunoglobulin E-set (InterPro:IPR014756), Glyoxal oxidase, N-terminal (InterPro:IPR009880), Domain of u…
cassava4.1_015504m.g	-2.25869	-1.68452	-1.94904	-2.01313	-2.30564	-3.54832	-0.302701	-1.24101	-0.328105	0.168326	-1.44547	-0.901018	0.838335	-0.387522	0.719994	0.113745	1.12968	0.111618	13	cassava4.1_015504m.g	Biodegradation of Xenobiotics.lactoylglutathione lyase	AT1G15380	loc_os05g07940	lactoylglutathione lyase family protein / glyoxalase I family protein	Lactoylglutathione lyase / glyoxalase I family protein	Lactoylglutathione lyase / glyoxalase I family protein; CONTAINS InterPro DOMAIN/s: Glyoxalase/bleomycin resistance protein/dioxygenase (InterPro:IPR004360); BEST Arabidopsis thaliana protein match is: Lactoylglutathione lyase / glyoxalase I family protein (TAIR:AT1G80160.1); Has 780 Blast hits to 780 proteins in 276 species: Archae - 1; Bacteria - 484; Metazoa - 4; Fungi - 2; Plants - 222; Virus…
cassava4.1_016959m.g	-3.26968	-1.73219	-1.75339	-4.13354	-5.12021	-5.46148	-3.42395	-3.44622	-4.48595	-0.314752	-5.96471	-3.69874	-0.591367	-1.98203	-2.17478	-0.668442	-3.02123	-3.71857	38	cassava4.1_016959m.g	Biodegradation of Xenobiotics.lactoylglutathione lyase	AT1G15380	loc_os01g07850	lactoylglutathione lyase family protein / glyoxalase I family protein	Lactoylglutathione lyase / glyoxalase I family protein	Lactoylglutathione lyase / glyoxalase I family protein; CONTAINS InterPro DOMAIN/s: Glyoxalase/bleomycin resistance protein/dioxygenase (InterPro:IPR004360); BEST Arabidopsis thaliana protein match is: Lactoylglutathione lyase / glyoxalase I family protein (TAIR:AT1G80160.1); Has 780 Blast hits to 780 proteins in 276 species: Archae - 1; Bacteria - 484; Metazoa - 4; Fungi - 2; Plants - 222; Virus…
cassava4.1_003479m.g	-2.33297	-1.59426	-2.81092	0.419296	-0.135595	-2.09384	-0.964747	-0.868036	-1.053	0.3048	-1.67851	-1.11615	0.129814	-1.05687	-0.248612	-0.379735	0.0255195	0.645225	1	cassava4.1_003479m.g	C1-metabolism	AT1G50480	loc_os09g27420	THFS (10-FORMYLTETRAHYDROFOLATE SYNTHETASE); ATP binding / copper ion binding / formate-tetrahydrofolate ligase	10-formyltetrahydrofolate synthetase	10-formyltetrahydrofolate synthetase (THFS); FUNCTIONS IN: formate-tetrahydrofolate ligase activity, copper ion binding, ATP binding; INVOLVED IN: response to cadmium ion, folic acid and derivative biosynthetic process; LOCATED IN: apoplast, chloroplast, plasma membrane; EXPRESSED IN: 6 plant structures; EXPRESSED DURING: seedling growth; CONTAINS InterPro DOMAIN/s: Formate-tetrahydrofolate ligas…
cassava4.1_027145m.g	2.96174	0.314957	2.24187	-1.37297	-2.05178	0.790354	0.783357	2.03292	0.332063	-1.01758	1.86785	0.692413	-2.66431	0.344679	-1.76511	-0.458774	-0.927171	-0.799413	2	cassava4.1_027145m.g	C1-metabolism	AT2G16370	loc_os11g29390	THY-1 (THYMIDYLATE SYNTHASE 1); dihydrofolate reductase/ thymidylate synthase	thymidylate synthase 1	thymidylate synthase 1 (THY-1); CONTAINS InterPro DOMAIN/s: Thymidylate synthase, active site (InterPro:IPR020940), Dihydrofolate reductase domain (InterPro:IPR001796), Dihydrofolate reductase conserved site (InterPro:IPR017925), Bifunctional dihydrofolate reductase/thymidylate synthase (InterPro:IPR012262), Thymidylate synthase (InterPro:IPR000398); BEST Arabidopsis thaliana protein match is: th…
cassava4.1_029868m.g	-0.561492	1.04045	-0.0612202	-1.0181	-1.00589	-1.45317	-1.94366	-2.75905	-3.25014	-0.744145	2.92087	4.22189	0.648437	0.146914	0.443069	0.305591	-1.43432	-1.38441	5	cassava4.1_029868m.g	C1-metabolism	AT4G31120	loc_os02g04660	SKB1 (SHK1 BINDING PROTEIN 1); protein methyltransferase	SHK1 binding protein 1	SHK1 binding protein 1 (SKB1); FUNCTIONS IN: protein methyltransferase activity; INVOLVED IN: positive regulation of vernalization response, regulation of flower development; LOCATED IN: cytoplasm; EXPRESSED IN: 25 plant structures; EXPRESSED DURING: 13 growth stages; CONTAINS InterPro DOMAIN/s: Skb1 methyltransferase (InterPro:IPR007857); Has 957 Blast hits to 940 proteins in 238 species: Archae…
cassava4.1_009602m.g	2.12478	-0.0159707	2.83176	1.11954	1.56166	3.24139	1.49592	2.5245	1.86082	3.50635	6.668	1.47604	1.52043	4.61339	0.785522	-0.585296	-8.4409	2.58845	17	cassava4.1_009602m.g	C1-metabolism	AT5G14780	loc_os06g29180	FDH (FORMATE DEHYDROGENASE); NAD or NADH binding / binding / catalytic/ cofactor binding / oxidoreductase, acting on the CH-OH group of donors, NAD or NADP as acceptor	formate dehydrogenase	formate dehydrogenase (FDH); FUNCTIONS IN: NAD or NADH binding, binding, oxidoreductase activity, acting on the CH-OH group of donors, NAD or NADP as acceptor, catalytic activity, cofactor binding; INVOLVED IN: response to cadmium ion, response to wounding; LOCATED IN: thylakoid, mitochondrion, chloroplast; EXPRESSED IN: 26 plant structures; EXPRESSED DURING: 14 growth stages; CONTAINS InterPro D…
cassava4.1_004768m.g	1.80786	2.45587	3.14903	1.32832	2.11345	0.265737	0.977917	2.17774	0.801628	0.706421	1.11881	0.653286	-1.2556	-0.446032	0.360342	0.825456	-0.766167	0.662427	2	cassava4.1_004768m.g	C1-metabolism.glycine hydroxymethyltransferase	AT1G36370	loc_os01g65410	SHM7 (serine hydroxymethyltransferase 7); catalytic/ glycine hydroxymethyltransferase/ pyridoxal phosphate binding	serine hydroxymethyltransferase 7	serine hydroxymethyltransferase 7 (SHM7); FUNCTIONS IN: pyridoxal phosphate binding, glycine hydroxymethyltransferase activity, catalytic activity; INVOLVED IN: response to cadmium ion, glycine metabolic process, L-serine metabolic process; EXPRESSED IN: 23 plant structures; EXPRESSED DURING: 15 growth stages; CONTAINS InterPro DOMAIN/s: Pyridoxal phosphate-dependent transferase, major domain (In…
cassava4.1_006915m.g	-0.972004	-1.43621	-3.06921	-0.500269	-1.39661	-1.48277	-2.1474	-2.32217	-2.00807	0.628566	-2.19025	-0.516413	0.528481	-0.365775	0.044887	0.643799	-0.185097	-1.26811	5	cassava4.1_006915m.g	C1-metabolism.glycine hydroxymethyltransferase	AT4G13930	loc_os12g22030	SHM4 (serine hydroxymethyltransferase 4); catalytic/ glycine hydroxymethyltransferase/ pyridoxal phosphate binding	serine hydroxymethyltransferase 4	serine hydroxymethyltransferase 4 (SHM4); FUNCTIONS IN: pyridoxal phosphate binding, glycine hydroxymethyltransferase activity, catalytic activity; INVOLVED IN: response to cadmium ion, glycine metabolic process, L-serine metabolic process; LOCATED IN: cytosol, plasma membrane, membrane; EXPRESSED IN: 9 plant structures; EXPRESSED DURING: seedling growth, seed development stages; CONTAINS InterPr…
cassava4.1_006924m.g	-1.36055	-1.23129	-0.914896	0.630579	-0.283654	1.63859	-0.329736	-1.23573	-0.745474	-0.737006	-1.84048	-1.75384	-0.786453	0.235778	1.01471	-1.97446	-1.18343	-0.495393	7	cassava4.1_006924m.g	C1-metabolism.glycine hydroxymethyltransferase	AT4G13930	loc_os12g22030	SHM4 (serine hydroxymethyltransferase 4); catalytic/ glycine hydroxymethyltransferase/ pyridoxal phosphate binding	serine hydroxymethyltransferase 4	serine hydroxymethyltransferase 4 (SHM4); FUNCTIONS IN: pyridoxal phosphate binding, glycine hydroxymethyltransferase activity, catalytic activity; INVOLVED IN: response to cadmium ion, glycine metabolic process, L-serine metabolic process; LOCATED IN: cytosol, plasma membrane, membrane; EXPRESSED IN: 9 plant structures; EXPRESSED DURING: seedling growth, seed development stages; CONTAINS InterPr…
cassava4.1_003870m.g	-3.49867	-1.15565	-1.56196	1.49422	0.388519	-0.0623985	0.334235	-1.31016	0.773366	-0.681543	-2.97322	-1.59978	1.20802	-0.644444	1.88032	-2.1021	0.346107	0.0784185	7	cassava4.1_003870m.g	C1-metabolism.methylenetetrahydrofolate reductase	AT2G44160	loc_os03g60090	MTHFR2 (METHYLENETETRAHYDROFOLATE REDUCTASE 2); methylenetetrahydrofolate reductase (NADPH)	methylenetetrahydrofolate reductase 2	methylenetetrahydrofolate reductase 2 (MTHFR2); FUNCTIONS IN: methylenetetrahydrofolate reductase (NADPH) activity; INVOLVED IN: oxidation reduction, methionine metabolic process; EXPRESSED IN: male gametophyte, guard cell, cultured cell, leaf; EXPRESSED DURING: L mature pollen stage, M germinated pollen stage; CONTAINS InterPro DOMAIN/s: Methylenetetrahydrofolate reductase (InterPro:IPR003171), …
cassava4.1_008882m.g	-3.8675	-5.16081	-4.94484	0.747658	0.759778	-5.91786	-0.485267	-7.38181	-2.03265	0.354838	-1.5809	-1.66696	0.620661	0.603839	3.68718	0.674488	0.29344	1.06422	1	cassava4.1_008882m.g	cell wall.cell wall proteins.AGPs.AGP	AT5G55730	loc_os09g07350	FLA1 (FASCICLIN-LIKE ARAB INOGALACTAN 1)	FASCICLIN-like arabinogalactan 1	FASCICLIN-like arabinogalactan 1 (FLA1); LOCATED IN: anchored to plasma membrane, cell wall, plasma membrane, anchored to membrane; EXPRESSED IN: 23 plant structures; EXPRESSED DURING: 14 growth stages; CONTAINS InterPro DOMAIN/s: FAS1 domain (InterPro:IPR000782); BEST Arabidopsis thaliana protein match is: FASCICLIN-like arabinogalactan 2 (TAIR:AT4G12730.1); Has 1807 Blast hits to 1807 proteins …
cassava4.1_025211m.g	-3.31696	-3.03304	-3.98176	0.754149	-1.79516	-0.192501	-1.32578	-3.20803	-3.9971	-0.859712	-2.13953	-0.499467	0.175746	0.158891	-0.21176	-1.32264	-1.16401	-0.644487	1	cassava4.1_025211m.g	cell wall.cell wall proteins.AGPs.AGP	AT3G46550	loc_os01g62380	SOS5 (salt overly sensitive 5); polysaccharide binding / protein binding	Fasciclin-like arabinogalactan family protein	salt overly sensitive 5 (SOS5); FUNCTIONS IN: polysaccharide binding; INVOLVED IN: multidimensional cell growth, cell adhesion, response to stress; LOCATED IN: anchored to plasma membrane, plasma membrane, external side of plasma membrane, anchored to membrane; EXPRESSED IN: cultured cell; CONTAINS InterPro DOMAIN/s: FAS1 domain (InterPro:IPR000782); BEST Arabidopsis thaliana protein match is: FA…
cassava4.1_031631m.g	-11.8988	-4.20383	-6.28537	-1.23433	-7.89985	-7.89985	-1.86783	-2.62941	-1.8541	1.21182	-4.03517	-3.85977	5.69612	1.26572	-5.49494	1.18452	-2.01645	-0.314066	1	cassava4.1_031631m.g	cell wall.cell wall proteins.AGPs.AGP	AT2G45470	loc_os04g48490	FLA8 (FASCICLIN-LIKE ARABINOGALACTAN PROTEIN 8)	FASCICLIN-like arabinogalactan protein 8	FASCICLIN-like arabinogalactan protein 8 (FLA8); LOCATED IN: anchored to plasma membrane, apoplast, plasma membrane, anchored to membrane, plant-type cell wall; EXPRESSED IN: 24 plant structures; EXPRESSED DURING: 14 growth stages; CONTAINS InterPro DOMAIN/s: FAS1 domain (InterPro:IPR000782); BEST Arabidopsis thaliana protein match is: FASCICLIN-like arabinogalactan-protein 10 (TAIR:AT3G60900.1);…
cassava4.1_032208m.g	-0.241414	-0.278504	-0.323858	3.54278	4.79087	2.78575	-1.07131	-2.25489	-0.888031	-5.21678	-3.768	-5.97043	3.41214	0.0215904	0.202134	-1.53653	0.0713638	2.68693	7	cassava4.1_032208m.g	cell wall.cell wall proteins.AGPs.AGP	AT2G04780	loc_os09g30486	FLA7 (FASCICLIN-LIKE ARABINOOGALACTAN 7)	FASCICLIN-like arabinoogalactan 7	FASCICLIN-like arabinoogalactan 7 (FLA7); LOCATED IN: anchored to plasma membrane, plasma membrane, anchored to membrane, membrane; EXPRESSED IN: 22 plant structures; EXPRESSED DURING: 13 growth stages; CONTAINS InterPro DOMAIN/s: FAS1 domain (InterPro:IPR000782); BEST Arabidopsis thaliana protein match is: FASCICLIN-like arabinogalactan 6 (TAIR:AT2G20520.1); Has 713 Blast hits to 707 proteins in…
cassava4.1_011291m.g	-2.90777	-1.94632	-3.72518	2.41385	-0.809188	-7.48682	0.399984	-1.43141	0.0921357	-0.963333	-5.73757	-2.34592	1.14018	-0.792037	0.761568	-0.683666	0.516296	-1.27264	18	cassava4.1_011291m.g	cell wall.cell wall proteins.AGPs.AGP	AT4G12730	loc_os08g23180	FLA2 (FASCICLIN-LIKE ARABINOGALACTAN 2)	FASCICLIN-like arabinogalactan 2	FASCICLIN-like arabinogalactan 2 (FLA2); INVOLVED IN: response to cyclopentenone; LOCATED IN: anchored to plasma membrane, plasma membrane, anchored to membrane, membrane; EXPRESSED IN: 25 plant structures; EXPRESSED DURING: 13 growth stages; CONTAINS InterPro DOMAIN/s: FAS1 domain (InterPro:IPR000782); BEST Arabidopsis thaliana protein match is: FASCICLIN-like arabinogalactan 1 (TAIR:AT5G55730.2…
cassava4.1_015233m.g	-1.46767	-2.71761	-1.88438	-1.00666	-2.72479	-0.820593	0.923937	1.04244	-0.28113	-2.69753	-2.99489	-5.55909	0.108648	-0.392088	-1.78709	-0.323953	-0.967527	-3.56105	18	cassava4.1_015233m.g	cell wall.cell wall proteins.AGPs.AGP	AT5G03170	loc_os01g06580	FLA11	FASCICLIN-like arabinogalactan-protein 11	FASCICLIN-like arabinogalactan-protein 11 (FLA11); CONTAINS InterPro DOMAIN/s: FAS1 domain (InterPro:IPR000782); BEST Arabidopsis thaliana protein match is: FASCICLIN-like arabinogalactan-protein 12 (TAIR:AT5G60490.1); Has 965 Blast hits to 948 proteins in 162 species: Archae - 18; Bacteria - 233; Metazoa - 22; Fungi - 18; Plants - 634; Viruses - 0; Other Eukaryotes - 40 (source: NCBI BLink).
cassava4.1_014009m.g	-3.42976	-3.5694	-6.27273	-1.33962	-1.81122	-4.07468	-3.50013	-2.2951	-0.196848	-0.798201	-4.95194	-1.66527	3.53465	2.73031	2.64859	-2.78044	-2.16344	-0.867051	18	cassava4.1_014009m.g	cell wall.cell wall proteins.AGPs.AGP	AT2G04780	loc_os09g30486	FLA7 (FASCICLIN-LIKE ARABINOOGALACTAN 7)	FASCICLIN-like arabinoogalactan 7	FASCICLIN-like arabinoogalactan 7 (FLA7); LOCATED IN: anchored to plasma membrane, plasma membrane, anchored to membrane, membrane; EXPRESSED IN: 22 plant structures; EXPRESSED DURING: 13 growth stages; CONTAINS InterPro DOMAIN/s: FAS1 domain (InterPro:IPR000782); BEST Arabidopsis thaliana protein match is: FASCICLIN-like arabinogalactan 6 (TAIR:AT2G20520.1); Has 713 Blast hits to 707 proteins in…
cassava4.1_005659m.g	0.36639	0.417261	1.5938	-0.420155	0.406443	-0.0835935	-0.349574	0.860987	-1.76243	-0.0371303	1.35785	-0.221	-1.6982	-1.887	-1.09287	0.478052	-0.553913	-0.319241	9	cassava4.1_005659m.g	cell wall.cell wall proteins.HRGP	AT3G22440	loc_os07g07680	hydroxyproline-rich glycoprotein family protein	FRIGIDA-like protein	FRIGIDA-like protein; CONTAINS InterPro DOMAIN/s: Frigida-like (InterPro:IPR012474); BEST Arabidopsis thaliana protein match is: FRIGIDA-like protein (TAIR:AT4G14900.1); Has 1385 Blast hits to 1327 proteins in 123 species: Archae - 0; Bacteria - 9; Metazoa - 139; Fungi - 70; Plants - 1142; Viruses - 0; Other Eukaryotes - 25 (source: NCBI BLink).
cassava4.1_010056m.g	-2.19023	-1.30791	0.0089598	2.12356	1.82567	1.86231	0.654622	0.344349	0.787771	-0.289746	-5.8902	-3.36665	-1.39474	-1.09096	0.0872219	-0.14143	-1.21433	-0.394989	7	cassava4.1_010056m.g	cell wall.cell wall proteins.RGP	AT3G08900	loc_os03g40270	RGP3 (REVERSIBLY GLYCOSYLATED POLYPEPTIDE 3); transferase, transferring hexosyl groups	reversibly glycosylated polypeptide 3	reversibly glycosylated polypeptide 3 (RGP3); FUNCTIONS IN: transferase activity, transferring hexosyl groups, glycogenin glucosyltransferase activity; INVOLVED IN: cellulose biosynthetic process, cellular cell wall organization; LOCATED IN: membrane; EXPRESSED IN: leaf whorl, sepal, flower, cultured cell; EXPRESSED DURING: petal differentiation and expansion stage; CONTAINS InterPro DOMAIN/s: Al…
cassava4.1_005319m.g	-2.42315	-2.44322	-0.124911	0.0790422	-7.89985	-0.605526	0.340512	0.565699	1.85493	-0.948345	-1.71522	-0.761342	1.36997	1.91457	0.46498	-0.656667	-1.11486	-1.75753	1	cassava4.1_005319m.g	cell wall.cellulose synthesis	AT5G03760	loc_os06g42020	ATCSLA09; mannan synthase/ transferase, transferring glycosyl groups	Nucleotide-diphospho-sugar transferases superfamily protein	ATCSLA09; CONTAINS InterPro DOMAIN/s: Glycosyl transferase, family 2 (InterPro:IPR001173); BEST Arabidopsis thaliana protein match is: cellulose synthase-like A02 (TAIR:AT5G22740.1); Has 1807 Blast hits to 1807 proteins in 277 species: Archae - 0; Bacteria - 0; Metazoa - 736; Fungi - 347; Plants - 385; Viruses - 0; Other Eukaryotes - 339 (source: NCBI BLink).
cassava4.1_012815m.g	-1.49217	-1.0559	-1.31197	0.0790422	-7.89985	-0.605526	-0.0719322	2.92934	2.91032	-1.05629	-5.57253	-5.65833	0.937284	-2.86224	-2.94256	-0.322779	0.514535	0.228428	7	cassava4.1_012815m.g	cell wall.cellulose synthesis	AT5G03760	loc_os06g42020	ATCSLA09; mannan synthase/ transferase, transferring glycosyl groups	Nucleotide-diphospho-sugar transferases superfamily protein	ATCSLA09; CONTAINS InterPro DOMAIN/s: Glycosyl transferase, family 2 (InterPro:IPR001173); BEST Arabidopsis thaliana protein match is: cellulose synthase-like A02 (TAIR:AT5G22740.1); Has 1807 Blast hits to 1807 proteins in 277 species: Archae - 0; Bacteria - 0; Metazoa - 736; Fungi - 347; Plants - 385; Viruses - 0; Other Eukaryotes - 339 (source: NCBI BLink).
cassava4.1_002707m.g	-1.08775	0.586288	-1.22089	1.37835	0.951431	-1.72202	-0.0736835	-0.994369	-0.0597838	-0.174956	-1.94155	-0.829419	-0.13437	0.0829924	1.29315	-1.64338	-0.742821	-1.73144	11	cassava4.1_002707m.g	cell wall.cellulose synthesis	AT4G07960	loc_os05g43530	ATCSLC12 (CELLULOSE-SYNTHASE LIKE C12); cellulose synthase/ transferase, transferring glycosyl groups	Cellulose-synthase-like C12	Cellulose-synthase-like C12 (CSLC12); FUNCTIONS IN: cellulose synthase activity, transferase activity, transferring glycosyl groups; INVOLVED IN: biological_process unknown; LOCATED IN: cellular_component unknown; EXPRESSED IN: 24 plant structures; EXPRESSED DURING: 15 growth stages; CONTAINS InterPro DOMAIN/s: Glycosyl transferase, family 2 (InterPro:IPR001173); BEST Arabidopsis thaliana protein…
cassava4.1_003026m.g	1.93754	2.0417	1.46806	0.803506	1.01403	0.867506	1.94077	1.0199	1.90737	-0.372487	0.122895	-0.930829	-1.38174	0.547511	-0.430772	0.000972529	-0.688842	-1.54362	17	cassava4.1_003026m.g	cell wall.cellulose synthesis	AT3G07330	loc_os05g43530	ATCSLC6 (CELLULOSE-SYNTHASE LIKE C6); cellulose synthase/ transferase, transferring glycosyl groups	Cellulose-synthase-like C6	Cellulose-synthase-like C6 (CSLC6); FUNCTIONS IN: cellulose synthase activity, transferase activity, transferring glycosyl groups; INVOLVED IN: pollen tube development; LOCATED IN: Golgi apparatus; EXPRESSED IN: 24 plant structures; EXPRESSED DURING: 15 growth stages; CONTAINS InterPro DOMAIN/s: Glycosyl transferase, family 2 (InterPro:IPR001173); BEST Arabidopsis thaliana protein match is: Glyco…
cassava4.1_000695m.g	-3.26484	-2.98059	-3.66847	-0.603731	-2.38878	-1.77209	-0.795403	-0.804228	0.321852	-0.118499	-0.692529	-0.364107	-0.349671	-0.588265	-1.66515	-1.29069	-0.705448	-0.282372	1	cassava4.1_000695m.g	cell wall.cellulose synthesis.cellulose synthase	AT5G05170	loc_os07g10770	CEV1 (CONSTITUTIVE EXPRESSION OF VSP 1); cellulose synthase/ transferase, transferring glycosyl groups	Cellulose synthase family protein	CONSTITUTIVE EXPRESSION OF VSP 1 (CEV1); FUNCTIONS IN: cellulose synthase activity, transferase activity, transferring glycosyl groups; INVOLVED IN: primary cell wall biogenesis, cellulose biosynthetic process, defense response; LOCATED IN: Golgi apparatus, plasma membrane; EXPRESSED IN: 27 plant structures; EXPRESSED DURING: 14 growth stages; CONTAINS InterPro DOMAIN/s: Cellulose synthase (Inter…
cassava4.1_000529m.g	-2.53525	-1.35055	-1.6672	0.342284	0.143084	-0.404981	-0.331001	-1.18415	0.885528	0.0628387	-1.99855	-0.777757	-0.283215	-0.077824	0.593392	-2.33302	-0.644541	-0.421063	1	cassava4.1_000529m.g	cell wall.cellulose synthesis.cellulose synthase	AT3G03050	loc_os06g02180	CSLD3 (CELLULOSE SYNTHASE-LIKE D3); cellulose synthase/ transferase, transferring glycosyl groups	cellulose synthase-like D3	cellulose synthase-like D3 (CSLD3); FUNCTIONS IN: cellulose synthase activity, transferase activity, transferring glycosyl groups; INVOLVED IN: response to cyclopentenone, plant-type cell wall biogenesis, response to cold, polysaccharide biosynthetic process; LOCATED IN: Golgi apparatus, endoplasmic reticulum, plasma membrane; EXPRESSED IN: 24 plant structures; EXPRESSED DURING: 13 growth stages;…
cassava4.1_008148m.g	-0.0709182	0.897892	1.11545	-2.58707	-2.13133	-1.21263	0.314986	-0.39019	-0.849772	0.781459	0.925942	0.229705	-1.01361	1.74583	-0.38207	0.566744	-2.18479	-1.25908	3	cassava4.1_008148m.g	cell wall.cellulose synthesis.cellulose synthase	AT2G32540	loc_os10g20090	ATCSLB04; cellulose synthase/ transferase/ transferase, transferring glycosyl groups	cellulose synthase-like B4	cellulose synthase-like B4 (CSLB04); FUNCTIONS IN: cellulose synthase activity, transferase activity, transferring glycosyl groups, transferase activity; INVOLVED IN: cellulose biosynthetic process, polysaccharide biosynthetic process; LOCATED IN: membrane; CONTAINS InterPro DOMAIN/s: Cellulose synthase (InterPro:IPR005150); BEST Arabidopsis thaliana protein match is: cellulose synthase-like B3 (…
cassava4.1_000992m.g	-2.07638	-1.19334	-2.61725	-0.821308	3.98451	0.220237	-1.07243	-0.58447	-0.266023	-2.02053	-3.31675	-3.72395	5.05015	-0.0370521	0.464082	-0.186727	-0.804899	0.889753	7	cassava4.1_000992m.g	cell wall.cellulose synthesis.cellulose synthase	AT4G18780	loc_os01g54620	IRX1 (IRREGULAR XYLEM 1); cellulose synthase/ transferase, transferring glycosyl groups	cellulose synthase family protein	IRREGULAR XYLEM 1 (IRX1); FUNCTIONS IN: cellulose synthase activity, transferase activity, transferring glycosyl groups; INVOLVED IN: in 7 processes; LOCATED IN: cell wall, plasma membrane; EXPRESSED IN: 21 plant structures; EXPRESSED DURING: 9 growth stages; CONTAINS InterPro DOMAIN/s: Cellulose synthase (InterPro:IPR005150); BEST Arabidopsis thaliana protein match is: cellulose synthase A4 (TAI…
cassava4.1_001280m.g	-2.51962	-2.55671	-2.33953	-0.917934	-0.643653	-2.18288	-1.31163	-0.271174	-1.18681	-1.34036	-3.32698	-2.41514	2.8725	1.85787	-0.78527	-0.253716	0.0874902	0.68455	7	cassava4.1_001280m.g	cell wall.cellulose synthesis.cellulose synthase	AT5G17420	loc_os09g25490	IRX3 (IRREGULAR XYLEM 3); cellulose synthase	Cellulose synthase family protein	IRREGULAR XYLEM 3 (IRX3); FUNCTIONS IN: cellulose synthase activity; INVOLVED IN: cellulose biosynthetic process, plant-type cell wall biogenesis, secondary cell wall biogenesis, rhamnogalacturonan I side chain metabolic process; LOCATED IN: plasma membrane, chloroplast; EXPRESSED IN: 27 plant structures; EXPRESSED DURING: 14 growth stages; CONTAINS InterPro DOMAIN/s: Cellulose synthase (InterPro…
cassava4.1_002542m.g	0.197637	0.113222	4.78931	0.127756	0.854805	1.63822	-0.389887	0.564022	-0.0711984	-0.296358	3.27003	1.52719	-1.69787	-0.573821	-1.67464	-0.0327354	-0.76467	0.484024	9	cassava4.1_002542m.g	cell wall.cellulose synthesis.cellulose synthase	AT4G24010	loc_os09g30130	ATCSLG1; cellulose synthase/ transferase/ transferase, transferring glycosyl groups	cellulose synthase like G1	cellulose synthase like G1 (CSLG1); FUNCTIONS IN: cellulose synthase activity, transferase activity, transferring glycosyl groups, transferase activity; INVOLVED IN: cellulose biosynthetic process, polysaccharide biosynthetic process; LOCATED IN: membrane; EXPRESSED IN: hypocotyl, sepal, male gametophyte, flower, carpel; EXPRESSED DURING: 4 anthesis, petal differentiation and expansion stage; CON…
cassava4.1_002393m.g	-3.20744	-0.515617	-2.0728	-0.510854	0.323399	-3.31699	-2.14127	-1.91617	-0.807647	-1.33876	-4.08482	-1.51377	-0.65834	-3.45371	-3.36585	0.74303	0.554659	-2.28563	9	cassava4.1_002393m.g	cell wall.cellulose synthesis.cellulose synthase	AT4G23990	loc_os02g49332	ATCSLG3; cellulose synthase/ transferase/ transferase, transferring glycosyl groups	cellulose synthase like G3	cellulose synthase like G3 (CSLG3); FUNCTIONS IN: cellulose synthase activity, transferase activity, transferring glycosyl groups, transferase activity; INVOLVED IN: cellulose biosynthetic process, polysaccharide biosynthetic process; LOCATED IN: membrane; EXPRESSED IN: 13 plant structures; EXPRESSED DURING: 8 growth stages; CONTAINS InterPro DOMAIN/s: Cellulose synthase (InterPro:IPR005150); BES…
cassava4.1_012559m.g	2.81923	0.967472	2.7696	0.485141	0.161915	2.28956	2.60024	2.65279	1.22859	0.342965	2.05965	0.903814	-3.07907	1.13947	-0.488403	0.201528	-0.889132	-0.0518885	17	cassava4.1_012559m.g	cell wall.cellulose synthesis.cellulose synthase	AT3G03050	loc_os06g02180	CSLD3 (CELLULOSE SYNTHASE-LIKE D3); cellulose synthase/ transferase, transferring glycosyl groups	cellulose synthase-like D3	cellulose synthase-like D3 (CSLD3); FUNCTIONS IN: cellulose synthase activity, transferase activity, transferring glycosyl groups; INVOLVED IN: response to cyclopentenone, plant-type cell wall biogenesis, response to cold, polysaccharide biosynthetic process; LOCATED IN: Golgi apparatus, endoplasmic reticulum, plasma membrane; EXPRESSED IN: 24 plant structures; EXPRESSED DURING: 13 growth stages;…
cassava4.1_000770m.g	2.99601	-0.181778	3.89532	-4.23353	-3.48818	1.68864	2.34906	3.23549	0.2614	0.331198	4.20348	-0.407601	-3.38191	0.528845	-3.02196	0.914553	-2.17513	-2.01503	21	cassava4.1_000770m.g	cell wall.cellulose synthesis.cellulose synthase	AT5G44030	loc_os10g32980	CESA4 (CELLULOSE SYNTHASE A4); cellulose synthase/ transferase, transferring glycosyl groups	cellulose synthase A4	cellulose synthase A4 (CESA4); FUNCTIONS IN: cellulose synthase activity, transferase activity, transferring glycosyl groups; INVOLVED IN: cellulose biosynthetic process, plant-type cell wall biogenesis, defense response to bacterium, defense response to fungus, secondary cell wall biogenesis; LOCATED IN: membrane; EXPRESSED IN: 24 plant structures; EXPRESSED DURING: 11 growth stages; CONTAINS In…
cassava4.1_007427m.g	-2.02109	-1.79495	-0.144808	0.388681	-0.174766	0.979174	-0.766733	0.382576	0.212896	-0.801736	-2.05972	-1.33722	-0.268376	0.0572864	-0.681539	-0.951688	-2.09794	-0.917662	1	cassava4.1_007427m.g	cell wall.cellulose synthesis.COBRA	AT5G60920	loc_os07g41310	COB (COBRA)	COBRA-like extracellular glycosyl-phosphatidyl inositol-anchored protein family	COBRA (COB); FUNCTIONS IN: molecular_function unknown; INVOLVED IN: response to salt stress, multidimensional cell growth, cellulose microfibril organization; LOCATED IN: in 6 components; EXPRESSED IN: 23 plant structures; EXPRESSED DURING: 13 growth stages; CONTAINS InterPro DOMAIN/s: Glycosyl-phosphatidyl inositol-anchored, plant (InterPro:IPR006918), COBRA-like (InterPro:IPR017391); BEST Arabi…
cassava4.1_028535m.g	-3.01	-2.57406	-1.22039	-1.04622	0.546193	-2.97699	-0.210719	1.44537	1.47873	0.0803931	-1.00756	0.686914	1.21706	1.36049	0.838675	-0.233427	2.30091	1.14425	1	cassava4.1_028535m.g	cell wall.cellulose synthesis.COBRA	AT5G15630	loc_os03g30250	IRX6	COBRA-like extracellular glycosyl-phosphatidyl inositol-anchored protein family	IRREGULAR XYLEM 6 (IRX6); INVOLVED IN: secondary cell wall biogenesis; LOCATED IN: plasma membrane, anchored to membrane; EXPRESSED IN: 21 plant structures; EXPRESSED DURING: 12 growth stages; CONTAINS InterPro DOMAIN/s: Glycosyl-phosphatidyl inositol-anchored, plant (InterPro:IPR006918), COBRA-like (InterPro:IPR017391); BEST Arabidopsis thaliana protein match is: COBRA-like extracellular glycosy…
cassava4.1_015375m.g	-2.07732	-1.64091	-3.09144	-1.35746	-1.20781	-2.04493	-1.22125	-1.56095	-1.37229	0.515636	0.141371	0.653286	0.501264	0.484383	-0.226491	-0.34241	0.398276	-0.559942	1	cassava4.1_015375m.g	cell wall.degradation.cellulases and beta -1,4-glucanases	AT3G47000	loc_os05g37700	glycosyl hydrolase family 3 protein	Glycosyl hydrolase family protein	Glycosyl hydrolase family protein; FUNCTIONS IN: hydrolase activity, hydrolyzing O-glycosyl compounds; INVOLVED IN: carbohydrate metabolic process; LOCATED IN: cellular_component unknown; EXPRESSED IN: 23 plant structures; EXPRESSED DURING: 13 growth stages; CONTAINS InterPro DOMAIN/s: Glycoside hydrolase, family 3, N-terminal (InterPro:IPR001764), Glycoside hydrolase, family 3, C-terminal (Inter…
cassava4.1_001320m.g	-1.94525	-1.1939	-2.68451	-1.48273	-1.92945	-0.608449	-0.00659113	1.00669	-0.130041	-0.289402	-2.30351	-1.32009	-1.22521	0.681098	-1.36694	1.0421	0.293893	-0.616136	1	cassava4.1_001320m.g	cell wall.degradation.mannan-xylose-arabinose-fucose	AT1G58370	loc_os07g27320	RXF12; endo-1,4-beta-xylanase/ hydrolase, hydrolyzing O-glycosyl compounds	glycosyl hydrolase family 10 protein / carbohydrate-binding domain-containing protein	RXF12; FUNCTIONS IN: endo-1,4-beta-xylanase activity, hydrolase activity, hydrolyzing O-glycosyl compounds; INVOLVED IN: carbohydrate metabolic process; LOCATED IN: cell wall; EXPRESSED IN: 24 plant structures; EXPRESSED DURING: 10 growth stages; CONTAINS InterPro DOMAIN/s: Glycoside hydrolase, family 10 (InterPro:IPR001000), Carbohydrate-binding, CenC-like (InterPro:IPR003305), Glycoside hydrola…
cassava4.1_002121m.g	-1.64331	-1.49294	-3.04629	-0.303726	-1.22896	-1.19236	-0.255802	-0.97527	-2.03373	-0.249336	-4.22834	-1.49268	-0.402715	-0.926129	-0.448958	-1.13665	-1.15982	-1.92039	1	cassava4.1_002121m.g	cell wall.degradation.mannan-xylose-arabinose-fucose	AT1G78060	loc_os02g51620	glycosyl hydrolase family 3 protein	Glycosyl hydrolase family protein	Glycosyl hydrolase family protein; FUNCTIONS IN: hydrolase activity, hydrolyzing O-glycosyl compounds; INVOLVED IN: carbohydrate metabolic process; LOCATED IN: apoplast, cell wall, chloroplast, plant-type cell wall; EXPRESSED IN: 22 plant structures; EXPRESSED DURING: 13 growth stages; CONTAINS InterPro DOMAIN/s: Glycoside hydrolase, family 3, N-terminal (InterPro:IPR001764), Glycoside hydrolase,…
cassava4.1_007999m.g	-4.20428	-5.17912	-3.38154	-0.0724812	-1.63893	-1.6025	-0.394546	-3.14249	-0.794215	-0.620252	-2.76483	-0.466464	-1.42982	0.132416	0.687035	-1.0742	-1.52569	0.618633	1	cassava4.1_007999m.g	cell wall.degradation.mannan-xylose-arabinose-fucose	AT5G66460	loc_os01g47400	(1-4)-beta-mannan endohydrolase, putative	Glycosyl hydrolase superfamily protein	Glycosyl hydrolase superfamily protein; FUNCTIONS IN: cation binding, hydrolase activity, hydrolyzing O-glycosyl compounds, catalytic activity; INVOLVED IN: carbohydrate metabolic process; LOCATED IN: endomembrane system; EXPRESSED IN: 17 plant structures; EXPRESSED DURING: 4 anthesis, C globular stage, 4 leaf senescence stage, petal differentiation and expansion stage, E expanded cotyledon stage…
cassava4.1_001250m.g	-0.378954	-1.2298	-1.35095	-1.67894	-1.93666	-2.5276	0.468267	0.8886	0.107259	0.328524	-0.203379	-0.395727	0.254513	-0.217766	0.292545	0.857642	-0.263371	-0.190921	3	cassava4.1_001250m.g	cell wall.degradation.mannan-xylose-arabinose-fucose	AT1G58370	loc_os07g27320	RXF12; endo-1,4-beta-xylanase/ hydrolase, hydrolyzing O-glycosyl compounds	glycosyl hydrolase family 10 protein / carbohydrate-binding domain-containing protein	RXF12; FUNCTIONS IN: endo-1,4-beta-xylanase activity, hydrolase activity, hydrolyzing O-glycosyl compounds; INVOLVED IN: carbohydrate metabolic process; LOCATED IN: cell wall; EXPRESSED IN: 24 plant structures; EXPRESSED DURING: 10 growth stages; CONTAINS InterPro DOMAIN/s: Glycoside hydrolase, family 10 (InterPro:IPR001000), Carbohydrate-binding, CenC-like (InterPro:IPR003305), Glycoside hydrola…
cassava4.1_002149m.g	-2.50547	-1.10963	-1.0077	0.341548	-0.00790752	0.220808	-2.90343	-1.7643	-2.06703	0.243687	-1.03613	-0.165772	-1.0181	-1.29707	-2.69208	-0.660284	-1.27423	-2.21932	5	cassava4.1_002149m.g	cell wall.degradation.mannan-xylose-arabinose-fucose	AT1G02640	loc_os04g54810	BXL2 (BETA-XYLOSIDASE 2); hydrolase, hydrolyzing O-glycosyl compounds	beta-xylosidase 2	beta-xylosidase 2 (BXL2); FUNCTIONS IN: hydrolase activity, hydrolyzing O-glycosyl compounds; INVOLVED IN: carbohydrate metabolic process; LOCATED IN: plant-type cell wall; EXPRESSED IN: 23 plant structures; EXPRESSED DURING: 13 growth stages; CONTAINS InterPro DOMAIN/s: Glycoside hydrolase, family 3, N-terminal (InterPro:IPR001764), Glycoside hydrolase, family 3, C-terminal (InterPro:IPR002772),…
cassava4.1_022073m.g	-0.391081	0.141089	0.0509038	0.0271935	0.38571	-0.559976	-0.0217134	-0.061666	0.858365	-0.000113563	0.635828	0.0572028	0.792502	0.119632	-0.641935	1.358	1.81981	1.65286	12	cassava4.1_022073m.g	cell wall.degradation.mannan-xylose-arabinose-fucose	AT5G64570	loc_os04g54810	XYL4; hydrolase, hydrolyzing O-glycosyl compounds / xylan 1,4-beta-xylosidase	beta-D-xylosidase 4	beta-D-xylosidase 4 (XYL4); FUNCTIONS IN: xylan 1,4-beta-xylosidase activity, hydrolase activity, hydrolyzing O-glycosyl compounds; INVOLVED IN: xylan catabolic process; LOCATED IN: apoplast, cell wall; EXPRESSED IN: 24 plant structures; EXPRESSED DURING: 13 growth stages; CONTAINS InterPro DOMAIN/s: Glycoside hydrolase, family 3, N-terminal (InterPro:IPR001764), Glycoside hydrolase, family 3, C-…
cassava4.1_003704m.g	-1.02805	-0.364003	-1.97604	0.339045	0.549718	-0.881571	-1.49639	-2.27017	-2.48167	0.539761	-0.488525	-1.74408	-0.797543	0.210631	0.383292	-2.49266	-2.55229	-2.35419	29	cassava4.1_003704m.g	cell wall.degradation.mannan-xylose-arabinose-fucose	AT5G64570	loc_os04g54810	XYL4; hydrolase, hydrolyzing O-glycosyl compounds / xylan 1,4-beta-xylosidase	beta-D-xylosidase 4	beta-D-xylosidase 4 (XYL4); FUNCTIONS IN: xylan 1,4-beta-xylosidase activity, hydrolase activity, hydrolyzing O-glycosyl compounds; INVOLVED IN: xylan catabolic process; LOCATED IN: apoplast, cell wall; EXPRESSED IN: 24 plant structures; EXPRESSED DURING: 13 growth stages; CONTAINS InterPro DOMAIN/s: Glycoside hydrolase, family 3, N-terminal (InterPro:IPR001764), Glycoside hydrolase, family 3, C-…
cassava4.1_003508m.g	-1.88227	-0.335092	-2.41192	-0.88447	0.232889	-2.48675	-0.363106	-1.21953	-0.197253	-1.0548	-2.16276	-0.696939	-0.106458	-1.82262	-0.320597	-0.913037	-0.0568755	-0.112597	1	cassava4.1_003508m.g	cell wall.degradation.pectate lyases and polygalacturonases	AT1G09910	loc_os08g44020	lyase	Rhamnogalacturonate lyase family protein	Rhamnogalacturonate lyase family protein; FUNCTIONS IN: lyase activity; INVOLVED IN: carbohydrate metabolic process; LOCATED IN: cellular_component unknown; EXPRESSED IN: 23 plant structures; EXPRESSED DURING: 13 growth stages; CONTAINS InterPro DOMAIN/s: Glycoside hydrolase-type carbohydrate-binding (InterPro:IPR011013), Rhamnogalacturonate lyase (InterPro:IPR010325), Carbohydrate-binding-like f…
cassava4.1_007592m.g	3.06718	0.501098	4.94579	-0.546884	0.377095	5.09239	0.695216	2.48961	-0.717386	-0.611163	1.90042	-1.59262	-1.88108	0.498639	-2.26858	0.338402	-1.41474	1.79048	2	cassava4.1_007592m.g	cell wall.degradation.pectate lyases and polygalacturonases	AT4G23820	loc_os02g15690	glycoside hydrolase family 28 protein / polygalacturonase (pectinase) family protein	Pectin lyase-like superfamily protein	Pectin lyase-like superfamily protein; FUNCTIONS IN: polygalacturonase activity; INVOLVED IN: carbohydrate metabolic process; LOCATED IN: endomembrane system; EXPRESSED IN: 22 plant structures; EXPRESSED DURING: 13 growth stages; CONTAINS InterPro DOMAIN/s: Pectin lyase fold/virulence factor (InterPro:IPR011050), Glycoside hydrolase, family 28 (InterPro:IPR000743), Pectin lyase fold (InterPro:IPR…
cassava4.1_008852m.g	-1.16622	-2.04344	-8.42692	-7.89985	-7.89985	-7.89985	-6.46421	-3.68458	-4.47743	0.242872	0.958618	1.98924	1.41367	1.50357	1.61422	-0.924794	-1.3158	1.05277	5	cassava4.1_008852m.g	cell wall.degradation.pectate lyases and polygalacturonases	AT1G67750	loc_os04g05050	pectate lyase family protein	Pectate lyase family protein	Pectate lyase family protein; FUNCTIONS IN: pectate lyase activity; INVOLVED IN: biological_process unknown; LOCATED IN: endomembrane system; EXPRESSED IN: 21 plant structures; EXPRESSED DURING: 13 growth stages; CONTAINS InterPro DOMAIN/s: Pectin lyase fold/virulence factor (InterPro:IPR011050), AmbAllergen (InterPro:IPR018082), Pectate lyase/Amb allergen (InterPro:IPR002022), Pectin lyase fold …
cassava4.1_007008m.g	-0.448011	-4.43236	-3.22465	-0.563331	-0.551121	-0.928428	-1.87303	-0.833601	-2.80906	-1.86437	1.63231	-0.0469087	-0.113114	-0.392088	0.523531	0.378269	0.597137	1.15236	5	cassava4.1_007008m.g	cell wall.degradation.pectate lyases and polygalacturonases	AT4G23500	loc_os03g03350	glycoside hydrolase family 28 protein / polygalacturonase (pectinase) family protein	Pectin lyase-like superfamily protein	Pectin lyase-like superfamily protein; FUNCTIONS IN: polygalacturonase activity; INVOLVED IN: carbohydrate metabolic process; LOCATED IN: cell wall; CONTAINS InterPro DOMAIN/s: Pectin lyase fold/virulence factor (InterPro:IPR011050), Glycoside hydrolase, family 28 (InterPro:IPR000743), Pectin lyase fold (InterPro:IPR012334), Parallel beta-helix repeat (InterPro:IPR006626); BEST Arabidopsis thalia…
cassava4.1_031143m.g	-1.62451	0.0687652	1.5575	0.755789	-1.2249	0.679295	3.87001	3.23679	2.33019	0.6061	-1.32886	-2.1496	-2.00056	3.54177	-0.118521	-0.416671	-0.120818	-0.532572	6	cassava4.1_031143m.g	cell wall.degradation.pectate lyases and polygalacturonases	AT1G65570	loc_os01g43490	polygalacturonase, putative / pectinase, putative	Pectin lyase-like superfamily protein	Pectin lyase-like superfamily protein; FUNCTIONS IN: polygalacturonase activity; INVOLVED IN: carbohydrate metabolic process; LOCATED IN: endomembrane system; CONTAINS InterPro DOMAIN/s: Pectin lyase fold/virulence factor (InterPro:IPR011050), Pectin lyase fold (InterPro:IPR012334), Glycoside hydrolase, family 28 (InterPro:IPR000743), Parallel beta-helix repeat (InterPro:IPR006626); BEST Arabidop…
cassava4.1_006106m.g	-3.38749	0.691326	-0.89677	-1.23706	-0.491713	-1.76885	0.794402	-0.283854	0.416251	-1.9892	-11.6835	-3.24971	-0.641094	-4.33385	-0.739693	-1.12958	-2.50497	-1.3825	7	cassava4.1_006106m.g	cell wall.degradation.pectate lyases and polygalacturonases	AT5G04310	loc_os10g31910	pectate lyase family protein	Pectin lyase-like superfamily protein	Pectin lyase-like superfamily protein; CONTAINS InterPro DOMAIN/s: Pectin lyase fold/virulence factor (InterPro:IPR011050), AmbAllergen (InterPro:IPR018082), Pectate lyase/Amb allergen (InterPro:IPR002022), Pectin lyase fold (InterPro:IPR012334); BEST Arabidopsis thaliana protein match is: Pectin lyase-like superfamily protein (TAIR:AT3G54920.1); Has 1753 Blast hits to 1747 proteins in 285 specie…
cassava4.1_006659m.g	-1.18568	-1.25023	-1.57848	1.49267	0.686196	1.80442	-1.96936	-0.74563	-1.16837	-1.87721	-3.20957	-1.97672	-2.86072	-1.66021	-0.850627	-1.06015	-2.50831	-1.31339	7	cassava4.1_006659m.g	cell wall.degradation.pectate lyases and polygalacturonases	AT5G04310	loc_os10g31910	pectate lyase family protein	Pectin lyase-like superfamily protein	Pectin lyase-like superfamily protein; CONTAINS InterPro DOMAIN/s: Pectin lyase fold/virulence factor (InterPro:IPR011050), AmbAllergen (InterPro:IPR018082), Pectate lyase/Amb allergen (InterPro:IPR002022), Pectin lyase fold (InterPro:IPR012334); BEST Arabidopsis thaliana protein match is: Pectin lyase-like superfamily protein (TAIR:AT3G54920.1); Has 1753 Blast hits to 1747 proteins in 285 specie…
cassava4.1_009002m.g	-3.32865	-10.0091	-4.39563	-2.54091	-8.22057	-2.49294	1.72157	1.72479	2.38562	-2.86868	-3.2201	-4.6213	1.05542	-1.71064	0.450226	-0.664229	-0.630903	-0.333574	7	cassava4.1_009002m.g	cell wall.degradation.pectate lyases and polygalacturonases	AT5G63180	loc_os04g05050	pectate lyase family protein	Pectin lyase-like superfamily protein	Pectin lyase-like superfamily protein; CONTAINS InterPro DOMAIN/s: Pectin lyase fold/virulence factor (InterPro:IPR011050), AmbAllergen (InterPro:IPR018082), Pectate lyase/Amb allergen (InterPro:IPR002022), Pectin lyase fold (InterPro:IPR012334), Parallel beta-helix repeat (InterPro:IPR006626); BEST Arabidopsis thaliana protein match is: Pectin lyase-like superfamily protein (TAIR:AT4G24780.2); H…
cassava4.1_005619m.g	-3.02116	-4.8812	-4.6684	-1.80717	-7.48682	-7.48682	-2.3858	-1.74948	-2.95099	-1.08495	-5.12591	-4.95051	1.29675	-7.47075	-1.77716	-0.179694	-1.94826	-0.240619	7	cassava4.1_005619m.g	cell wall.degradation.pectate lyases and polygalacturonases	AT1G60590	loc_os01g44970	polygalacturonase, putative / pectinase, putative	Pectin lyase-like superfamily protein	Pectin lyase-like superfamily protein; FUNCTIONS IN: polygalacturonase activity; INVOLVED IN: carbohydrate metabolic process; EXPRESSED IN: 20 plant structures; EXPRESSED DURING: 10 growth stages; CONTAINS InterPro DOMAIN/s: Pectin lyase fold/virulence factor (InterPro:IPR011050), Pectin lyase fold (InterPro:IPR012334), Glycoside hydrolase, family 28 (InterPro:IPR000743), Parallel beta-helix repe…
cassava4.1_003522m.g	-1.75525	-1.23652	-1.7554	-1.46191	-1.03586	-2.98893	0.842116	0.440405	0.856	-1.8651	-3.55672	-2.58756	-0.919413	-0.647298	0.33377	-0.0916441	-0.658319	-1.57677	7	cassava4.1_003522m.g	cell wall.degradation.pectate lyases and polygalacturonases	AT1G70370	loc_os08g29200	BURP domain-containing protein / polygalacturonase, putative	polygalacturonase 2	polygalacturonase 2 (PG2); FUNCTIONS IN: polygalacturonase activity; INVOLVED IN: biological_process unknown; LOCATED IN: endomembrane system; EXPRESSED IN: 23 plant structures; EXPRESSED DURING: 13 growth stages; CONTAINS InterPro DOMAIN/s: BURP (InterPro:IPR004873); BEST Arabidopsis thaliana protein match is: BURP domain-containing protein (TAIR:AT1G23760.1); Has 2933 Blast hits to 2085 protein…
cassava4.1_006279m.g	1.47428	-0.887787	2.32934	-1.06762	-1.84352	1.56583	0.649128	1.07128	0.423027	-0.519713	1.61556	-0.257839	-2.01519	-0.479821	-1.71712	0.233369	0.786094	-0.30821	9	cassava4.1_006279m.g	cell wall.degradation.pectate lyases and polygalacturonases	AT1G19170	loc_os09g26800	glycoside hydrolase family 28 protein / polygalacturonase (pectinase) family protein	Pectin lyase-like superfamily protein	Pectin lyase-like superfamily protein; FUNCTIONS IN: polygalacturonase activity; INVOLVED IN: carbohydrate metabolic process; LOCATED IN: mitochondrion; EXPRESSED IN: 22 plant structures; EXPRESSED DURING: 13 growth stages; CONTAINS InterPro DOMAIN/s: Pectin lyase fold/virulence factor (InterPro:IPR011050), Parallel beta-helix repeat (InterPro:IPR006626), Pectin lyase fold (InterPro:IPR012334), G…
cassava4.1_023546m.g	-4.82408	-2.20065	-2.53044	-1.73026	-0.762856	-3.18031	-1.53984	-3.63396	0.568707	0.84899	0.456064	0.51857	0.484878	-1.2049	1.74608	-1.68197	0.962859	0.77233	13	cassava4.1_023546m.g	cell wall.degradation.pectate lyases and polygalacturonases	AT3G01270	loc_os02g12300	pectate lyase family protein	Pectate lyase family protein	Pectate lyase family protein; FUNCTIONS IN: lyase activity, pectate lyase activity; INVOLVED IN: biological_process unknown; LOCATED IN: endomembrane system; EXPRESSED IN: 20 plant structures; EXPRESSED DURING: 14 growth stages; CONTAINS InterPro DOMAIN/s: Pectin lyase fold/virulence factor (InterPro:IPR011050), Pectate lyase, N-terminal (InterPro:IPR007524), AmbAllergen (InterPro:IPR018082), Pec…
cassava4.1_008855m.g	-3.87014	-3.17106	-2.95364	-3.53011	-3.25583	-1.80713	-0.253891	0.151711	-0.339372	-2.8781	-6.1004	-5.66184	1.24777	-1.51829	-2.01244	1.61958	-0.923569	-1.20841	18	cassava4.1_008855m.g	cell wall.degradation.pectate lyases and polygalacturonases	AT1G67750	loc_os04g05050	pectate lyase family protein	Pectate lyase family protein	Pectate lyase family protein; FUNCTIONS IN: pectate lyase activity; INVOLVED IN: biological_process unknown; LOCATED IN: endomembrane system; EXPRESSED IN: 21 plant structures; EXPRESSED DURING: 13 growth stages; CONTAINS InterPro DOMAIN/s: Pectin lyase fold/virulence factor (InterPro:IPR011050), AmbAllergen (InterPro:IPR018082), Pectate lyase/Amb allergen (InterPro:IPR002022), Pectin lyase fold …
cassava4.1_006215m.g	-3.45364	-2.17097	-1.63191	-0.637951	-1.17252	-0.749388	0.650104	1.24219	1.00084	-0.593405	-3.38318	-2.41361	2.32706	1.0424	1.14489	0.108523	-1.02662	0.906832	18	cassava4.1_006215m.g	cell wall.degradation.pectate lyases and polygalacturonases	AT3G61490	loc_os03g03350	glycoside hydrolase family 28 protein / polygalacturonase (pectinase) family protein	Pectin lyase-like superfamily protein	Pectin lyase-like superfamily protein; FUNCTIONS IN: polygalacturonase activity; INVOLVED IN: carbohydrate metabolic process; LOCATED IN: endomembrane system; EXPRESSED IN: 22 plant structures; EXPRESSED DURING: 14 growth stages; CONTAINS InterPro DOMAIN/s: Pectin lyase fold/virulence factor (InterPro:IPR011050), Glycoside hydrolase, family 28 (InterPro:IPR000743), Pectin lyase fold (InterPro:IPR…
cassava4.1_007421m.g	-0.944597	-1.58753	-1.99943	0.402621	0.461385	0.608191	0.453794	0.260094	0.627443	-0.539736	-2.20591	-1.85524	-0.313636	-0.00257536	-1.79603	0.0786041	-0.138917	-0.593991	18	cassava4.1_007421m.g	cell wall.degradation.pectate lyases and polygalacturonases	AT3G16850	loc_os11g43750	glycoside hydrolase family 28 protein / polygalacturonase (pectinase) family protein	Pectin lyase-like superfamily protein	Pectin lyase-like superfamily protein; FUNCTIONS IN: polygalacturonase activity; INVOLVED IN: carbohydrate metabolic process; LOCATED IN: vacuole, plant-type cell wall; EXPRESSED IN: 23 plant structures; EXPRESSED DURING: 13 growth stages; CONTAINS InterPro DOMAIN/s: Pectin lyase fold/virulence factor (InterPro:IPR011050), Glycoside hydrolase, family 28 (InterPro:IPR000743), Pectin lyase fold (In…
cassava4.1_007568m.g	-6.05064	-4.7824	-5.14642	-6.90588	-6.90588	-0.191929	-3.04188	-1.83685	-1.46715	-0.967991	-6.06862	-11.9313	1.61255	-0.70495	1.19367	-0.0609878	-0.0277679	-1.30393	18	cassava4.1_007568m.g	cell wall.degradation.pectate lyases and polygalacturonases	AT4G13710	loc_os04g05050	pectate lyase family protein	Pectin lyase-like superfamily protein	Pectin lyase-like superfamily protein; FUNCTIONS IN: lyase activity, pectate lyase activity; INVOLVED IN: biological_process unknown; LOCATED IN: endomembrane system; EXPRESSED IN: 20 plant structures; EXPRESSED DURING: 6 growth stages; CONTAINS InterPro DOMAIN/s: Pectin lyase fold/virulence factor (InterPro:IPR011050), AmbAllergen (InterPro:IPR018082), Pectate lyase/Amb allergen (InterPro:IPR002…
cassava4.1_003352m.g	-0.53278	-0.470579	-1.09887	-1.23843	-0.0602678	-0.607106	-2.23268	-1.8374	-3.40998	-3.02042	-4.35759	-1.78653	0.300906	1.01983	0.616621	0.0893284	-2.31153	-3.05709	29	cassava4.1_003352m.g	cell wall.degradation.pectate lyases and polygalacturonases	AT1G70370	loc_os08g29200	BURP domain-containing protein / polygalacturonase, putative	polygalacturonase 2	polygalacturonase 2 (PG2); FUNCTIONS IN: polygalacturonase activity; INVOLVED IN: biological_process unknown; LOCATED IN: endomembrane system; EXPRESSED IN: 23 plant structures; EXPRESSED DURING: 13 growth stages; CONTAINS InterPro DOMAIN/s: BURP (InterPro:IPR004873); BEST Arabidopsis thaliana protein match is: BURP domain-containing protein (TAIR:AT1G23760.1); Has 2933 Blast hits to 2085 protein…
cassava4.1_007516m.g	-2.6841	-3.08022	-3.71994	-4.08468	-4.07247	-3.86635	-2.32522	-1.55327	-2.55184	-2.67939	-3.54491	-5.10851	-1.18838	-1.01269	-1.8717	-1.14754	-1.64734	-0.18284	34	cassava4.1_007516m.g	cell wall.degradation.pectate lyases and polygalacturonases	AT1G04680	loc_os04g05050	pectate lyase family protein	Pectin lyase-like superfamily protein	Pectin lyase-like superfamily protein; FUNCTIONS IN: lyase activity, pectate lyase activity; INVOLVED IN: biological_process unknown; LOCATED IN: membrane; EXPRESSED IN: 23 plant structures; EXPRESSED DURING: 13 growth stages; CONTAINS InterPro DOMAIN/s: Pectin lyase fold/virulence factor (InterPro:IPR011050), AmbAllergen (InterPro:IPR018082), Pectate lyase/Amb allergen (InterPro:IPR002022), Pect…
cassava4.1_013391m.g	-1.80291	-2.40449	-2.91238	0.376148	-0.715193	-0.75249	-0.604029	-2.03277	-0.124624	0.102218	-1.38634	0.694942	1.39695	0.781937	0.0222647	-1.77625	0.115529	-0.314945	1	cassava4.1_013391m.g	cell wall.modification	AT3G03220	loc_os04g49410	ATEXPA13 (ARABIDOPSIS THALIANA EXPANSIN A13)	expansin A13	expansin A13 (EXPA13); INVOLVED IN: plant-type cell wall modification involved in multidimensional cell growth, unidimensional cell growth, plant-type cell wall loosening; LOCATED IN: extracellular region; EXPRESSED IN: 23 plant structures; EXPRESSED DURING: 13 growth stages; CONTAINS InterPro DOMAIN/s: Barwin-related endoglucanase (InterPro:IPR009009), Pollen allergen, N-terminal (InterPro:IPR01…
cassava4.1_013014m.g	4.24938	0.789956	4.42829	-2.07021	-2.41966	1.91431	3.37008	4.68987	2.24844	0.242872	3.79202	0.0681553	-3.65991	-0.362793	-1.89042	1.57633	-0.700122	1.46043	2	cassava4.1_013014m.g	cell wall.modification	AT5G13870	loc_os11g33270	EXGT-A4 (ENDOXYLOGLUCAN TRANSFERASE A4); hydrolase, acting on glycosyl bonds / hydrolase, hydrolyzing O-glycosyl compounds / xyloglucan:xyloglucosyl transferase	xyloglucan endotransglucosylase/hydrolase 5	xyloglucan endotransglucosylase/hydrolase 5 (XTH5); FUNCTIONS IN: hydrolase activity, acting on glycosyl bonds, hydrolase activity, hydrolyzing O-glycosyl compounds, xyloglucan:xyloglucosyl transferase activity; INVOLVED IN: carbohydrate metabolic process, cellular glucan metabolic process; LOCATED IN: endomembrane system, cell wall, apoplast; EXPRESSED IN: 16 plant structures; EXPRESSED DURING: …
cassava4.1_014262m.g	0.272086	1.28232	1.641	0.83927	2.28099	2.20962	-0.256545	-0.36261	0.851582	-0.275329	-0.62752	1.79167	-0.633869	0.891021	-0.127233	-0.632985	-0.205943	-1.10372	4	cassava4.1_014262m.g	cell wall.modification	AT3G45970	loc_os03g04020	ATEXLA1 (ARABIDOPSIS THALIANA EXPANSIN-LIKE A1)	expansin-like A1	expansin-like A1 (EXLA1); INVOLVED IN: unidimensional cell growth, plant-type cell wall loosening; LOCATED IN: cell wall, plant-type cell wall; EXPRESSED IN: 20 plant structures; EXPRESSED DURING: 10 growth stages; CONTAINS InterPro DOMAIN/s: Barwin-related endoglucanase (InterPro:IPR009009), Pollen allergen, N-terminal (InterPro:IPR014734), Rare lipoprotein A (InterPro:IPR005132), Expansin/Lol p…
cassava4.1_031539m.g	-2.07295	-2.37151	-1.351	0.752515	-6.90588	-1.17825	5.33559	0	0	-2.32464	-2.58658	-4.4511	0.882814	2.7372	1.19824	3.15098	0.870514	0.00686137	7	cassava4.1_031539m.g	cell wall.modification	AT2G40610	loc_os01g60770	ATEXPA8 (ARABIDOPSIS THALIANA EXPANSIN A8)	expansin A8	expansin A8 (EXPA8); INVOLVED IN: plant-type cell wall modification involved in multidimensional cell growth, syncytium formation, unidimensional cell growth, plant-type cell wall loosening; LOCATED IN: endomembrane system, extracellular region; EXPRESSED IN: 21 plant structures; EXPRESSED DURING: 10 growth stages; CONTAINS InterPro DOMAIN/s: Pollen allergen, N-terminal (InterPro:IPR014734), Rare…
cassava4.1_013124m.g	-2.25146	-2.13734	-3.8987	-2.68992	-1.36435	-3.62781	-0.65203	-1.41361	-0.0593204	-1.36562	-4.3754	-2.70037	-1.34819	-1.00331	-1.66838	-0.737596	-0.7043	-0.798425	7	cassava4.1_013124m.g	cell wall.modification	AT2G36870	loc_os07g29750	xyloglucan:xyloglucosyl transferase, putative / xyloglucan endotransglycosylase, putative / endo-xyloglucan transferase, putative	xyloglucan endotransglucosylase/hydrolase 32	xyloglucan endotransglucosylase/hydrolase 32 (XTH32); FUNCTIONS IN: hydrolase activity, acting on glycosyl bonds, hydrolase activity, hydrolyzing O-glycosyl compounds, xyloglucan:xyloglucosyl transferase activity; INVOLVED IN: carbohydrate metabolic process, cellular glucan metabolic process; LOCATED IN: endomembrane system, cell wall, apoplast; EXPRESSED IN: 19 plant structures; EXPRESSED DURING…
cassava4.1_016069m.g	-0.595708	-1.89481	-2.11749	-0.589611	0.354263	0.698764	-0.854561	-1.10515	-0.796307	0.209157	-2.25171	-1.58631	1.54065	1.52378	2.4689	0.393787	0.799079	-0.157123	7	cassava4.1_016069m.g	cell wall.modification	AT2G06850	loc_os03g02610	EXGT-A1 (ENDOXYLOGLUCAN TRANSFERASE); hydrolase, acting on glycosyl bonds / xyloglucan:xyloglucosyl transferase	xyloglucan endotransglucosylase/hydrolase 4	xyloglucan endotransglucosylase/hydrolase 4 (XTH4); FUNCTIONS IN: hydrolase activity, acting on glycosyl bonds, xyloglucan:xyloglucosyl transferase activity; INVOLVED IN: response to auxin stimulus, response to mechanical stimulus, response to low light intensity stimulus, unidimensional cell growth; LOCATED IN: in 6 components; EXPRESSED IN: 24 plant structures; EXPRESSED DURING: 15 growth stage…
cassava4.1_013286m.g	-0.0352794	1.4442	-0.251123	1.35949	2.41381	-1.16263	1.26337	0.132623	0.537818	-2.19078	-1.87602	-1.1692	-0.920481	-3.41226	-0.446836	0.89902	-1.30681	-0.24295	7	cassava4.1_013286m.g	cell wall.modification	AT5G57560	loc_os06g48180	TCH4 (Touch 4); hydrolase, acting on glycosyl bonds / xyloglucan:xyloglucosyl transferase	Xyloglucan endotransglucosylase/hydrolase family protein	Touch 4 (TCH4); CONTAINS InterPro DOMAIN/s: Xyloglucan endotransglucosylase/hydrolase (InterPro:IPR016455), Xyloglucan endo-transglycosylase, C-terminal (InterPro:IPR010713), Concanavalin A-like lectin/glucanase, subgroup (InterPro:IPR013320), Concanavalin A-like lectin/glucanase (InterPro:IPR008985), Glycoside hydrolase, family 16 (InterPro:IPR000757), Glycoside hydrolase, family 16, active site…
cassava4.1_023982m.g	0	5.40066	6.59865	5.67966	7.25789	7.29432	-0.0719322	1.1331	2.23496	3.21733	-2.50278	3.61904	5.79049	7.754	6.67958	-0.95673	-8.07952	0.65707	8	cassava4.1_023982m.g	cell wall.modification	AT2G39700	loc_os08g44790	ATEXPA4 (ARABIDOPSIS THALIANA EXPANSIN A4)	expansin A4	expansin A4 (EXPA4); CONTAINS InterPro DOMAIN/s: Barwin-related endoglucanase (InterPro:IPR009009), Pollen allergen, N-terminal (InterPro:IPR014734), Expansin (InterPro:IPR002963), Rare lipoprotein A (InterPro:IPR005132), Expansin/Lol pI (InterPro:IPR007118), Expansin 45, endoglucanase-like (InterPro:IPR007112), Pollen allergen/expansin, C-terminal (InterPro:IPR007117); BEST Arabidopsis thaliana …
cassava4.1_024941m.g	-1.33285	-2.61262	0.89534	-2.0391	-2.02698	0.6981	1.14235	3.14166	3.59256	-5.39578	4.14429	4.49475	-4.39045	-1.09333	-5.06883	-0.15337	-1.68508	-7.27616	9	cassava4.1_024941m.g	cell wall.modification	AT4G17030	loc_os07g31390	ATEXLB1 (ARABIDOPSIS THALIANA EXPANSIN-LIKE B1)	expansin-like B1	expansin-like B1 (EXLB1); INVOLVED IN: sexual reproduction, unidimensional cell growth, plant-type cell wall loosening; LOCATED IN: endomembrane system, extracellular region; EXPRESSED IN: 19 plant structures; EXPRESSED DURING: 9 growth stages; CONTAINS InterPro DOMAIN/s: Pollen allergen, N-terminal (InterPro:IPR014734), Rare lipoprotein A (InterPro:IPR005132), Pollen allergen/expansin, C-termina…
cassava4.1_013187m.g	-1.44474	-3.90786	-4.27486	-5.29288	-4.28208	-5.24407	0.288407	-1.32974	-0.865118	-1.44071	-0.0526532	-3.67066	0.855319	-0.273486	-3.5882	-1.92874	-10.268	-1.82016	13	cassava4.1_013187m.g	cell wall.modification	AT5G65730	loc_os11g33270	xyloglucan:xyloglucosyl transferase, putative / xyloglucan endotransglycosylase, putative / endo-xyloglucan transferase, putative	xyloglucan endotransglucosylase/hydrolase 6	xyloglucan endotransglucosylase/hydrolase 6 (XTH6); FUNCTIONS IN: hydrolase activity, acting on glycosyl bonds, hydrolase activity, hydrolyzing O-glycosyl compounds, xyloglucan:xyloglucosyl transferase activity; INVOLVED IN: response to water deprivation; LOCATED IN: endomembrane system, cell wall, apoplast; EXPRESSED IN: 21 plant structures; EXPRESSED DURING: 14 growth stages; CONTAINS InterPro …
cassava4.1_014393m.g	-5.68646	-3.11612	-4.65601	-1.23843	-0.643653	-0.869218	-1.38438	-2.14596	-0.379638	-0.821069	-5.19277	-4.14308	-2.27637	-0.425165	-1.64129	2.12549	0.704236	1.58361	18	cassava4.1_014393m.g	cell wall.modification	AT2G39700	loc_os03g60720	ATEXPA4 (ARABIDOPSIS THALIANA EXPANSIN A4)	expansin A4	expansin A4 (EXPA4); CONTAINS InterPro DOMAIN/s: Barwin-related endoglucanase (InterPro:IPR009009), Pollen allergen, N-terminal (InterPro:IPR014734), Expansin (InterPro:IPR002963), Rare lipoprotein A (InterPro:IPR005132), Expansin/Lol pI (InterPro:IPR007118), Expansin 45, endoglucanase-like (InterPro:IPR007112), Pollen allergen/expansin, C-terminal (InterPro:IPR007117); BEST Arabidopsis thaliana …
cassava4.1_014489m.g	-4.11565	-2.21837	-5.5109	-2.08618	-1.59018	-10.0651	-0.242928	-1.01406	-0.421066	-2.09518	-4.53651	-4.94298	-1.41733	-2.71205	-2.43201	-0.3233	-1.86487	1.22696	18	cassava4.1_014489m.g	cell wall.modification	AT3G29030	loc_os05g39990	EXPA5 (EXPANSIN A5)	expansin A5	expansin A5 (EXPA5); INVOLVED IN: plant-type cell wall modification involved in multidimensional cell growth, unidimensional cell growth, plant-type cell wall loosening; LOCATED IN: endomembrane system, extracellular region; EXPRESSED IN: 21 plant structures; EXPRESSED DURING: 13 growth stages; CONTAINS InterPro DOMAIN/s: Pollen allergen, N-terminal (InterPro:IPR014734), Rare lipoprotein A (Inter…
cassava4.1_014506m.g	-3.68403	-4.61566	-4.47224	-3.44551	-5.41224	-1.01013	-2.50366	-2.14134	-4.21833	-0.927154	-3.9349	-2.5852	1.17122	-1.57216	-1.01071	0.918651	1.53665	3.10601	18	cassava4.1_014506m.g	cell wall.modification	AT2G40610	loc_os05g39990	ATEXPA8 (ARABIDOPSIS THALIANA EXPANSIN A8)	expansin A8	expansin A8 (EXPA8); INVOLVED IN: plant-type cell wall modification involved in multidimensional cell growth, syncytium formation, unidimensional cell growth, plant-type cell wall loosening; LOCATED IN: endomembrane system, extracellular region; EXPRESSED IN: 21 plant structures; EXPRESSED DURING: 10 growth stages; CONTAINS InterPro DOMAIN/s: Pollen allergen, N-terminal (InterPro:IPR014734), Rare…
cassava4.1_014619m.g	-5.95471	-4.52093	-5.16485	-4.46334	-2.15192	-1.85328	-1.20707	0.0143806	-1.51336	-2.48017	-6.65466	-3.04072	-0.849102	-1.0355	-9.78615	-0.253237	-0.441608	0.853275	18	cassava4.1_014619m.g	cell wall.modification	AT2G40610	loc_os01g60770	ATEXPA8 (ARABIDOPSIS THALIANA EXPANSIN A8)	expansin A8	expansin A8 (EXPA8); INVOLVED IN: plant-type cell wall modification involved in multidimensional cell growth, syncytium formation, unidimensional cell growth, plant-type cell wall loosening; LOCATED IN: endomembrane system, extracellular region; EXPRESSED IN: 21 plant structures; EXPRESSED DURING: 10 growth stages; CONTAINS InterPro DOMAIN/s: Pollen allergen, N-terminal (InterPro:IPR014734), Rare…
cassava4.1_014066m.g	2.15179	-2.78081	2.72252	-4.23353	-5.7876	0.728976	2.44276	3.87175	-0.471477	-1.44071	-0.557828	-3.59674	-2.42986	-1.17756	-3.44454	2.07974	-1.60775	1.30802	21	cassava4.1_014066m.g	cell wall.modification	AT4G28250	loc_os02g42650	ATEXPB3 (ARABIDOPSIS THALIANA EXPANSIN B3)	expansin B3	expansin B3 (EXPB3); INVOLVED IN: response to cyclopentenone, syncytium formation, plant-type cell wall organization, unidimensional cell growth, plant-type cell wall loosening; LOCATED IN: endomembrane system, extracellular region; EXPRESSED IN: 21 plant structures; EXPRESSED DURING: 13 growth stages; CONTAINS InterPro DOMAIN/s: Pollen allergen, N-terminal (InterPro:IPR014734), Rare lipoprotein …
cassava4.1_012970m.g	-4.11676	-3.68245	-1.54426	-3.64328	-0.913444	-4.32785	-1.97842	-2.80323	-0.458091	-2.12999	-1.41424	-1.04556	-6.47886	3.51778	1.99799	-0.941775	-3.18336	0.456328	23	cassava4.1_012970m.g	cell wall.modification	AT2G36870	loc_os07g29750	xyloglucan:xyloglucosyl transferase, putative / xyloglucan endotransglycosylase, putative / endo-xyloglucan transferase, putative	xyloglucan endotransglucosylase/hydrolase 32	xyloglucan endotransglucosylase/hydrolase 32 (XTH32); FUNCTIONS IN: hydrolase activity, acting on glycosyl bonds, hydrolase activity, hydrolyzing O-glycosyl compounds, xyloglucan:xyloglucosyl transferase activity; INVOLVED IN: carbohydrate metabolic process, cellular glucan metabolic process; LOCATED IN: endomembrane system, cell wall, apoplast; EXPRESSED IN: 19 plant structures; EXPRESSED DURING…
cassava4.1_013044m.g	-0.276144	0.0258338	-2.20927	-1.38877	-3.18136	-2.14651	-0.393457	-7.702	-0.379638	0.136988	-1.16006	-1.48981	0.400023	-3.97761	-5.05733	-0.727054	-0.694357	0.00686137	27	cassava4.1_013044m.g	cell wall.modification	AT5G65730	loc_os11g33270	xyloglucan:xyloglucosyl transferase, putative / xyloglucan endotransglycosylase, putative / endo-xyloglucan transferase, putative	xyloglucan endotransglucosylase/hydrolase 6	xyloglucan endotransglucosylase/hydrolase 6 (XTH6); FUNCTIONS IN: hydrolase activity, acting on glycosyl bonds, hydrolase activity, hydrolyzing O-glycosyl compounds, xyloglucan:xyloglucosyl transferase activity; INVOLVED IN: response to water deprivation; LOCATED IN: endomembrane system, cell wall, apoplast; EXPRESSED IN: 21 plant structures; EXPRESSED DURING: 14 growth stages; CONTAINS InterPro …
cassava4.1_014840m.g	0.18452	2.46834	2.33621	6.43409	5.47407	5.73693	2.85674	2.67752	3.40696	5.6344	9.42476	0	0	8.07459	0	-4.7698	-2.88188	0.0503876	37	cassava4.1_014840m.g	cell wall.modification	AT4G17030	loc_os07g31390	ATEXLB1 (ARABIDOPSIS THALIANA EXPANSIN-LIKE B1)	expansin-like B1	expansin-like B1 (EXLB1); INVOLVED IN: sexual reproduction, unidimensional cell growth, plant-type cell wall loosening; LOCATED IN: endomembrane system, extracellular region; EXPRESSED IN: 19 plant structures; EXPRESSED DURING: 9 growth stages; CONTAINS InterPro DOMAIN/s: Pollen allergen, N-terminal (InterPro:IPR014734), Rare lipoprotein A (InterPro:IPR005132), Pollen allergen/expansin, C-termina…
cassava4.1_011585m.g	-4.09789	-3.95194	-2.2526	-2.26229	-4.74478	-1.49419	-2.54277	-2.14758	-1.28183	0.578112	-4.09238	-4.51551	-0.793834	-1.57402	-3.27338	0.541266	-2.25819	-1.67694	38	cassava4.1_011585m.g	cell wall.modification	AT4G03210	loc_os04g53950	XTH9 (XYLOGLUCAN ENDOTRANSGLUCOSYLASE/HYDROLASE 9); hydrolase, acting on glycosyl bonds / xyloglucan:xyloglucosyl transferase	xyloglucan endotransglucosylase/hydrolase 9	xyloglucan endotransglucosylase/hydrolase 9 (XTH9); FUNCTIONS IN: hydrolase activity, acting on glycosyl bonds, xyloglucan:xyloglucosyl transferase activity; INVOLVED IN: carbohydrate metabolic process, cellular glucan metabolic process; LOCATED IN: endomembrane system, apoplast, cell wall; EXPRESSED IN: 27 plant structures; EXPRESSED DURING: 13 growth stages; CONTAINS InterPro DOMAIN/s: Xylogluc…
cassava4.1_008588m.g	-1.98367	-2.00822	-3.61221	-1.0819	-1.79378	-3.37256	-0.353537	-0.291462	0.633725	-1.61672	-1.14383	0.138788	-0.654772	-0.671638	-1.25521	-0.253596	0.878123	1.43873	13	cassava4.1_008588m.g	cell wall.pectin*esterases.acetyl esterase	AT4G19420	loc_os02g47400	pectinacetylesterase family protein	Pectinacetylesterase family protein	Pectinacetylesterase family protein; FUNCTIONS IN: carboxylesterase activity; INVOLVED IN: biological_process unknown; LOCATED IN: endomembrane system; EXPRESSED IN: 23 plant structures; EXPRESSED DURING: 13 growth stages; CONTAINS InterPro DOMAIN/s: Pectinacetylesterase (InterPro:IPR004963); BEST Arabidopsis thaliana protein match is: Pectinacetylesterase family protein (TAIR:AT4G19410.1); Has 3…
cassava4.1_005186m.g	-3.85548	-2.31141	-2.0941	5.67966	8.66703	9.16209	1.50004	2.94421	2.51087	-1.4392	-2.42688	-1.51503	-3.4818	-3.49837	-0.433763	0.259078	0.292298	0.810285	1	cassava4.1_005186m.g	cell wall.pectin*esterases.PME	AT2G26440	loc_os06g09340	pectinesterase family protein	Plant invertase/pectin methylesterase inhibitor superfamily	Plant invertase/pectin methylesterase inhibitor superfamily; FUNCTIONS IN: enzyme inhibitor activity, pectinesterase activity; INVOLVED IN: cell wall modification; LOCATED IN: endomembrane system, cell wall, plant-type cell wall; EXPRESSED IN: 20 plant structures; EXPRESSED DURING: 13 growth stages; CONTAINS InterPro DOMAIN/s: Pectinesterase, active site (InterPro:IPR018040), Pectin lyase fold/vi…
cassava4.1_027193m.g	5.18962	1.26041	4.30275	-2.01335	-2.77705	1.03345	3.97436	4.70558	0.93467	2.0381	5.79931	2.05521	-5.57954	-0.412551	-2.89318	0.0799256	-0.47067	-2.07342	2	cassava4.1_027193m.g	cell wall.pectin*esterases.PME	AT1G69940	loc_os12g37660	PPME1; pectinesterase	Pectin lyase-like superfamily protein	PPME1; FUNCTIONS IN: pectinesterase activity; INVOLVED IN: pollen tube growth; LOCATED IN: Golgi apparatus, endoplasmic reticulum, plant-type cell wall; EXPRESSED IN: male gametophyte, flower, pollen tube; CONTAINS InterPro DOMAIN/s: Pectin lyase fold/virulence factor (InterPro:IPR011050), Pectinesterase, catalytic (InterPro:IPR000070), Pectin lyase fold (InterPro:IPR012334); BEST Arabidopsis tha…
cassava4.1_010240m.g	-2.9597	-3.25827	-10.6331	0	5.69166	5.72763	5.33559	0	6.33135	-0.893202	-11.8209	-6.35826	3.27255	2.84179	1.18464	0.254568	0.287265	0.988483	7	cassava4.1_010240m.g	cell wall.pectin*esterases.PME	AT5G47500	loc_os04g46740	pectinesterase family protein	Pectin lyase-like superfamily protein	Pectin lyase-like superfamily protein; FUNCTIONS IN: pectinesterase activity; INVOLVED IN: cell wall modification; LOCATED IN: endomembrane system, cell wall, plant-type cell wall; EXPRESSED IN: 18 plant structures; EXPRESSED DURING: 12 growth stages; CONTAINS InterPro DOMAIN/s: Pectinesterase, active site (InterPro:IPR018040), Pectin lyase fold/virulence factor (InterPro:IPR011050), Pectinestera…
cassava4.1_003930m.g	-0.451207	0.103773	-0.119059	1.9229	1.93513	2.19393	-0.625824	-1.39933	-1.34809	-0.737596	-2.24057	-1.91214	-0.238611	0.191342	0.594474	-0.521412	-0.274087	-1.02609	7	cassava4.1_003930m.g	cell wall.pectin*esterases.PME	AT5G53370	loc_os01g13320	PMEPCRF (PECTIN METHYLESTERASE PCR FRAGMENT F); pectinesterase	pectin methylesterase PCR fragment F	pectin methylesterase PCR fragment F (PMEPCRF); FUNCTIONS IN: pectinesterase activity; INVOLVED IN: cell wall modification; LOCATED IN: cell wall; EXPRESSED IN: 22 plant structures; EXPRESSED DURING: 13 growth stages; CONTAINS InterPro DOMAIN/s: Pectinesterase, active site (InterPro:IPR018040), Pectin lyase fold/virulence factor (InterPro:IPR011050), Pectinesterase, catalytic (InterPro:IPR000070)…
cassava4.1_004226m.g	0.0122441	0.647696	-0.236261	0.552933	1.04152	0.207645	0.799933	1.15085	0.0181708	-0.34083	-1.57656	-1.16204	0.181218	-0.358966	0.143891	-1.32376	-2.20208	-1.71914	11	cassava4.1_004226m.g	cell wall.pectin*esterases.PME	AT1G53840	loc_os04g38560	ATPME1; pectinesterase	pectin methylesterase 1	pectin methylesterase 1 (PME1); FUNCTIONS IN: pectinesterase activity; INVOLVED IN: cell wall modification; LOCATED IN: extracellular region, plasma membrane, membrane, plant-type cell wall; EXPRESSED IN: 24 plant structures; EXPRESSED DURING: 13 growth stages; CONTAINS InterPro DOMAIN/s: Pectinesterase, active site (InterPro:IPR018040), Pectin lyase fold/virulence factor (InterPro:IPR011050), Pe…
cassava4.1_033285m.g	2.97079	1.35161	2.37434	0.341123	-2.20819	0.803755	0.920823	1.36722	-0.0593204	-0.490163	-1.82733	0.330079	0.300055	-0.129563	-0.210903	-3.25469	-4.09352	-4.37946	11	cassava4.1_033285m.g	cell wall.pectin*esterases.PME	AT3G60730	loc_os01g57854	pectinesterase family protein	Plant invertase/pectin methylesterase inhibitor superfamily	Plant invertase/pectin methylesterase inhibitor superfamily; FUNCTIONS IN: enzyme inhibitor activity, pectinesterase activity; INVOLVED IN: cell wall modification; LOCATED IN: endomembrane system, cell wall, plant-type cell wall; EXPRESSED IN: flower; CONTAINS InterPro DOMAIN/s: Pectinesterase, active site (InterPro:IPR018040), Pectin lyase fold/virulence factor (InterPro:IPR011050), Pectinestera…
cassava4.1_030436m.g	5.69443	5.40066	6.59865	0	5.69166	0	-6.96965	0.150765	-6.96965	-6.37854	-6.37854	-6.37854	0.295542	-5.49494	1.7649	4.17506	1.19826	4.55706	12	cassava4.1_030436m.g	cell wall.pectin*esterases.PME	AT1G69940	loc_os12g37660	PPME1; pectinesterase	Pectin lyase-like superfamily protein	PPME1; FUNCTIONS IN: pectinesterase activity; INVOLVED IN: pollen tube growth; LOCATED IN: Golgi apparatus, endoplasmic reticulum, plant-type cell wall; EXPRESSED IN: male gametophyte, flower, pollen tube; CONTAINS InterPro DOMAIN/s: Pectin lyase fold/virulence factor (InterPro:IPR011050), Pectinesterase, catalytic (InterPro:IPR000070), Pectin lyase fold (InterPro:IPR012334); BEST Arabidopsis tha…
cassava4.1_005427m.g	-3.21304	-1.43747	-12.0524	-3.03737	-3.02525	-3.97526	-2.55201	-2.63442	-3.23769	-5.39578	0.466922	2.62433	3.73108	0.278965	1.7649	0.508197	2.08754	-2.98493	16	cassava4.1_005427m.g	cell wall.pectin*esterases.PME	AT5G20860	loc_os07g47830	pectinesterase family protein	Plant invertase/pectin methylesterase inhibitor superfamily	Plant invertase/pectin methylesterase inhibitor superfamily; FUNCTIONS IN: enzyme inhibitor activity, pectinesterase activity; INVOLVED IN: cell wall modification; LOCATED IN: endomembrane system, cell wall, plant-type cell wall; EXPRESSED IN: flower; CONTAINS InterPro DOMAIN/s: Pectinesterase, active site (InterPro:IPR018040), Pectin lyase fold/virulence factor (InterPro:IPR011050), Pectinestera…
cassava4.1_007416m.g	-3.79543	-1.56896	-1.79875	-0.371642	-0.835499	-3.72945	0.408617	-2.54199	-0.607977	-0.280782	-3.32289	-2.23998	2.29942	-0.975691	0.786664	-3.25596	0.130107	-0.470654	18	cassava4.1_007416m.g	cell wall.pectin*esterases.PME	AT1G11580	loc_os01g57854	PMEPCRA (METHYLESTERASE PCR A); enzyme inhibitor/ pectinesterase	methylesterase PCR A	methylesterase PCR A (PMEPCRA); FUNCTIONS IN: enzyme inhibitor activity, pectinesterase activity; INVOLVED IN: cell wall modification; LOCATED IN: cell wall, plasma membrane, plant-type cell wall; EXPRESSED IN: 25 plant structures; EXPRESSED DURING: 13 growth stages; CONTAINS InterPro DOMAIN/s: Pectinesterase, active site (InterPro:IPR018040), Pectin lyase fold/virulence factor (InterPro:IPR01105…
cassava4.1_004459m.g	-3.73303	-1.31538	-2.55578	-0.464297	-0.577392	-2.40856	-1.40823	-3.56885	-1.78612	-2.02752	-3.44154	-2.80295	2.0365	1.39849	1.523	-1.28545	0.60034	0.313419	18	cassava4.1_004459m.g	cell wall.pectin*esterases.PME	AT5G09760	loc_os01g65790	pectinesterase family protein	Plant invertase/pectin methylesterase inhibitor superfamily	Plant invertase/pectin methylesterase inhibitor superfamily; FUNCTIONS IN: enzyme inhibitor activity, pectinesterase activity; INVOLVED IN: cell wall modification; LOCATED IN: cell wall, chloroplast, plant-type cell wall; EXPRESSED IN: 23 plant structures; EXPRESSED DURING: 13 growth stages; CONTAINS InterPro DOMAIN/s: Pectin lyase fold/virulence factor (InterPro:IPR011050), Pectinesterase, catal…
cassava4.1_005313m.g	-2.75556	0.489125	-1.55864	-1.36273	-3.70328	-5.61124	0.160537	-1.60941	-1.82015	-1.5276	-2.62993	-2.97061	1.01662	0.0622147	0.917954	-1.54332	-1.09627	-3.36862	25	cassava4.1_005313m.g	cell wall.pectin*esterases.PME	AT5G20860	loc_os07g47830	pectinesterase family protein	Plant invertase/pectin methylesterase inhibitor superfamily	Plant invertase/pectin methylesterase inhibitor superfamily; FUNCTIONS IN: enzyme inhibitor activity, pectinesterase activity; INVOLVED IN: cell wall modification; LOCATED IN: endomembrane system, cell wall, plant-type cell wall; EXPRESSED IN: flower; CONTAINS InterPro DOMAIN/s: Pectinesterase, active site (InterPro:IPR018040), Pectin lyase fold/virulence factor (InterPro:IPR011050), Pectinestera…
cassava4.1_004607m.g	-1.18779	-2.22198	0.615097	-4.34897	-4.91707	-2.19199	0.410852	1.52815	-0.0596606	-0.75363	3.90628	1.3294	-2.67572	-0.803921	-3.69041	0.881446	-0.945658	-1.69028	27	cassava4.1_004607m.g	cell wall.pectin*esterases.PME	AT3G59010	loc_os02g54190	pectinesterase family protein	pectin methylesterase 61	pectin methylesterase 61 (PME61); FUNCTIONS IN: enzyme inhibitor activity, pectinesterase activity; INVOLVED IN: cell wall modification; LOCATED IN: cell wall, plant-type cell wall; EXPRESSED IN: 19 plant structures; EXPRESSED DURING: 13 growth stages; CONTAINS InterPro DOMAIN/s: Pectinesterase, active site (InterPro:IPR018040), Pectin lyase fold/virulence factor (InterPro:IPR011050), Pectinester…
cassava4.1_009410m.g	-2.23104	-1.72395	-2.75717	0.887393	-0.450364	-0.990613	-0.923371	-1.50908	-0.0140017	0.090564	-3.43764	-0.0988424	0.395811	0.614258	0.748102	-1.83179	-0.010839	0.194947	1	cassava4.1_009410m.g	cell wall.precursor synthesis.AXS	AT1G08200	loc_os01g73790	AXS2 (UDP-D-APIOSE/UDP-D-XYLOSE SYNTHASE 2); UDP-glucuronate decarboxylase	UDP-D-apiose/UDP-D-xylose synthase 2	UDP-D-apiose/UDP-D-xylose synthase 2 (AXS2); FUNCTIONS IN: UDP-glucuronate decarboxylase activity; INVOLVED IN: nucleotide-sugar biosynthetic process; LOCATED IN: apoplast, cytoplasm; EXPRESSED IN: fruit, guard cell, cultured cell, leaf; EXPRESSED DURING: seedling growth; CONTAINS InterPro DOMAIN/s: NAD-dependent epimerase/dehydratase (InterPro:IPR001509), NAD(P)-binding domain (InterPro:IPR01604…
cassava4.1_008065m.g	-0.43011	0.716393	0.389436	1.57303	2.9317	1.604	-2.07346	-1.02037	-0.0244993	-1.13109	-2.03285	-1.20988	-0.216174	1.03508	0.748919	-0.335761	-0.386112	-2.25795	4	cassava4.1_008065m.g	cell wall.precursor synthesis.GAE	AT4G30440	loc_os02g54890	GAE1 (UDP-D-GLUCURONATE 4-EPIMERASE 1); UDP-glucuronate 4-epimerase/ catalytic	UDP-D-glucuronate 4-epimerase 1	UDP-D-glucuronate 4-epimerase 1 (GAE1); FUNCTIONS IN: UDP-glucuronate 4-epimerase activity, catalytic activity; INVOLVED IN: cellular metabolic process, carbohydrate metabolic process, nucleotide-sugar metabolic process, metabolic process; LOCATED IN: cellular_component unknown; EXPRESSED IN: 24 plant structures; EXPRESSED DURING: 15 growth stages; CONTAINS InterPro DOMAIN/s: NAD-dependent epimer…
cassava4.1_008521m.g	2.31162	1.55403	2.93741	2.22694	3.14961	4.571	1.22903	2.49886	1.0944	0.062102	1.04861	-1.22463	-2.00402	-0.140564	-1.54372	-1.31809	-2.79856	-1.30872	15	cassava4.1_008521m.g	cell wall.precursor synthesis.MUR4	AT1G30620	loc_os07g04690	MUR4 (MURUS 4); UDP-arabinose 4-epimerase/ catalytic	NAD(P)-binding Rossmann-fold superfamily protein	MURUS 4 (MUR4); FUNCTIONS IN: UDP-arabinose 4-epimerase activity, catalytic activity; INVOLVED IN: plant-type cell wall biogenesis, arabinose biosynthetic process, nucleotide-sugar metabolic process; LOCATED IN: Golgi apparatus; EXPRESSED IN: 24 plant structures; EXPRESSED DURING: 15 growth stages; CONTAINS InterPro DOMAIN/s: NAD-dependent epimerase/dehydratase (InterPro:IPR001509), NAD(P)-bindin…
cassava4.1_010388m.g	-2.12381	-1.48399	-1.16832	-0.268011	-0.205166	-0.70435	0.126807	0.100375	-0.441432	-0.494412	-2.94354	-1.86334	-0.776106	-0.715018	0.0423697	-0.316215	-0.997646	-1.61902	7	cassava4.1_010388m.g	cell wall.precursor synthesis.NDP sugar pyrophosphorylase.GDP mannose	AT2G39770	loc_os03g16150	CYT1 (CYTOKINESIS DEFECTIVE 1); mannose-1-phosphate guanylyltransferase/ nucleotidyltransferase	Glucose-1-phosphate adenylyltransferase family protein	CYTOKINESIS DEFECTIVE 1 (CYT1); CONTAINS InterPro DOMAIN/s: Trimeric LpxA-like (InterPro:IPR011004), Bacterial transferase hexapeptide repeat (InterPro:IPR001451), Nucleotidyl transferase (InterPro:IPR005835); BEST Arabidopsis thaliana protein match is: Glucose-1-phosphate adenylyltransferase family protein (TAIR:AT3G55590.1); Has 29262 Blast hits to 29252 proteins in 3030 species: Archae - 1046;…
cassava4.1_007966m.g	-0.547493	-0.190819	0.160885	-0.807667	-0.485317	-0.117651	-0.395582	-0.824732	-2.3425	0.178281	0.0721664	0.00288933	0.481853	0.991983	-0.180337	-0.775167	-2.69016	-3.23987	11	cassava4.1_007966m.g	cell wall.precursor synthesis.phosphomannose isomerase	AT1G67070	loc_os01g03710	DIN9 (DARK INDUCIBLE 9); mannose-6-phosphate isomerase	Mannose-6-phosphate isomerase, type I	DARK INDUCIBLE 9 (DIN9); CONTAINS InterPro DOMAIN/s: Mannose-6-phosphate isomerase (InterPro:IPR016305), Cupin, RmlC-type (InterPro:IPR011051), Mannose-6-phosphate isomerase, type I (InterPro:IPR001250), RmlC-like jelly roll fold (InterPro:IPR014710), Phosphomannose isomerase, type I, conserved site (InterPro:IPR018050); BEST Arabidopsis thaliana protein match is: Mannose-6-phosphate isomerase, t…
cassava4.1_003067m.g	-0.703846	0.698479	1.65659	2.03906	2.91339	2.93889	-0.27135	0.66465	2.08232	-0.716407	-1.23368	-0.697623	0.096739	1.01718	0.574658	-0.730827	-0.0470151	0.989868	4	cassava4.1_003067m.g	cell wall.precursor synthesis.UDP-glucose 4,6-dehydratase	AT1G78570	loc_os03g17000	RHM1 (RHAMNOSE BIOSYNTHESIS 1); UDP-L-rhamnose synthase/ UDP-glucose 4,6-dehydratase/ catalytic	rhamnose biosynthesis 1	rhamnose biosynthesis 1 (RHM1); CONTAINS InterPro DOMAIN/s: NAD-dependent epimerase/dehydratase (InterPro:IPR001509), NAD(P)-binding domain (InterPro:IPR016040), dTDP-4-dehydrorhamnose reductase (InterPro:IPR005913); BEST Arabidopsis thaliana protein match is: rhamnose biosynthesis 3 (TAIR:AT3G14790.1); Has 54880 Blast hits to 54585 proteins in 3085 species: Archae - 917; Bacteria - 31981; Metazo…
cassava4.1_012617m.g	-0.991714	-1.29187	-0.838965	-1.00233	-0.759509	-1.15985	1.58851	1.30593	-0.560377	-0.584996	-0.903728	-1.90282	-2.53898	-2.10543	-0.76388	-2.41255	-3.18598	-1.45898	31	cassava4.1_012617m.g	cell wall.precursor synthesis.UDP-glucose 4,6-dehydratase	AT1G63000	loc_os02g45540	NRS/ER (NUCLEOTIDE-RHAMNOSE SYNTHASE/EPIMERASE-REDUCTASE); UDP-4-keto-6-deoxy-glucose-3,5-epimerase/ UDP-4-keto-rhamnose-4-keto-reductase/ dTDP-4-dehydrorhamnose 3,5-epimerase/ dTDP-4-dehydrorhamnose reductase	nucleotide-rhamnose synthase/epimerase-reductase	nucleotide-rhamnose synthase/epimerase-reductase (NRS/ER); FUNCTIONS IN: UDP-4-keto-rhamnose-4-keto-reductase activity, dTDP-4-dehydrorhamnose reductase activity, UDP-4-keto-6-deoxy-glucose-3,5-epimerase activity, dTDP-4-dehydrorhamnose 3,5-epimerase activity; INVOLVED IN: dTDP-rhamnose biosynthetic process, UDP-rhamnose biosynthetic process; LOCATED IN: soluble fraction, plasma membrane; EXPRESS…
cassava4.1_006634m.g	-0.0194547	-1.21486	-0.214489	1.3932	0.505846	0.542465	-0.471798	-1.00442	-0.0597568	-1.59873	-1.45364	-1.61374	-1.22008	0.760561	-0.413353	-0.323897	-0.926769	1.22832	7	cassava4.1_006634m.g	cell wall.precursor synthesis.UGD	AT3G29360	loc_os12g25690	UDP-glucose 6-dehydrogenase, putative	UDP-glucose 6-dehydrogenase family protein	UDP-glucose 6-dehydrogenase family protein; FUNCTIONS IN: in 6 functions; INVOLVED IN: oxidation reduction, metabolic process; LOCATED IN: cytosol, nucleus; EXPRESSED IN: 25 plant structures; EXPRESSED DURING: 16 growth stages; CONTAINS InterPro DOMAIN/s: UDP-glucose/GDP-mannose dehydrogenase, N-terminal (InterPro:IPR001732), 6-phosphogluconate dehydrogenase, C-terminal-like (InterPro:IPR008927),…
cassava4.1_006663m.g	-1.5009	-0.492442	-0.268744	0.769915	1.73142	0.0676981	-0.869691	-0.876063	-0.906355	0.022049	-0.825141	-0.427974	-1.10755	-2.02394	-1.04281	-2.38048	-1.66213	-1.48915	11	cassava4.1_006663m.g	cell wall.precursor synthesis.UGD	AT5G15490	loc_os12g25700	UDP-glucose 6-dehydrogenase, putative	UDP-glucose 6-dehydrogenase family protein	UDP-glucose 6-dehydrogenase family protein; FUNCTIONS IN: in 7 functions; INVOLVED IN: oxidation reduction, metabolic process; LOCATED IN: cytosol, cell wall, nucleus; EXPRESSED IN: 24 plant structures; EXPRESSED DURING: 13 growth stages; CONTAINS InterPro DOMAIN/s: UDP-glucose/GDP-mannose dehydrogenase, N-terminal (InterPro:IPR001732), 6-phosphogluconate dehydrogenase, C-terminal-like (InterPro:…
cassava4.1_005194m.g	0.512508	-0.207599	0.0297151	0.315078	1.47975	0.0235736	0.578159	1.13864	0.507693	0.861722	1.67913	0.342482	1.76073	2.88724	0.32378	0.051128	0.0387307	3.03501	10	cassava4.1_005194m.g	cell.cell death.plants	AT3G44880	loc_os03g05310	ACD1 (ACCELERATED CELL DEATH 1); iron-sulfur cluster binding / pheophorbide a oxygenase	Pheophorbide a oxygenase family protein with Rieske [2Fe-2S] domain	ACCELERATED CELL DEATH 1 (ACD1); FUNCTIONS IN: iron-sulfur cluster binding, pheophorbide a oxygenase activity; INVOLVED IN: flower development, cell death, chlorophyll catabolic process, defense response to bacterium, incompatible interaction, fruit development; LOCATED IN: chloroplast, chloroplast inner membrane; EXPRESSED IN: 22 plant structures; EXPRESSED DURING: 13 growth stages; CONTAINS Int…
cassava4.1_008024m.g	-3.0642	-0.525052	-2.82524	-0.756801	-0.414585	-2.37605	0.140283	-1.03106	0.465877	0.243857	-0.550578	0.34042	-0.696958	-1.51829	1.30099	-2.21991	-0.120906	0.658537	1	cassava4.1_008024m.g	cell.cycle	AT2G17620	loc_os06g51110	CYCB2;1 (Cyclin B2;1); cyclin-dependent protein kinase regulator	Cyclin B2;1	Cyclin B2;1 (CYCB2;1); FUNCTIONS IN: cyclin-dependent protein kinase regulator activity; INVOLVED IN: regulation of cell cycle; LOCATED IN: nucleus; EXPRESSED IN: 12 plant structures; EXPRESSED DURING: 6 growth stages; CONTAINS InterPro DOMAIN/s: Cyclin, C-terminal (InterPro:IPR004367), Cyclin-like (InterPro:IPR011028), Cyclin, N-terminal (InterPro:IPR006671), Cyclin, A/B/D/E (InterPro:IPR014400)…
cassava4.1_032851m.g	-3.45429	-1.24575	-3.85791	-0.406828	-1.04284	-3.40508	-0.186833	-2.76484	-0.202666	0.136999	-1.95081	0.49364	-0.308195	-1.98497	0.770664	-0.845232	1.18635	1.34853	1	cassava4.1_032851m.g	cell.cycle	AT2G22490	loc_os09g29100	CYCD2;1 (Cyclin D2;1); cyclin-dependent protein kinase regulator/ protein binding	Cyclin D2;1	Cyclin D2;1 (CYCD2;1); FUNCTIONS IN: protein binding, cyclin-dependent protein kinase regulator activity; INVOLVED IN: G1 phase of mitotic cell cycle, regulation of cell cycle, response to sucrose stimulus; LOCATED IN: nucleus; EXPRESSED IN: 22 plant structures; EXPRESSED DURING: 14 growth stages; CONTAINS InterPro DOMAIN/s: Cyclin, C-terminal (InterPro:IPR004367), Cyclin D (InterPro:IPR015451), …
cassava4.1_009919m.g	-1.73375	-3.05566	-2.19471	-1.11639	-1.04531	-0.129474	-0.189065	-0.48927	-1.53616	-0.0359468	-1.52328	-2.73291	-1.16905	1.17385	2.98996e-05	0.941263	0.674065	0.369386	1	cassava4.1_009919m.g	cell.cycle	AT4G34160	loc_os09g29100	CYCD3;1 (CYCLIN D3;1); cyclin-dependent protein kinase regulator/ protein binding	CYCLIN D3;1	CYCLIN D3;1 (CYCD3;1); CONTAINS InterPro DOMAIN/s: Cyclin, C-terminal (InterPro:IPR004367), Cyclin D (InterPro:IPR015451), Cyclin-like (InterPro:IPR011028), Cyclin-related (InterPro:IPR013763), Cyclin, N-terminal (InterPro:IPR006671), Cyclin (InterPro:IPR006670); BEST Arabidopsis thaliana protein match is: CYCLIN D3;2 (TAIR:AT5G67260.1); Has 3155 Blast hits to 3153 proteins in 309 species: Archae…
cassava4.1_000914m.g	-1.67498	-1.48338	-2.11358	-0.97574	-1.47792	-1.49372	-1.04496	-1.56086	-0.626753	0.439573	-0.0646976	0.404794	-1.08592	-0.350185	-0.554363	-0.898673	1.11081	0.202709	1	cassava4.1_000914m.g	cell.cycle	AT5G26850	loc_os03g19520	INVOLVED IN: biological_process unknown; LOCATED IN: chloroplast; EXPRESSED IN: 23 plant structures; EXPRESSED DURING: 13 growth stages; BEST Arabidopsis thaliana protein match is: cyclin-related (TAIR:AT2G41830.1); Has 199 Blast hits to 197 proteins in 66 species: Archae - 0; Bacteria - 0; Metazoa - 113; Fungi - 19; Plants - 59; Viruses - 0; Other Eukaryotes - 8 (source: NCBI BLink).	Uncharacterized protein	Uncharacterized protein; INVOLVED IN: biological_process unknown; LOCATED IN: chloroplast; EXPRESSED IN: 23 plant structures; EXPRESSED DURING: 13 growth stages; BEST Arabidopsis thaliana protein match is: Uncharacterized protein (TAIR:AT2G41830.1); Has 30201 Blast hits to 17322 proteins in 780 species: Archae - 12; Bacteria - 1396; Metazoa - 17338; Fungi - 3422; Plants - 5037; Viruses - 0; Other…
cassava4.1_015629m.g	2.24266	0.0853291	0.347129	-2.09917	-2.76395	-0.00724062	3.80122	5.47584	3.07975	1.09103	3.03577	1.41788	-0.380527	-0.238771	-0.860897	0.844197	0.515469	-1.25176	3	cassava4.1_015629m.g	cell.cycle	AT3G21870	loc_os04g53680	CYCP2;1 (cyclin p2;1); cyclin-dependent protein kinase	cyclin p2;1	cyclin p2;1 (CYCP2;1); CONTAINS InterPro DOMAIN/s: Negative regulatory factor PREG (InterPro:IPR012389), Cyclin-like (InterPro:IPR011028), Cyclin-related 2 (InterPro:IPR013922), Cyclin (InterPro:IPR006670); BEST Arabidopsis thaliana protein match is: cyclin p4;1 (TAIR:AT2G44740.1); Has 1311 Blast hits to 1303 proteins in 220 species: Archae - 0; Bacteria - 18; Metazoa - 222; Fungi - 576; Plants -…
cassava4.1_006667m.g	-1.13455	-0.187163	0.0151097	2.18094	1.89586	0.98405	0.746439	-0.0450978	2.17944	0.30154	-1.23026	1.03836	-0.697967	-0.194359	0.0715678	-0.968338	0.491795	-0.299026	4	cassava4.1_006667m.g	cell.cycle	AT3G10530	loc_os01g08770	transducin family protein / WD-40 repeat family protein	Transducin/WD40 repeat-like superfamily protein	Transducin/WD40 repeat-like superfamily protein; FUNCTIONS IN: nucleotide binding; INVOLVED IN: biological_process unknown; LOCATED IN: CUL4 RING ubiquitin ligase complex; EXPRESSED IN: 23 plant structures; EXPRESSED DURING: 13 growth stages; CONTAINS InterPro DOMAIN/s: WD40 repeat 2 (InterPro:IPR019782), BING4, C-terminal (InterPro:IPR012952), WD40 repeat-like-containing domain (InterPro:IPR0110…
cassava4.1_033927m.g	-5.01456	-1.25337	-2.53533	1.07301	0.764695	1.38384	-2.71074	-4.593	-2.31049	0.658521	-2.68625	-3.09163	0.879107	0.862327	2.51135	1.9373	-0.22025	-1.14279	5	cassava4.1_033927m.g	cell.cycle	AT3G18730	loc_os02g54170	TSK (TONSOKU); protein binding	tetratricopeptide repeat (TPR)-containing protein	TONSOKU (TSK); FUNCTIONS IN: protein binding; INVOLVED IN: G2/M transition of mitotic cell cycle, meristem structural organization, regulation of meristem structural organization, cell division; LOCATED IN: nucleus, membrane; EXPRESSED IN: leaf; CONTAINS InterPro DOMAIN/s: Tetratricopeptide-like helical (InterPro:IPR011990), Tetratricopeptide repeat (InterPro:IPR019734); Has 6425 Blast hits to 38…
cassava4.1_014462m.g	-1.92461	-1.16688	-0.38428	-2.21496	-1.15316	-0.482987	-2.46229	-1.33225	-0.40746	-0.695482	0.0656483	-0.59228	-1.669	1.82127	1.91365	-0.449686	0.313812	-0.518893	10	cassava4.1_014462m.g	cell.cycle	AT2G42260		UVI4 (UV-B-INSENSITIVE 4)	uv-b-insensitive 4	UV-B-INSENSITIVE 4 (UVI4); BEST Arabidopsis thaliana protein match is: UV-B-insensitive 4-like (TAIR:AT3G57860.1); Has 62 Blast hits to 62 proteins in 12 species: Archae - 0; Bacteria - 0; Metazoa - 0; Fungi - 0; Plants - 50; Viruses - 0; Other Eukaryotes - 12 (source: NCBI BLink).
cassava4.1_009900m.g	-4.62873	-0.732582	-2.45272	-0.205941	-0.657384	-2.15498	-0.336443	-2.42795	0.203075	-0.0826772	-3.6083	-1.97878	2.49785	-7.79105	1.57701	-2.38785	-1.16436	-0.992207	18	cassava4.1_009900m.g	cell.cycle	AT4G34160	loc_os09g29100	CYCD3;1 (CYCLIN D3;1); cyclin-dependent protein kinase regulator/ protein binding	CYCLIN D3;1	CYCLIN D3;1 (CYCD3;1); CONTAINS InterPro DOMAIN/s: Cyclin, C-terminal (InterPro:IPR004367), Cyclin D (InterPro:IPR015451), Cyclin-like (InterPro:IPR011028), Cyclin-related (InterPro:IPR013763), Cyclin, N-terminal (InterPro:IPR006671), Cyclin (InterPro:IPR006670); BEST Arabidopsis thaliana protein match is: CYCLIN D3;2 (TAIR:AT5G67260.1); Has 3155 Blast hits to 3153 proteins in 309 species: Archae…
cassava4.1_020445m.g	-3.64131	-1.7327	-4.72292	0.423261	-0.39153	-3.56963	-1.27336	-2.1693	-0.503329	1.15712	-3.20598	0.433507	2.51839	-0.923184	1.60827	-0.835138	1.30676	0.308094	20	cassava4.1_020445m.g	cell.cycle	AT2G27970	loc_os03g05300	CKS2 (CDK-subunit 2); cyclin-dependent protein kinase/ cyclin-dependent protein kinase regulator	CDK-subunit 2	CDK-subunit 2 (CKS2); FUNCTIONS IN: cyclin-dependent protein kinase regulator activity, cyclin-dependent protein kinase activity; INVOLVED IN: cell cycle; LOCATED IN: nucleus, cytoplasm; EXPRESSED IN: 24 plant structures; EXPRESSED DURING: 15 growth stages; CONTAINS InterPro DOMAIN/s: Cyclin-dependent kinase, regulatory subunit (InterPro:IPR000789); BEST Arabidopsis thaliana protein match is: cyc…
cassava4.1_009907m.g	-0.633706	-1.23055	-0.284743	-2.20809	-1.81492	-2.19314	0.319526	-0.132764	-0.877534	-0.745961	0.384092	-0.11141	-1.67423	-1.65975	-1.39818	-0.194712	-0.237655	-0.509054	27	cassava4.1_009907m.g	cell.cycle	AT4G19600	loc_os12g30020	CYCT1;4; cyclin-dependent protein kinase	Cyclin family protein	CYCT1;4; FUNCTIONS IN: cyclin-dependent protein kinase activity; INVOLVED IN: regulation of cell cycle, response to virus, trichome morphogenesis, leaf development; LOCATED IN: nucleus; EXPRESSED IN: 25 plant structures; EXPRESSED DURING: 15 growth stages; CONTAINS InterPro DOMAIN/s: Cyclin, C-terminal (InterPro:IPR004367), Cyclin-like (InterPro:IPR011028), Transcription regulator cyclin (InterPr…
cassava4.1_006722m.g	-1.67196	-1.5002	-3.70593	-1.41995	-1.13235	-3.0309	0.439555	0.512998	1.58895	1.12812	-0.975265	0.068448	1.93768	1.1138	0.787045	0.671016	2.50615	0.418844	1	cassava4.1_006722m.g	cell.cycle.peptidylprolyl isomerase	AT3G15520	loc_os07g37830	peptidyl-prolyl cis-trans isomerase TLP38, chloroplast / thylakoid lumen PPIase of 38 kDa / cyclophilin / rotamase	Cyclophilin-like peptidyl-prolyl cis-trans isomerase family protein	Cyclophilin-like peptidyl-prolyl cis-trans isomerase family protein; FUNCTIONS IN: peptidyl-prolyl cis-trans isomerase activity; INVOLVED IN: protein folding; LOCATED IN: thylakoid, thylakoid lumen, chloroplast thylakoid membrane, chloroplast thylakoid lumen, chloroplast; EXPRESSED IN: 22 plant structures; EXPRESSED DURING: 14 growth stages; CONTAINS InterPro DOMAIN/s: Cyclophilin-like (InterPro:…
cassava4.1_015648m.g	-2.64335	-1.69597	-3.09344	0.664188	-0.706521	-2.1923	-0.384534	-0.877534	0.0533902	-0.122559	-1.85402	0.713727	-0.0203315	-0.937259	1.0506	-0.643661	1.08133	0.316921	1	cassava4.1_015648m.g	cell.cycle.peptidylprolyl isomerase	AT4G34960	loc_os09g36670	peptidyl-prolyl cis-trans isomerase, putative / cyclophilin, putative / rotamase, putative	Cyclophilin-like peptidyl-prolyl cis-trans isomerase family protein	Cyclophilin-like peptidyl-prolyl cis-trans isomerase family protein; FUNCTIONS IN: peptidyl-prolyl cis-trans isomerase activity; INVOLVED IN: protein folding; LOCATED IN: Golgi apparatus; EXPRESSED IN: 22 plant structures; EXPRESSED DURING: 13 growth stages; CONTAINS InterPro DOMAIN/s: Cyclophilin-like (InterPro:IPR015891), Peptidyl-prolyl cis-trans isomerase, cyclophilin-type (InterPro:IPR002130…
cassava4.1_017554m.g	-3.69605	-2.99842	-4.5113	-2.23505	-2.80314	-2.76683	-0.0734855	0.850419	1.7445	0.501533	-0.402865	1.35181	0.25562	-0.5449	1.17956	-0.568892	0.848083	0.937128	1	cassava4.1_017554m.g	cell.cycle.peptidylprolyl isomerase	AT3G56070	loc_os09g39780	ROC2 (ROTAMASE CYCLOPHILIN 2); cyclosporin A binding / peptidyl-prolyl cis-trans isomerase	rotamase cyclophilin 2	rotamase cyclophilin 2 (ROC2); FUNCTIONS IN: peptidyl-prolyl cis-trans isomerase activity, cyclosporin A binding; INVOLVED IN: protein folding, response to cadmium ion, signal transduction; LOCATED IN: cytosol; EXPRESSED IN: 24 plant structures; EXPRESSED DURING: 13 growth stages; CONTAINS InterPro DOMAIN/s: Cyclophilin-like (InterPro:IPR015891), Peptidyl-prolyl cis-trans isomerase, cyclophilin-t…
cassava4.1_018278m.g	0.0752877	0.208574	-0.963071	1.61619	0.176238	1.68347	0.203997	-0.473844	-0.404009	-0.0555898	-1.27509	-1.20324	-0.176348	1.44172	1.53161	-0.480339	0.354317	-0.35553	4	cassava4.1_018278m.g	cell.cycle.peptidylprolyl isomerase	AT5G48580	loc_os01g68710	FKBP15-2; FK506 binding / peptidyl-prolyl cis-trans isomerase	FK506- and rapamycin-binding protein 15 kD-2	FK506- and rapamycin-binding protein 15 kD-2 (FKBP15-2); FUNCTIONS IN: FK506 binding, peptidyl-prolyl cis-trans isomerase activity; INVOLVED IN: protein folding; LOCATED IN: chloroplast thylakoid lumen, vacuole; EXPRESSED IN: 24 plant structures; EXPRESSED DURING: 15 growth stages; CONTAINS InterPro DOMAIN/s: Peptidyl-prolyl cis-trans isomerase, FKBP-type (InterPro:IPR001179); BEST Arabidopsis th…
cassava4.1_020032m.g	0.892143	0.595976	0.801478	-0.113887	-0.0343143	0.199675	0.272666	0.0170904	-1.41692	-0.820817	-0.0654112	-1.78087	-0.920668	-0.32706	0.354152	-0.80478	-1.90509	-2.1788	11	cassava4.1_020032m.g	cell.cycle.peptidylprolyl isomerase	AT3G25220	loc_os01g68710	FKBP15-1; FK506 binding / peptidyl-prolyl cis-trans isomerase	FK506-binding protein 15 kD-1	FK506-binding protein 15 kD-1 (FKBP15-1); FUNCTIONS IN: FK506 binding, peptidyl-prolyl cis-trans isomerase activity; INVOLVED IN: protein folding; LOCATED IN: endomembrane system; EXPRESSED IN: 22 plant structures; EXPRESSED DURING: 13 growth stages; CONTAINS InterPro DOMAIN/s: Peptidyl-prolyl cis-trans isomerase, FKBP-type (InterPro:IPR001179); BEST Arabidopsis thaliana protein match is: FK506- …
cassava4.1_015166m.g	0.143621	0.0632108	-0.627976	-0.89709	-0.598766	-0.11876	-0.269005	-0.561588	-2.84808	0.696714	0.458201	-1.71161	0.737456	0.00743948	-0.11245	0.326825	-1.71541	-1.83686	11	cassava4.1_015166m.g	cell.cycle.peptidylprolyl isomerase	AT5G58710	loc_os06g49480	ROC7; peptidyl-prolyl cis-trans isomerase	rotamase CYP 7	rotamase CYP 7 (ROC7); FUNCTIONS IN: peptidyl-prolyl cis-trans isomerase activity; INVOLVED IN: protein folding, root development; LOCATED IN: chloroplast; EXPRESSED IN: 22 plant structures; EXPRESSED DURING: 13 growth stages; CONTAINS InterPro DOMAIN/s: Cyclophilin-like (InterPro:IPR015891), Peptidyl-prolyl cis-trans isomerase, cyclophilin-type (InterPro:IPR002130), Peptidyl-prolyl cis-trans iso…
cassava4.1_018023m.g	-2.68715	-0.988076	-1.77026	0.55637	0.234273	-1.51468	0.589009	0.321696	0.621763	1.56222	-0.540291	-0.0554933	1.86107	-0.142628	1.63112	0.126246	0.634755	0.724222	20	cassava4.1_018023m.g	cell.cycle.peptidylprolyl isomerase	AT1G01940	loc_os06g04000	peptidyl-prolyl cis-trans isomerase cyclophilin-type family protein	Cyclophilin-like peptidyl-prolyl cis-trans isomerase family protein	Cyclophilin-like peptidyl-prolyl cis-trans isomerase family protein; FUNCTIONS IN: peptidyl-prolyl cis-trans isomerase activity; INVOLVED IN: protein folding; LOCATED IN: cellular_component unknown; EXPRESSED IN: 23 plant structures; EXPRESSED DURING: 13 growth stages; CONTAINS InterPro DOMAIN/s: Cyclophilin-like (InterPro:IPR015891), Peptidyl-prolyl cis-trans isomerase, cyclophilin-type (InterPr…
cassava4.1_017626m.g	-4.26473	-2.13896	-2.27915	-0.988411	-2.16288	-4.0116	-1.60661	-1.88523	-0.986655	-0.0693912	-1.91066	-0.5857	1.68326	-0.82521	1.4049	-0.298806	1.9137	-0.121803	32	cassava4.1_017626m.g	cell.cycle.peptidylprolyl isomerase	AT2G16600	loc_os02g02890	ROC3; peptidyl-prolyl cis-trans isomerase	rotamase CYP 3	rotamase CYP 3 (ROC3); FUNCTIONS IN: peptidyl-prolyl cis-trans isomerase activity; INVOLVED IN: protein folding, signal transduction; LOCATED IN: cytosol, chloroplast, plasma membrane; EXPRESSED IN: 26 plant structures; EXPRESSED DURING: 14 growth stages; CONTAINS InterPro DOMAIN/s: Cyclophilin-like (InterPro:IPR015891), Peptidyl-prolyl cis-trans isomerase, cyclophilin-type (InterPro:IPR002130), …
cassava4.1_012147m.g	-2.73587	-1.23055	-6.11347	-1.66277	-3.14364	-5.55518	5.33559	5.55604	5.34916	-0.0718621	-2.4795	-3.0908	1.75481	-1.33089	1.59767	2.81379	1.85214	3.14402	38	cassava4.1_012147m.g	cell.cycle.peptidylprolyl isomerase	AT1G74070	loc_os01g02080	peptidyl-prolyl cis-trans isomerase cyclophilin-type family protein	Cyclophilin-like peptidyl-prolyl cis-trans isomerase family protein	Cyclophilin-like peptidyl-prolyl cis-trans isomerase family protein; FUNCTIONS IN: peptidyl-prolyl cis-trans isomerase activity; INVOLVED IN: protein folding; LOCATED IN: chloroplast thylakoid lumen, chloroplast; EXPRESSED IN: 20 plant structures; EXPRESSED DURING: 13 growth stages; CONTAINS InterPro DOMAIN/s: Cyclophilin-like (InterPro:IPR015891), Peptidyl-prolyl cis-trans isomerase, cyclophilin…
cassava4.1_000709m.g	-2.97813	-0.783533	-1.90915	0.772422	1.55514	-1.70929	-0.437877	-1.23448	-0.130471	0.0506303	-2.15147	-0.238036	0.595202	-0.581853	1.16334	-0.805264	0.886009	0.655005	1	cassava4.1_000709m.g	cell.division	AT3G03790	loc_os07g07080	ankyrin repeat family protein / regulator of chromosome condensation (RCC1) family protein	ankyrin repeat family protein / regulator of chromosome condensation (RCC1) family protein	ankyrin repeat family protein / regulator of chromosome condensation (RCC1) family protein; CONTAINS InterPro DOMAIN/s: Regulator of chromosome condensation/beta-lactamase-inhibitor protein II (InterPro:IPR009091), Regulator of chromosome condensation, RCC1 (InterPro:IPR000408), Ankyrin repeat-containing domain (InterPro:IPR020683), Ankyrin repeat (InterPro:IPR002110); BEST Arabidopsis thaliana p…
cassava4.1_006511m.g	-2.15507	-0.956252	-2.51043	1.0046	0.35431	-0.106077	-0.358989	-0.811222	-0.041416	1.12146	-0.644861	1.45834	1.98311	-0.0562627	0.202621	-0.908902	-0.163137	0.093336	1	cassava4.1_006511m.g	cell.division	AT3G52750	loc_os03g44420	FTSZ2-2; GTP binding / GTPase/ structural molecule	Tubulin/FtsZ family protein	FTSZ2-2; FUNCTIONS IN: structural molecule activity, GTP binding, GTPase activity; INVOLVED IN: protein polymerization; LOCATED IN: chloroplast stroma, chloroplast, membrane; EXPRESSED IN: 22 plant structures; EXPRESSED DURING: 13 growth stages; CONTAINS InterPro DOMAIN/s: Cell division protein FtsZ, N-terminal (InterPro:IPR000158), Cell division protein FtsZ, conserved site (InterPro:IPR020805),…
cassava4.1_001879m.g	1.86421	1.50799	1.80882	1.5282	1.45144	1.65427	1.30386	0.899926	0.708967	0.650633	0.230029	0.775227	0.599224	1.12258	1.16316	-0.892059	-1.0533	-1.45022	2	cassava4.1_001879m.g	cell.division	AT3G53230	loc_os03g05730	cell division cycle protein 48, putative / CDC48, putative	ATPase, AAA-type, CDC48 protein	ATPase, AAA-type, CDC48 protein; FUNCTIONS IN: hydrolase activity, nucleoside-triphosphatase activity, binding, nucleotide binding, ATP binding; INVOLVED IN: response to cadmium ion; LOCATED IN: cytosol, nucleolus, plasma membrane; EXPRESSED IN: 24 plant structures; EXPRESSED DURING: 13 growth stages; CONTAINS InterPro DOMAIN/s: ATPase, AAA+ type, core (InterPro:IPR003593), ATPase, AAA-type, core…
cassava4.1_009259m.g	2.21337	1.69091	0.160822	0.00359669	1.08458	0.286868	0.519775	0.762613	0.136056	-0.95068	-0.756617	0.0517863	-0.118285	0.884016	1.08901	0.763996	0.544674	-0.438681	2	cassava4.1_009259m.g	cell.division	AT3G02510	loc_os08g33390	regulator of chromosome condensation (RCC1) family protein	Regulator of chromosome condensation (RCC1) family protein	Regulator of chromosome condensation (RCC1) family protein; FUNCTIONS IN: chromatin binding, Ran GTPase binding; INVOLVED IN: biological_process unknown; LOCATED IN: cellular_component unknown; EXPRESSED IN: cultured cell; CONTAINS InterPro DOMAIN/s: Regulator of chromosome condensation/beta-lactamase-inhibitor protein II (InterPro:IPR009091), Regulator of chromosome condensation, RCC1 (InterPro:…
cassava4.1_013641m.g	2.18553	-0.327655	-0.227575	-2.23739	-3.08387	-1.74017	1.41838	1.4666	0.420614	0.280351	2.38124	0.764256	-1.5445	0.356785	-1.61504	-0.380179	-0.907263	-1.99184	3	cassava4.1_013641m.g	cell.division	AT3G63190	loc_os07g38300	RRF (RIBOSOME RECYCLING FACTOR, CHLOROPLAST PRECURSOR)	ribosome recycling factor, chloroplast precursor	ribosome recycling factor, chloroplast precursor (RRF); FUNCTIONS IN: copper ion binding; INVOLVED IN: in 6 processes; LOCATED IN: thylakoid, chloroplast stroma, chloroplast; EXPRESSED IN: 23 plant structures; EXPRESSED DURING: 15 growth stages; CONTAINS InterPro DOMAIN/s: Ribosome recycling factor, bacterial-like (InterPro:IPR015998), Ribosome recycling factor (InterPro:IPR002661); BEST Arabidop…
cassava4.1_000603m.g	0.154541	-0.0200934	0.490189	1.67436	2.25249	2.66541	-0.263639	0.0144098	0.189078	-0.91926	-1.20107	-1.56833	-0.338106	0.0765723	0.159074	-0.284288	-0.859448	-0.111197	4	cassava4.1_000603m.g	cell.division	AT5G42140	loc_os04g58960	zinc finger protein, putative / regulator of chromosome condensation (RCC1) family protein	Regulator of chromosome condensation (RCC1) family with FYVE zinc finger domain	Regulator of chromosome condensation (RCC1) family with FYVE zinc finger domain; CONTAINS InterPro DOMAIN/s: Regulator of chromosome condensation, RCC1 (InterPro:IPR000408), Disease resistance/zinc finger/chromosome condensation-like region (InterPro:IPR013591), Zinc finger, FYVE-type (InterPro:IPR000306), Regulator of chromosome condensation/beta-lactamase-inhibitor protein II (InterPro:IPR00909…
cassava4.1_013602m.g	0.241846	-0.0561781	0.159789	5.67966	6.67764	6.71395	2.44377	2.79763	-0.964489	0	6.85025	7.02566	-6.47886	0.862327	-6.47886	-0.53534	-1.7477	-1.86452	6	cassava4.1_013602m.g	cell.division	AT5G49880	loc_os01g65580	mitotic checkpoint family protein	mitotic checkpoint family protein	mitotic checkpoint family protein; CONTAINS InterPro DOMAIN/s: Mitotic checkpoint (InterPro:IPR008672); Has 1807 Blast hits to 1807 proteins in 277 species: Archae - 0; Bacteria - 0; Metazoa - 736; Fungi - 347; Plants - 385; Viruses - 0; Other Eukaryotes - 339 (source: NCBI BLink).
cassava4.1_005225m.g	1.56958	-0.457493	1.94676	-0.121793	0.00185102	1.23409	1.71943	2.29441	1.50053	-0.477211	0.920761	0.774247	-1.33368	1.19154	-2.01025	0.301496	1.0758	0.403643	6	cassava4.1_005225m.g	cell.division	AT3G26100	loc_os12g18650	regulator of chromosome condensation (RCC1) family protein	Regulator of chromosome condensation (RCC1) family protein	Regulator of chromosome condensation (RCC1) family protein; CONTAINS InterPro DOMAIN/s: Regulator of chromosome condensation/beta-lactamase-inhibitor protein II (InterPro:IPR009091), Regulator of chromosome condensation, RCC1 (InterPro:IPR000408); BEST Arabidopsis thaliana protein match is: Regulator of chromosome condensation (RCC1) family protein (TAIR:AT3G15430.2); Has 17367 Blast hits to 5203…
cassava4.1_007268m.g	0.979751	1.71987	2.83336	-0.0360644	-0.345295	2.42631	1.84625	2.01636	0.922523	1.88448	0.532745	-1.25151	4.01793	3.41629	1.87617	0.858142	-0.718595	-1.6426	6	cassava4.1_007268m.g	cell.division	AT3G53830	loc_os01g62810	regulator of chromosome condensation (RCC1) family protein / UVB-resistance protein-related	Regulator of chromosome condensation (RCC1) family protein	Regulator of chromosome condensation (RCC1) family protein; CONTAINS InterPro DOMAIN/s: Regulator of chromosome condensation/beta-lactamase-inhibitor protein II (InterPro:IPR009091), Regulator of chromosome condensation, RCC1 (InterPro:IPR000408); BEST Arabidopsis thaliana protein match is: Regulator of chromosome condensation (RCC1) family protein (TAIR:AT3G55580.1); Has 18457 Blast hits to 6075…
cassava4.1_006542m.g	0.619593	0.679235	-0.043852	2.87725	1.3706	0.623996	1.54071	1.59788	1.77783	-0.486708	0.71031	-2.06397	-1.27196	-0.796337	-1.43938	0.422662	0.456044	0.568539	6	cassava4.1_006542m.g	cell.division	AT3G52750	loc_os03g44420	FTSZ2-2; GTP binding / GTPase/ structural molecule	Tubulin/FtsZ family protein	FTSZ2-2; FUNCTIONS IN: structural molecule activity, GTP binding, GTPase activity; INVOLVED IN: protein polymerization; LOCATED IN: chloroplast stroma, chloroplast, membrane; EXPRESSED IN: 22 plant structures; EXPRESSED DURING: 13 growth stages; CONTAINS InterPro DOMAIN/s: Cell division protein FtsZ, N-terminal (InterPro:IPR000158), Cell division protein FtsZ, conserved site (InterPro:IPR020805),…
cassava4.1_001875m.g	-2.06276	-0.177695	-0.904992	0.20645	1.47166	-1.93929	-0.179346	-1.85983	-0.493099	-1.89586	-2.02578	-1.48387	0.233914	-0.865869	1.64093	-2.67752	-0.471817	-0.321574	7	cassava4.1_001875m.g	cell.division	AT3G53230	loc_os03g05730	cell division cycle protein 48, putative / CDC48, putative	ATPase, AAA-type, CDC48 protein	ATPase, AAA-type, CDC48 protein; FUNCTIONS IN: hydrolase activity, nucleoside-triphosphatase activity, binding, nucleotide binding, ATP binding; INVOLVED IN: response to cadmium ion; LOCATED IN: cytosol, nucleolus, plasma membrane; EXPRESSED IN: 24 plant structures; EXPRESSED DURING: 13 growth stages; CONTAINS InterPro DOMAIN/s: ATPase, AAA+ type, core (InterPro:IPR003593), ATPase, AAA-type, core…
cassava4.1_021642m.g	0.726252	-1.11068	-1.53836	-0.0820902	-1.41945	0.336238	-0.132473	0.595052	2.3613	0.547234	1.93854	-0.164137	1.93201	2.22308	-0.563817	1.55746	0.318136	-0.290589	10	cassava4.1_021642m.g	cell.division	AT3G02300	loc_os03g40260	regulator of chromosome condensation (RCC1) family protein	Regulator of chromosome condensation (RCC1) family protein	Regulator of chromosome condensation (RCC1) family protein; CONTAINS InterPro DOMAIN/s: Regulator of chromosome condensation/beta-lactamase-inhibitor protein II (InterPro:IPR009091), Regulator of chromosome condensation, RCC1 (InterPro:IPR000408); BEST Arabidopsis thaliana protein match is: Regulator of chromosome condensation (RCC1) family protein (TAIR:AT5G63860.1); Has 21089 Blast hits to 6160…
cassava4.1_018901m.g	-1.87582	-1.89221	-3.89326	-4.3673	-6.91661	-5.31395	5.33559	0	0	1.16493	2.13413	-2.58522	1.65399	0.50656	-1.96181	0	5.59108	6.87111	13	cassava4.1_018901m.g	cell.division	AT2G18290	loc_os05g50360	anaphase-promoting complex, subunit 10 family / APC10 family	anaphase promoting complex 10	anaphase promoting complex 10 (APC10); INVOLVED IN: regulation of DNA endoreduplication, phloem or xylem histogenesis; LOCATED IN: anaphase-promoting complex; EXPRESSED IN: 23 plant structures; EXPRESSED DURING: 13 growth stages; CONTAINS InterPro DOMAIN/s: Anaphase-promoting complex, subunit 10 (InterPro:IPR004939), Anaphase-promoting complex, subunit 10, subgroup (InterPro:IPR016901), Galactose…
cassava4.1_001878m.g	2.1323	1.76947	2.75675	2.5189	1.9799	2.88262	0.689424	1.47374	0.533903	-0.950529	0.934671	-1.57329	-1.55171	0.0576307	0.317215	0.195002	-0.121005	-0.664602	15	cassava4.1_001878m.g	cell.division	AT3G53230	loc_os03g05730	cell division cycle protein 48, putative / CDC48, putative	ATPase, AAA-type, CDC48 protein	ATPase, AAA-type, CDC48 protein; FUNCTIONS IN: hydrolase activity, nucleoside-triphosphatase activity, binding, nucleotide binding, ATP binding; INVOLVED IN: response to cadmium ion; LOCATED IN: cytosol, nucleolus, plasma membrane; EXPRESSED IN: 24 plant structures; EXPRESSED DURING: 13 growth stages; CONTAINS InterPro DOMAIN/s: ATPase, AAA+ type, core (InterPro:IPR003593), ATPase, AAA-type, core…
cassava4.1_034251m.g	4.01092	0.526626	4.54793	-4.21565	-2.22474	1.5058	1.38037	2.23254	2.02111	-0.754031	4.165	2.00488	-3.88752	0.735815	-3.47264	2.45613	3.51985	1.14037	21	cassava4.1_034251m.g	cell.division	AT5G19420	loc_os01g72320	Ran GTPase binding / chromatin binding / zinc ion binding	Regulator of chromosome condensation (RCC1) family with FYVE zinc finger domain	Regulator of chromosome condensation (RCC1) family with FYVE zinc finger domain; FUNCTIONS IN: chromatin binding, zinc ion binding, Ran GTPase binding; EXPRESSED IN: 22 plant structures; EXPRESSED DURING: 13 growth stages; CONTAINS InterPro DOMAIN/s: Regulator of chromosome condensation, RCC1 (InterPro:IPR000408), Disease resistance/zinc finger/chromosome condensation-like region (InterPro:IPR013…
cassava4.1_011154m.g	0.597861	0.209394	1.43434	0.757057	1.74101	1.91257	2.2789	2.74466	1.22896	1.39516	1.60348	0.739335	-1.97373	-0.266204	-0.488821	-0.299952	-1.41764	0.294115	24	cassava4.1_011154m.g	cell.division	AT1G49910	loc_os03g33580	WD-40 repeat family protein / mitotic checkpoint protein, putative	Transducin/WD40 repeat-like superfamily protein	BUB (BUDDING UNINHIBITED BY BENZYMIDAZOL) 3.2 (BUB3.2); CONTAINS InterPro DOMAIN/s: WD40 repeat-like-containing domain (InterPro:IPR011046), WD40 repeat 2 (InterPro:IPR019782), WD40-repeat-containing domain (InterPro:IPR017986), WD40 repeat (InterPro:IPR001680), WD40/YVTN repeat-like-containing domain (InterPro:IPR015943), WD40 repeat, subgroup (InterPro:IPR019781), G-protein beta WD-40 repeat, r…
cassava4.1_005535m.g	-1.26656	-0.00686749	-1.27877	1.21342	2.28842	0.973296	-2.1474	-2.38101	-0.37132	0.913063	-1.17348	-1.06728	-1.27818	0.573021	0.491305	-1.79933	0.552423	-3.30233	29	cassava4.1_005535m.g	cell.division	AT1G07270	loc_os01g63710	cell division control protein CDC6b, putative (CDC6b)	Cell division control, Cdc6	Cell division control, Cdc6; FUNCTIONS IN: ATP binding; INVOLVED IN: regulation of cell cycle, DNA replication; EXPRESSED IN: 22 plant structures; EXPRESSED DURING: 12 growth stages; CONTAINS InterPro DOMAIN/s: ATPase, AAA-type, core (InterPro:IPR003959), CDC6, C-terminal (InterPro:IPR015163), Cell division control, Cdc6 (InterPro:IPR016314); BEST Arabidopsis thaliana protein match is: cell divis…
cassava4.1_000433m.g	0.465195	0.264835	0.0353652	-0.977176	0.147953	0.483725	-4.74874	-4.6013	-5.07538	0.243415	1.05973	1.06665	0.0950001	-0.813178	-0.00359864	0.306045	-3.71666	-5.37084	29	cassava4.1_000433m.g	cell.division	AT3G54670	loc_os12g44390	TTN8 (TITAN8); ATP binding / transporter	Structural maintenance of chromosomes (SMC) family protein	TITAN8 (TTN8); FUNCTIONS IN: transporter activity, ATP binding; INVOLVED IN: sister chromatid cohesion, chromosome segregation; LOCATED IN: cohesin complex, nucleus, chloroplast; EXPRESSED IN: 25 plant structures; EXPRESSED DURING: 14 growth stages; CONTAINS InterPro DOMAIN/s: SMCs flexible hinge (InterPro:IPR010935), RecF/RecN/SMC protein, N-terminal (InterPro:IPR003395); BEST Arabidopsis thalia…
cassava4.1_000736m.g	0.947999	1.61459	3.49437	1.61266	1.30775	3.05737	2.09137	3.33673	3.71147	0.156957	-0.668493	-0.717805	0.216039	0.720261	-0.331071	1.038	0.0914943	0.434696	33	cassava4.1_000736m.g	cell.division	AT5G15920	loc_os05g51790	structural maintenance of chromosomes (SMC) family protein (MSS2)	structural maintenance of chromosomes 5	structural maintenance of chromosomes 5 (SMC5); FUNCTIONS IN: ATP binding; INVOLVED IN: sister chromatid cohesion, chromosome segregation; LOCATED IN: chromosome, nucleus; EXPRESSED IN: 23 plant structures; EXPRESSED DURING: 13 growth stages; CONTAINS InterPro DOMAIN/s: RecF/RecN/SMC protein, N-terminal (InterPro:IPR003395); BEST Arabidopsis thaliana protein match is: P-loop containing nucleoside…
cassava4.1_000781m.g	2.89179	-0.0565826	2.44665	-2.16447	-2.21358	0.664773	0.959832	1.60453	-1.28101	-0.0343266	2.41799	0.444879	-2.6439	0.830063	-2.19862	1.9479	1.07774	0.122343	35	cassava4.1_000781m.g	cell.division	AT1G69710	loc_os05g31920	zinc finger protein, putative / regulator of chromosome condensation (RCC1) family protein	Regulator of chromosome condensation (RCC1) family with FYVE zinc finger domain	Regulator of chromosome condensation (RCC1) family with FYVE zinc finger domain; FUNCTIONS IN: chromatin binding, zinc ion binding, Ran GTPase binding; LOCATED IN: cellular_component unknown; CONTAINS InterPro DOMAIN/s: Zinc finger, FYVE-type (InterPro:IPR000306), Regulator of chromosome condensation/beta-lactamase-inhibitor protein II (InterPro:IPR009091), Zinc finger, FYVE-related (InterPro:IPR…
cassava4.1_015317m.g	-1.60539	-2.21021	-2.75784	-0.865824	-1.36244	-0.960255	-1.10719	-1.57311	-3.89548	0.783886	-0.601348	-0.663681	0.872166	0.476229	0.105734	0.446686	1.07921	1.50568	1	cassava4.1_015317m.g	cell.division.plastid	AT1G69390	loc_os12g31450	ATMINE1 (Arabidopsis homologue of bacterial MinE 1); protein binding	homologue of bacterial MinE 1	homologue of bacterial MinE 1 (MINE1); CONTAINS InterPro DOMAIN/s: Septum formation topological specificity factor MinE (InterPro:IPR005527); Has 203 Blast hits to 203 proteins in 86 species: Archae - 0; Bacteria - 126; Metazoa - 0; Fungi - 0; Plants - 76; Viruses - 0; Other Eukaryotes - 1 (source: NCBI BLink).
cassava4.1_013948m.g	-3.82154	-1.92426	-1.77096	0.0126877	0.0633754	-2.33732	-0.217968	-1.15193	-0.86648	-0.294803	-2.32892	-0.17588	1.45244	-0.299837	2.22132	1.64905	0.682721	0.636682	1	cassava4.1_013948m.g	cell.division.plastid	AT5G53280	loc_os02g16450	PDV1 (PLASTID DIVISION1)	plastid division1	PLASTID DIVISION1 (PDV1); BEST Arabidopsis thaliana protein match is: plastid division2 (TAIR:AT2G16070.2); Has 1807 Blast hits to 1807 proteins in 277 species: Archae - 0; Bacteria - 0; Metazoa - 736; Fungi - 347; Plants - 385; Viruses - 0; Other Eukaryotes - 339 (source: NCBI BLink).
cassava4.1_012983m.g	0.772041	-1.73814	0.0115819	-2.50787	-1.58958	-0.175	0.316116	-1.00502	-1.59465	0.218784	0.262369	-0.174714	-1.00716	0.382419	-0.542318	-0.316594	-1.61589	-1.84616	28	cassava4.1_012983m.g	cell.division.plastid	AT5G53280	loc_os02g16450	PDV1 (PLASTID DIVISION1)	plastid division1	PLASTID DIVISION1 (PDV1); BEST Arabidopsis thaliana protein match is: plastid division2 (TAIR:AT2G16070.2); Has 1807 Blast hits to 1807 proteins in 277 species: Archae - 0; Bacteria - 0; Metazoa - 736; Fungi - 347; Plants - 385; Viruses - 0; Other Eukaryotes - 339 (source: NCBI BLink).
cassava4.1_009807m.g	-2.38917	-1.03765	-2.30517	0.309934	0.331509	-1.48122	-0.236401	-0.906775	0.369533	0.157636	-0.94134	0.0777452	0.301504	-1.63633	0.182615	-1.83157	-0.0470164	0.282553	1	cassava4.1_009807m.g	cell.organisation	AT5G09810	loc_os11g06390	ACT7 (ACTIN 7); structural constituent of cytoskeleton	actin 7	actin 7 (ACT7); FUNCTIONS IN: protein binding, structural constituent of cytoskeleton; INVOLVED IN: in 9 processes; LOCATED IN: mitochondrion, nucleolus, cell wall, cytoskeleton, plasma membrane; EXPRESSED IN: 29 plant structures; EXPRESSED DURING: 14 growth stages; CONTAINS InterPro DOMAIN/s: Actin, conserved site (InterPro:IPR004001), Actin/actin-like (InterPro:IPR004000), Actin/actin-like cons…
cassava4.1_010399m.g	-1.99286	0.108421	-2.0348	-0.0614431	-0.258126	-2.31774	-0.225681	-3.0081	-1.05959	-0.00626591	-1.64762	-0.53954	0.894424	-0.597653	1.4696	-1.77228	0.944356	0.29485	1	cassava4.1_010399m.g	cell.organisation	AT3G60830	loc_os03g56970	ATARP7 (ACTIN-RELATED PROTEIN 7); structural constituent of cytoskeleton	actin-related protein 7	actin-related protein 7 (ARP7); CONTAINS InterPro DOMAIN/s: Actin/actin-like (InterPro:IPR004000); BEST Arabidopsis thaliana protein match is: actin 3 (TAIR:AT3G53750.1); Has 12219 Blast hits to 11995 proteins in 2504 species: Archae - 0; Bacteria - 50; Metazoa - 5224; Fungi - 3189; Plants - 1407; Viruses - 2; Other Eukaryotes - 2347 (source: NCBI BLink).
cassava4.1_003917m.g	-2.10885	-2.7707	-1.7179	-0.312672	-1.62024	-0.263813	-0.206822	0.421745	-0.687214	0.479806	0.232553	0.985631	-0.283288	-0.82191	-0.282496	0.493006	-0.220404	0.385242	1	cassava4.1_003917m.g	cell.organisation	AT2G31820	loc_os08g42960	ankyrin repeat family protein	Ankyrin repeat family protein	Ankyrin repeat family protein; LOCATED IN: plasma membrane; EXPRESSED IN: 22 plant structures; EXPRESSED DURING: 13 growth stages; CONTAINS InterPro DOMAIN/s: Ankyrin repeat-containing domain (InterPro:IPR020683), Ankyrin repeat (InterPro:IPR002110); BEST Arabidopsis thaliana protein match is: Ankyrin repeat family protein (TAIR:AT1G05640.1); Has 69909 Blast hits to 28585 proteins in 1153 species…
cassava4.1_007631m.g	-1.75552	-1.26759	-1.77398	-0.905156	-1.3621	-1.56628	-1.23637	-1.13114	-0.343433	0.779079	0.725421	0.334889	-0.00241569	0.116558	-0.193035	0.751994	1.42256	1.39854	1	cassava4.1_007631m.g	cell.organisation	AT5G66055	loc_os03g04300	AKRP (ANKYRIN REPEAT PROTEIN); protein binding	ankyrin repeat protein	ankyrin repeat protein (AKRP); INVOLVED IN: embryo development ending in seed dormancy; LOCATED IN: chloroplast; EXPRESSED IN: 23 plant structures; EXPRESSED DURING: 14 growth stages; CONTAINS InterPro DOMAIN/s: Ankyrin repeat-containing domain (InterPro:IPR020683), Ankyrin repeat (InterPro:IPR002110); BEST Arabidopsis thaliana protein match is: Ankyrin repeat family protein (TAIR:AT5G40160.1); H…
cassava4.1_012075m.g	-13.2238	-3.94845	-5.63259	-2.80314	-2.79114	-2.75517	1.50843	-1.83685	2.98079	1.16107	-4.00348	0.880051	1.8747	-6.47886	2.19013	-2.54415	0.68809	-0.36729	1	cassava4.1_012075m.g	cell.organisation	AT2G38760	loc_os05g31760	ANNAT3 (ANNEXIN ARABIDOPSIS 3); calcium ion binding / calcium-dependent phospholipid binding	annexin 3	annexin 3 (ANNAT3); FUNCTIONS IN: calcium-dependent phospholipid binding, calcium ion binding; INVOLVED IN: response to water deprivation, response to salt stress, response to cold, response to heat; LOCATED IN: vacuole, cell surface; EXPRESSED IN: 21 plant structures; EXPRESSED DURING: 8 growth stages; CONTAINS InterPro DOMAIN/s: Annexin like protein (InterPro:IPR015472), Annexin repeat (InterPr…
cassava4.1_002478m.g	-2.18522	-2.58134	-1.90026	-0.689031	0.184521	0.291475	0.209875	0.913046	1.00084	-0.47654	-0.693145	1.86323	0.50078	-0.100919	-0.436421	-0.0737888	-0.493472	-0.0961254	1	cassava4.1_002478m.g	cell.organisation	AT3G16060	loc_os01g43580	kinesin motor family protein	ATP binding microtubule motor family protein	ATP binding microtubule motor family protein; FUNCTIONS IN: microtubule motor activity, ATP binding; INVOLVED IN: microtubule-based movement; LOCATED IN: nucleus, plasma membrane; EXPRESSED IN: 22 plant structures; EXPRESSED DURING: 13 growth stages; CONTAINS InterPro DOMAIN/s: Kinesin, motor region, conserved site (InterPro:IPR019821), Kinesin, motor domain (InterPro:IPR001752); BEST Arabidopsis…
cassava4.1_007598m.g	-0.455268	-1.76911	-1.59356	-0.280991	-0.29498	-0.00417743	0.561288	0.162776	0.338687	-0.229403	-2.11022	0.455489	-1.62511	-1.5831	-1.20032	-0.325901	-0.165801	0.60651	1	cassava4.1_007598m.g	cell.organisation	AT5G12250	loc_os01g18050	TUB6 (BETA-6 TUBULIN); structural constituent of cytoskeleton	beta-6 tubulin	beta-6 tubulin (TUB6); FUNCTIONS IN: structural constituent of cytoskeleton; INVOLVED IN: microtubule-based process, response to salt stress, response to cold; LOCATED IN: microtubule cytoskeleton, plasma membrane; EXPRESSED IN: 23 plant structures; EXPRESSED DURING: 13 growth stages; CONTAINS InterPro DOMAIN/s: Beta tubulin (InterPro:IPR002453), Tubulin (InterPro:IPR000217), Tubulin/FtsZ, GTPase…
cassava4.1_007640m.g	-2.43793	-2.08796	-2.50062	-0.92667	-0.784818	-3.74664	0.569367	-0.516295	0.777179	-0.842923	0.0276718	-1.44191	-1.17516	-0.758603	-1.00348	-1.38244	0.491316	0.436213	1	cassava4.1_007640m.g	cell.organisation	AT5G12250	loc_os01g59150	TUB6 (BETA-6 TUBULIN); structural constituent of cytoskeleton	beta-6 tubulin	beta-6 tubulin (TUB6); FUNCTIONS IN: structural constituent of cytoskeleton; INVOLVED IN: microtubule-based process, response to salt stress, response to cold; LOCATED IN: microtubule cytoskeleton, plasma membrane; EXPRESSED IN: 23 plant structures; EXPRESSED DURING: 13 growth stages; CONTAINS InterPro DOMAIN/s: Beta tubulin (InterPro:IPR002453), Tubulin (InterPro:IPR000217), Tubulin/FtsZ, GTPase…
cassava4.1_019136m.g	-1.66638	-1.48129	-2.69123	-0.798238	-0.0161864	-1.37653	-1.19737	-0.43254	-0.396384	-2.12401	-0.852806	-0.915756	-2.08819	-1.40589	0.019972	-0.887622	-1.12961	-1.27212	1	cassava4.1_019136m.g	cell.organisation	AT1G23220	loc_os02g36990	dynein light chain type 1 family protein	Dynein light chain type 1 family protein	Dynein light chain type 1 family protein; FUNCTIONS IN: microtubule motor activity; INVOLVED IN: microtubule-based process; LOCATED IN: microtubule associated complex; EXPRESSED IN: 23 plant structures; EXPRESSED DURING: 13 growth stages; CONTAINS InterPro DOMAIN/s: Dynein light chain, type 1/2 (InterPro:IPR001372); BEST Arabidopsis thaliana protein match is: Dynein light chain type 1 family prot…
cassava4.1_033703m.g	-2.1345	-1.63577	-1.65167	0.464292	0.47653	-1.42254	-0.253191	-1.15429	0.153751	0.302814	-0.938251	0.305479	0.537544	0.612906	2.12434	-0.103518	1.52412	0.75265	1	cassava4.1_033703m.g	cell.organisation	AT1G54560	loc_os06g29350	XIE; motor/ protein binding	Myosin family protein with Dil domain	XIE; CONTAINS InterPro DOMAIN/s: Dil domain (InterPro:IPR018444), Dilute (InterPro:IPR002710), Myosin, N-terminal, SH3-like (InterPro:IPR004009), Myosin head, motor domain (InterPro:IPR001609), IQ calmodulin-binding region (InterPro:IPR000048); BEST Arabidopsis thaliana protein match is: Myosin family protein with Dil domain (TAIR:AT1G08730.1); Has 72336 Blast hits to 42875 proteins in 2809 speci…
cassava4.1_007366m.g	-2.75974	-0.127196	-2.69653	-1.12271	-1.19399	-3.90335	-0.819854	-2.03715	-1.32709	-0.324901	0.0311464	-0.638125	0.893395	-1.46286	1.02006	-0.805333	1.08581	-0.567196	1	cassava4.1_007366m.g	cell.organisation	AT1G80480	loc_os02g55630	PTAC17 (PLASTID TRANSCRIPTIONALLY ACTIVE17)	plastid transcriptionally active 17	plastid transcriptionally active 17 (PTAC17); LOCATED IN: plastid chromosome, chloroplast stroma, chloroplast, nucleoid; EXPRESSED IN: 23 plant structures; EXPRESSED DURING: 13 growth stages; CONTAINS InterPro DOMAIN/s: Cobalamin (vitamin B12) biosynthesis CobW-like (InterPro:IPR003495), Cobalamin (vitamin B12) biosynthesis CobW-like, C-terminal (InterPro:IPR011629); BEST Arabidopsis thaliana pro…
cassava4.1_013229m.g	-3.19755	-0.30813	-2.21937	1.08762	0.159968	-3.29312	-0.631348	-1.405	2.06352	0.700526	-2.98923	-0.0937797	2.11235	-0.488769	1.05957	-0.671916	1.40383	-1.38441	1	cassava4.1_013229m.g	cell.organisation	AT3G23400	loc_os11g38260	plastid-lipid associated protein PAP / fibrillin family protein	Plastid-lipid associated protein PAP / fibrillin family protein	fibrillin 4 (FIB4); FUNCTIONS IN: structural molecule activity; LOCATED IN: in 8 components; EXPRESSED IN: 24 plant structures; EXPRESSED DURING: 14 growth stages; CONTAINS InterPro DOMAIN/s: Plastid lipid-associated protein/fibrillin (InterPro:IPR006843); BEST Arabidopsis thaliana protein match is: Plastid-lipid associated protein PAP / fibrillin family protein (TAIR:AT3G26070.1); Has 367 Blast …
cassava4.1_004546m.g	-2.15025	-1.67698	-0.744681	0.821089	0.397443	0.253625	-1.56905	-1.2367	-0.483489	-0.155103	-1.4298	0.370976	-1.17421	0.913823	1.00994	0.560022	0.853888	0.988096	1	cassava4.1_004546m.g	cell.organisation	AT5G48160	loc_os12g32980	OBE2 (OBERON2); protein binding / zinc ion binding	Protein of unknown function (DUF1423)	OBERON2 (OBE2); FUNCTIONS IN: zinc ion binding; INVOLVED IN: in 6 processes; LOCATED IN: nucleus; EXPRESSED IN: 6 plant structures; EXPRESSED DURING: seedling growth, C globular stage, B proembryo stage, D bilateral stage, E expanded cotyledon stage; CONTAINS InterPro DOMAIN/s: Protein of unknown function DUF1423, plant (InterPro:IPR004082), Zinc finger, PHD-type (InterPro:IPR001965); BEST Arabid…
cassava4.1_007617m.g	-2.01761	-2.41948	-2.47195	-0.242378	-0.00792418	0.175462	0.925502	1.71264	1.03888	0.375829	-1.37726	-0.946778	-0.572396	2.04692	0.649946	0.0359015	-0.158456	-0.523407	1	cassava4.1_007617m.g	cell.organisation	AT5G23860	loc_os03g01530	TUB8; structural constituent of cytoskeleton	tubulin beta 8	tubulin beta 8 (TUB8); FUNCTIONS IN: protein binding, structural constituent of cytoskeleton; INVOLVED IN: microtubule-based process, response to cyclopentenone, response to salt stress, response to cold; LOCATED IN: tubulin complex, membrane; EXPRESSED IN: 25 plant structures; EXPRESSED DURING: 13 growth stages; CONTAINS InterPro DOMAIN/s: Beta tubulin (InterPro:IPR002453), Tubulin (InterPro:IPR…
cassava4.1_007632m.g	-1.96037	-2.72894	-2.40498	-3.04154	-2.6167	-2.99295	2.23457	2.59689	2.92516	0.106428	-3.39407	-1.5828	-0.401833	-1.64008	-1.62884	-0.497673	-1.3554	-0.0600915	1	cassava4.1_007632m.g	cell.organisation	AT5G23860	loc_os03g01530	TUB8; structural constituent of cytoskeleton	tubulin beta 8	tubulin beta 8 (TUB8); FUNCTIONS IN: protein binding, structural constituent of cytoskeleton; INVOLVED IN: microtubule-based process, response to cyclopentenone, response to salt stress, response to cold; LOCATED IN: tubulin complex, membrane; EXPRESSED IN: 25 plant structures; EXPRESSED DURING: 13 growth stages; CONTAINS InterPro DOMAIN/s: Beta tubulin (InterPro:IPR002453), Tubulin (InterPro:IPR…
cassava4.1_025202m.g	4.83766	1.93512	4.88714	-2.65358	-5.20289	1.62601	4.45957	4.57825	-0.638298	-1.73545	4.24966	1.86947	-10.3706	1.02112	-1.24312	1.05606	-2.36077	-4.20613	2	cassava4.1_025202m.g	cell.organisation	AT1G01750	loc_os02g44470	ADF11 (ACTIN DEPOLYMERIZING FACTOR 11); actin binding	actin depolymerizing factor 11	actin depolymerizing factor 11 (ADF11); FUNCTIONS IN: actin binding; INVOLVED IN: biological_process unknown; LOCATED IN: intracellular; EXPRESSED IN: 6 plant structures; EXPRESSED DURING: 4 anthesis, petal differentiation and expansion stage; CONTAINS InterPro DOMAIN/s: Actin-binding, cofilin/tropomyosin type (InterPro:IPR002108); BEST Arabidopsis thaliana protein match is: actin depolymerizing …
cassava4.1_016611m.g	2.45894	0.624954	4.02036	-0.402945	-0.822702	1.81751	0.0509047	1.33488	0.0747214	1.30761	1.94731	0.653151	-1.45456	1.50898	-0.919712	0.994287	-1.25135	-0.492811	2	cassava4.1_016611m.g	cell.organisation	AT5G59890	loc_os05g02250	ADF4 (ACTIN DEPOLYMERIZING FACTOR 4); actin binding	actin depolymerizing factor 4	actin depolymerizing factor 4 (ADF4); FUNCTIONS IN: actin binding; INVOLVED IN: defense response signaling pathway, resistance gene-dependent, defense response to bacterium; LOCATED IN: intracellular; EXPRESSED IN: 22 plant structures; EXPRESSED DURING: 13 growth stages; CONTAINS InterPro DOMAIN/s: Actin-binding, cofilin/tropomyosin type (InterPro:IPR002108); BEST Arabidopsis thaliana protein mat…
cassava4.1_023469m.g	4.13977	1.90744	2.46777	-3.29974	-0.947999	0.0789543	1.83877	1.49167	-2.02715	0.45023	1.7869	0.59663	-3.73158	-1.14187	-1.51048	-0.961212	-2.51054	-1.32558	2	cassava4.1_023469m.g	cell.organisation	AT4G03500	loc_os09g16550	ankyrin repeat family protein	Ankyrin repeat family protein	Ankyrin repeat family protein; CONTAINS InterPro DOMAIN/s: Ankyrin repeat-containing domain (InterPro:IPR020683), Ankyrin repeat (InterPro:IPR002110); BEST Arabidopsis thaliana protein match is: Ankyrin repeat family protein (TAIR:AT4G03460.1); Has 38634 Blast hits to 17459 proteins in 653 species: Archae - 49; Bacteria - 2374; Metazoa - 20314; Fungi - 3164; Plants - 3215; Viruses - 213; Other Eu…
cassava4.1_033163m.g	1.43546	2.042	2.48191	0.807692	1.56166	2.55286	-0.0670144	0.450825	0.603483	-1.72857	-0.982214	-2.01051	-1.16676	-0.300047	-1.1586	-1.37223	-2.10149	-1.23725	2	cassava4.1_033163m.g	cell.organisation	AT1G03670	loc_os05g35310	ankyrin repeat family protein	ankyrin repeat family protein	ankyrin repeat family protein; CONTAINS InterPro DOMAIN/s: Ankyrin repeat-containing domain (InterPro:IPR020683), Ankyrin repeat (InterPro:IPR002110); BEST Arabidopsis thaliana protein match is: Ankyrin repeat family protein (TAIR:AT4G03500.1); Has 38664 Blast hits to 17395 proteins in 690 species: Archae - 39; Bacteria - 2692; Metazoa - 19825; Fungi - 3120; Plants - 3302; Viruses - 203; Other Eu…
cassava4.1_003198m.g	1.96844	-0.508589	1.72641	-1.00738	-0.73235	1.16143	2.34575	2.68231	0.832188	-0.624343	0.891247	1.44382	-2.29486	-0.168432	-1.43271	-0.288172	-1.10233	-1.08684	2	cassava4.1_003198m.g	cell.organisation	AT3G04470	loc_os07g25460	FUNCTIONS IN: molecular_function unknown; INVOLVED IN: biological_process unknown; LOCATED IN: plasma membrane; EXPRESSED IN: 25 plant structures; EXPRESSED DURING: 15 growth stages; CONTAINS InterPro DOMAIN/s: Ankyrin (InterPro:IPR002110); BEST Arabidopsis thaliana protein match is: ankyrin repeat family protein (TAIR:AT1G04780.1); Has 842 Blast hits to 642 proteins in 95 species: Archae - 0; Ba…	Ankyrin repeat family protein	Ankyrin repeat family protein; FUNCTIONS IN: molecular_function unknown; INVOLVED IN: biological_process unknown; LOCATED IN: plasma membrane; EXPRESSED IN: 25 plant structures; EXPRESSED DURING: 15 growth stages; CONTAINS InterPro DOMAIN/s: Ankyrin repeat-containing domain (InterPro:IPR020683), Protein of unknown function DUF3424 (InterPro:IPR021832), Ankyrin repeat (InterPro:IPR002110); BEST Ar…
cassava4.1_007676m.g	-1.63958	0.786806	2.33823	1.73154	0.833701	0.376604	-0.493442	0.0336738	0.849868	0.284566	-0.548259	-0.153891	-0.837644	0.0920474	0.517097	0.983207	0.52344	0.676936	2	cassava4.1_007676m.g	cell.organisation	AT2G24420	loc_os09g32250	DNA repair ATPase-related	DNA repair ATPase-related	DNA repair ATPase-related; LOCATED IN: endoplasmic reticulum, plasma membrane; EXPRESSED IN: 27 plant structures; EXPRESSED DURING: 15 growth stages; BEST Arabidopsis thaliana protein match is: myosin heavy chain-related (TAIR:AT4G31340.1); Has 49908 Blast hits to 28607 proteins in 1979 species: Archae - 936; Bacteria - 7564; Metazoa - 22725; Fungi - 3757; Plants - 2190; Viruses - 187; Other Euka…
cassava4.1_007701m.g	-0.370145	1.62924	2.48832	1.34781	0.950607	0.10798	0.00645632	1.35787	1.04919	0.428363	-0.341999	-0.85091	-0.386431	0.818993	0.29438	1.7486	0.864257	0.120972	2	cassava4.1_007701m.g	cell.organisation	AT2G24420	loc_os08g40790	DNA repair ATPase-related	DNA repair ATPase-related	DNA repair ATPase-related; LOCATED IN: endoplasmic reticulum, plasma membrane; EXPRESSED IN: 27 plant structures; EXPRESSED DURING: 15 growth stages; BEST Arabidopsis thaliana protein match is: myosin heavy chain-related (TAIR:AT4G31340.1); Has 49908 Blast hits to 28607 proteins in 1979 species: Archae - 936; Bacteria - 7564; Metazoa - 22725; Fungi - 3757; Plants - 2190; Viruses - 187; Other Euka…
cassava4.1_003509m.g	-0.415014	1.59033	1.91146	2.4996	0.534462	-0.345003	0.319815	-0.028643	-0.561983	1.40759	1.23263	0.117294	-0.113381	-0.0829776	0.495391	1.77676	0.293777	0.148843	2	cassava4.1_003509m.g	cell.organisation	AT2G31240	loc_os02g57470	tetratricopeptide repeat (TPR)-containing protein	Tetratricopeptide repeat (TPR)-like superfamily protein	Tetratricopeptide repeat (TPR)-like superfamily protein; FUNCTIONS IN: binding; INVOLVED IN: biological_process unknown; LOCATED IN: cellular_component unknown; EXPRESSED IN: 23 plant structures; EXPRESSED DURING: 13 growth stages; CONTAINS InterPro DOMAIN/s: Tetratricopeptide-like helical (InterPro:IPR011990), Tetratricopeptide repeat-containing (InterPro:IPR013026), Tetratricopeptide repeat (In…
cassava4.1_005183m.g	5.08093	3.74297	5.73017	1.63008	2.37894	3.74245	0.341019	3.36654	1.23704	0.604814	0.667384	-0.415274	0.300055	-0.129563	0.522293	0.622249	-0.191033	0.44681	2	cassava4.1_005183m.g	cell.organisation	AT1G71440	loc_os05g01500	PFI (PFIFFERLING)	tubulin folding cofactor E / Pfifferling (PFI)	PFIFFERLING (PFI); INVOLVED IN: tubulin complex assembly, embryo development ending in seed dormancy, cytokinesis; LOCATED IN: chloroplast; EXPRESSED IN: 22 plant structures; EXPRESSED DURING: 13 growth stages; CONTAINS InterPro DOMAIN/s: Cytoskeleton-associated protein, CAP-Gly (InterPro:IPR000938); Has 7270 Blast hits to 6366 proteins in 489 species: Archae - 4; Bacteria - 1949; Metazoa - 3435;…
cassava4.1_001230m.g	1.60066	0.00226925	1.95919	0.599612	0.818225	2.23311	1.53028	1.81282	1.35847	-0.860759	-0.896598	0.0935509	-0.698111	1.3159	0.0222672	-0.0312686	-0.582745	-0.732275	2	cassava4.1_001230m.g	cell.organisation	AT2G41740	loc_os03g24220	VLN2 (VILLIN 2); actin binding	villin 2	villin 2 (VLN2); FUNCTIONS IN: actin binding, protein binding; INVOLVED IN: cytoskeleton organization; LOCATED IN: cellular_component unknown; EXPRESSED IN: 24 plant structures; EXPRESSED DURING: 15 growth stages; CONTAINS InterPro DOMAIN/s: Gelsolin (InterPro:IPR007122), Villin headpiece (InterPro:IPR003128), Gelsolin domain (InterPro:IPR007123); BEST Arabidopsis thaliana protein match is: villi…
cassava4.1_009785m.g	-0.183398	-1.54869	-2.36443	-5.75071	-3.85304	-3.41132	-0.795139	-1.23225	-3.28921	-0.109132	1.11729	0.195562	-2.68211	-1.2284	-0.83272	-1.24533	-1.71689	-1.31453	3	cassava4.1_009785m.g	cell.organisation	AT3G53750	loc_os03g61970	ACT3 (actin 3); structural constituent of cytoskeleton	actin 3	actin 3 (ACT3); FUNCTIONS IN: structural constituent of cytoskeleton; INVOLVED IN: cytoskeleton organization; LOCATED IN: cell wall, cytoskeleton, nucleus; EXPRESSED IN: male gametophyte, seed; EXPRESSED DURING: M germinated pollen stage; CONTAINS InterPro DOMAIN/s: Actin, conserved site (InterPro:IPR004001), Actin/actin-like (InterPro:IPR004000), Actin/actin-like conserved site (InterPro:IPR0209…
cassava4.1_019424m.g	-1.08614	-0.723458	-1.9121	-0.697443	-1.73433	-2.31625	0.375993	-0.590712	-1.89265	0.445551	-1.13465	-0.372983	-0.113432	-0.568359	0.32619	-0.413833	-0.103711	-0.485266	3	cassava4.1_019424m.g	cell.organisation	AT4G15930	loc_os01g15260	microtubule motor	Dynein light chain type 1 family protein	Dynein light chain type 1 family protein; FUNCTIONS IN: microtubule motor activity; INVOLVED IN: microtubule-based process; LOCATED IN: microtubule associated complex; EXPRESSED IN: 23 plant structures; EXPRESSED DURING: 13 growth stages; CONTAINS InterPro DOMAIN/s: Dynein light chain, type 1/2, conserved site (InterPro:IPR019763), Dynein light chain, type 1/2 (InterPro:IPR001372); BEST Arabidops…
cassava4.1_003986m.g	-1.38496	-0.7394	-1.37114	-0.133206	-1.71099	-1.64298	0.574977	-0.885113	-0.792595	-0.277355	-1.48059	-0.69063	0.365133	0.124488	0.492325	-0.154402	-0.112597	-0.442177	3	cassava4.1_003986m.g	cell.organisation	AT2G01910	loc_os09g27700	ATMAP65-6; microtubule binding	Microtubule associated protein (MAP65/ASE1) family protein	ATMAP65-6; CONTAINS InterPro DOMAIN/s: Microtubule-associated protein, MAP65/ASE1-type (InterPro:IPR007145); BEST Arabidopsis thaliana protein match is: microtubule-associated protein 65-7 (TAIR:AT1G14690.2); Has 5922 Blast hits to 4912 proteins in 547 species: Archae - 118; Bacteria - 527; Metazoa - 2917; Fungi - 542; Plants - 628; Viruses - 11; Other Eukaryotes - 1179 (source: NCBI BLink).
cassava4.1_009216m.g	1.96354	1.37427	-0.574356	-3.7733	-2.38609	-1.88059	2.497	2.72219	2.92516	1.5208	1.2513	-0.153351	-0.505275	1.09144	-1.01835	1.42468	-0.120209	0.00690553	3	cassava4.1_009216m.g	cell.organisation	AT1G51110	loc_os07g28790	plastid-lipid associated protein PAP / fibrillin family protein	Plastid-lipid associated protein PAP / fibrillin family protein	Plastid-lipid associated protein PAP / fibrillin family protein; FUNCTIONS IN: structural molecule activity; INVOLVED IN: tryptophan biosynthetic process; LOCATED IN: chloroplast thylakoid membrane, chloroplast, membrane; EXPRESSED IN: 21 plant structures; EXPRESSED DURING: 13 growth stages; CONTAINS InterPro DOMAIN/s: Plastid lipid-associated protein/fibrillin (InterPro:IPR006843); BEST Arabidop…
cassava4.1_007551m.g	-0.306734	-0.310076	-1.43869	-1.6258	-1.55216	-1.86096	-0.368499	0.00824426	-0.297053	-0.171067	0.655707	-1.27429	-0.499718	-0.8366	-1.39527	-0.275923	-0.0224546	-0.452377	3	cassava4.1_007551m.g	cell.organisation	AT5G19780	loc_os07g38730	TUA5; structural constituent of cytoskeleton	tubulin alpha-5	tubulin alpha-5 (TUA5); FUNCTIONS IN: structural constituent of cytoskeleton; INVOLVED IN: response to cadmium ion, microtubule-based process; LOCATED IN: tubulin complex, cytosol, cell wall, membrane; EXPRESSED IN: 6 plant structures; CONTAINS InterPro DOMAIN/s: Alpha tubulin (InterPro:IPR002452), Tubulin (InterPro:IPR000217), Tubulin/FtsZ, GTPase domain (InterPro:IPR003008), Tubulin/FtsZ, N-ter…
cassava4.1_027060m.g	-1.65847	3.44384	2.03374	2.71886	3.63534	-1.51109	0.46113	-1.3742	0.983343	-0.754833	-1.25793	-1.44307	0.108648	0.867821	1.20054	-2.41238	-0.457621	-0.600128	4	cassava4.1_027060m.g	cell.organisation	AT2G33385	loc_os04g43290	arpc2b (actin-related protein C2B); structural molecule	actin-related protein C2B	actin-related protein C2B (arpc2b); CONTAINS InterPro DOMAIN/s: Arp2/3 complex, 34kDa subunit p34-Arc (InterPro:IPR007188); BEST Arabidopsis thaliana protein match is: Arp2/3 complex, 34 kD subunit p34-Arc (TAIR:AT1G30825.1); Has 387 Blast hits to 387 proteins in 167 species: Archae - 0; Bacteria - 0; Metazoa - 145; Fungi - 133; Plants - 69; Viruses - 0; Other Eukaryotes - 40 (source: NCBI BLink).
cassava4.1_000089m.g	0.25361	0.48044	0.00109251	0.342363	2.09356	2.4642	0.584996	1.5374	0.598901	0.22108	-0.122033	-0.361729	-0.916937	0.906698	0.718497	0.115042	-0.0526868	-0.118977	4	cassava4.1_000089m.g	cell.organisation	AT4G16340	loc_os03g21080	SPK1 (SPIKE1); GTP binding / GTPase binding / guanyl-nucleotide exchange factor	guanyl-nucleotide exchange factors;GTPase binding;GTP binding	SPIKE1 (SPK1); FUNCTIONS IN: GTPase binding, GTP binding, guanyl-nucleotide exchange factor activity; LOCATED IN: cytosol, plasma membrane; EXPRESSED IN: 22 plant structures; EXPRESSED DURING: 13 growth stages; CONTAINS InterPro DOMAIN/s: Dedicator of cytokinesis (InterPro:IPR010703); Has 1667 Blast hits to 1104 proteins in 136 species: Archae - 0; Bacteria - 0; Metazoa - 1334; Fungi - 77; Plants…
cassava4.1_030662m.g	4.43708	3.51308	2.46918	5.09163	5.74606	5.93242	5.56503	5.73287	7.16342	0.24126	1.46544	-0.915874	0.298535	2.27179	-0.78527	0.481239	3.83254	2.5461	4	cassava4.1_030662m.g	cell.organisation	AT3G61060	loc_os02g45320	AtPP2-A13 (Arabidopsis thaliana phloem protein 2-A13); carbohydrate binding	phloem protein 2-A13	phloem protein 2-A13 (PP2-A13); FUNCTIONS IN: carbohydrate binding; INVOLVED IN: N-terminal protein myristoylation, response to wounding; EXPRESSED IN: 24 plant structures; EXPRESSED DURING: 15 growth stages; CONTAINS InterPro DOMAIN/s: F-box domain, cyclin-like (InterPro:IPR001810), F-box domain, Skp2-like (InterPro:IPR022364); BEST Arabidopsis thaliana protein match is: phloem protein 2-A12 (TA…
cassava4.1_034180m.g	1.85432	0.861869	0.698883	1.83568	2.64314	2.20086	0.0753308	0.361582	1.06232	0.293599	0.344014	-0.719618	-0.475751	1.96602	1.26134	-1.19826	0.209565	0.655888	4	cassava4.1_034180m.g	cell.organisation	AT3G23670	loc_os02g28850	KINESIN-12B; microtubule motor/ plus-end-directed microtubule motor	phragmoplast-associated kinesin-related protein, putative	KINESIN-12B; FUNCTIONS IN: microtubule motor activity, plus-end-directed microtubule motor activity; INVOLVED IN: phragmoplast assembly, microgametogenesis; LOCATED IN: chloroplast; EXPRESSED IN: 16 plant structures; EXPRESSED DURING: 9 growth stages; CONTAINS InterPro DOMAIN/s: Kinesin, motor region, conserved site (InterPro:IPR019821), Kinesin-related protein (InterPro:IPR010544), Kinesin, moto…
cassava4.1_001053m.g	-1.03198	-1.22959	0.970074	1.61836	1.25362	1.75973	0.46255	0.831795	3.13409	0.0793198	-0.581035	0.859501	-1.38997	0.101828	0.176829	-0.546687	0.58114	0.142099	4	cassava4.1_001053m.g	cell.organisation	AT2G41740	loc_os03g24220	VLN2 (VILLIN 2); actin binding	villin 2	villin 2 (VLN2); FUNCTIONS IN: actin binding, protein binding; INVOLVED IN: cytoskeleton organization; LOCATED IN: cellular_component unknown; EXPRESSED IN: 24 plant structures; EXPRESSED DURING: 15 growth stages; CONTAINS InterPro DOMAIN/s: Gelsolin (InterPro:IPR007122), Villin headpiece (InterPro:IPR003128), Gelsolin domain (InterPro:IPR007123); BEST Arabidopsis thaliana protein match is: villi…
cassava4.1_007795m.g	-1.22041	-2.14574	-1.08067	-1.75302	-1.20495	-1.11941	-1.74804	-1.19159	-1.93329	-1.47396	-1.00583	-0.745849	-0.323938	-0.563146	-0.0284727	0.0155	0.278839	0.410576	5	cassava4.1_007795m.g	cell.organisation	AT1G18450	loc_os08g04280	ATARP4; structural constituent of cytoskeleton	actin-related protein 4	actin-related protein 4 (ARP4); FUNCTIONS IN: structural constituent of cytoskeleton; INVOLVED IN: long-day photoperiodism, flowering, chromatin organization, pollen sperm cell differentiation; LOCATED IN: nucleolus, nucleus; EXPRESSED IN: 25 plant structures; EXPRESSED DURING: 14 growth stages; CONTAINS InterPro DOMAIN/s: Actin/actin-like (InterPro:IPR004000); BEST Arabidopsis thaliana protein m…
cassava4.1_027774m.g	-0.750674	0.747336	1.74005	-0.241457	1.46625	0.611605	-2.86116	-3.05014	-1.84879	1.5601	1.92957	0.0680748	1.03577	-0.299	0.615991	-2.24788	-0.368759	-3.01392	5	cassava4.1_027774m.g	cell.organisation	AT3G54070		ankyrin repeat family protein	Ankyrin repeat family protein	Ankyrin repeat family protein; CONTAINS InterPro DOMAIN/s: Ankyrin repeat-containing domain (InterPro:IPR020683), Ankyrin repeat (InterPro:IPR002110); BEST Arabidopsis thaliana protein match is: Ankyrin repeat family protein (TAIR:AT5G35810.1); Has 10613 Blast hits to 6237 proteins in 350 species: Archae - 27; Bacteria - 619; Metazoa - 5584; Fungi - 682; Plants - 1506; Viruses - 31; Other Eukaryo…
cassava4.1_006604m.g	-0.53278	-2.04781	-2.41184	-0.240361	1.76115	0.801184	-2.55711	-3.65064	-6.4167	-1.74568	-2.50278	-1.33982	-1.68026	0.603839	-0.791166	-1.17871	-1.62992	-2.23731	5	cassava4.1_006604m.g	cell.organisation	AT2G41370	loc_os01g72020	BOP2 (BLADE ON PETIOLE2); protein binding	Ankyrin repeat family protein / BTB/POZ domain-containing protein	BLADE ON PETIOLE2 (BOP2); CONTAINS InterPro DOMAIN/s: BTB/POZ (InterPro:IPR013069), BTB/POZ fold (InterPro:IPR011333), Ankyrin repeat-containing domain (InterPro:IPR020683), BTB/POZ-like (InterPro:IPR000210), Ankyrin repeat (InterPro:IPR002110); BEST Arabidopsis thaliana protein match is: Ankyrin repeat family protein / BTB/POZ domain-containing protein (TAIR:AT3G57130.1); Has 6067 Blast hits to …
cassava4.1_021544m.g	0.349933	4.12924	1.21394	-0.126899	0.184473	0.805479	-3.51379	-2.72041	-3.18819	3.85459	0.283168	1.31379	-0.0942504	-1.03585	3.21603	-0.391195	-0.258359	-0.242872	5	cassava4.1_021544m.g	cell.organisation	AT2G37420	loc_os05g02670	kinesin motor protein-related	ATP binding microtubule motor family protein	ATP binding microtubule motor family protein; FUNCTIONS IN: microtubule motor activity, ATP binding; INVOLVED IN: microtubule-based movement; LOCATED IN: chloroplast; EXPRESSED IN: 19 plant structures; EXPRESSED DURING: 9 growth stages; CONTAINS InterPro DOMAIN/s: Kinesin, motor region, conserved site (InterPro:IPR019821), Kinesin, motor domain (InterPro:IPR001752); BEST Arabidopsis thaliana prot…
cassava4.1_030703m.g	-7.75136	-2.3507	-1.15271	-0.2382	-5.91786	1.7892	-4.31297	-6.06547	-6.27236	7.61245	5.8627	6.44622	-0.281025	-0.297755	-1.36483	-1.22302	-2.91956	-3.78322	5	cassava4.1_030703m.g	cell.organisation	AT5G47820	loc_os09g02650	FRA1 (FRAGILE FIBER 1); microtubule motor	P-loop containing nucleoside triphosphate hydrolases superfamily protein	FRAGILE FIBER 1 (FRA1); CONTAINS InterPro DOMAIN/s: Kinesin, motor region, conserved site (InterPro:IPR019821), Kinesin, motor domain (InterPro:IPR001752); BEST Arabidopsis thaliana protein match is: ATP binding microtubule motor family protein (TAIR:AT3G50240.1); Has 53631 Blast hits to 37823 proteins in 1811 species: Archae - 386; Bacteria - 4938; Metazoa - 26865; Fungi - 4658; Plants - 3439; V…
cassava4.1_004390m.g	-2.25146	-0.972257	-1.92097	0.948413	1.13037	-0.414893	-0.728269	-4.0502	-2.0199	-1.11633	-3.67027	-0.515645	1.87863	0.282766	2.4164	-2.05894	0.0077064	-0.881387	5	cassava4.1_004390m.g	cell.organisation	AT4G10840	loc_os02g01960	kinesin light chain-related	Tetratricopeptide repeat (TPR)-like superfamily protein	Tetratricopeptide repeat (TPR)-like superfamily protein; FUNCTIONS IN: binding; LOCATED IN: plasma membrane; EXPRESSED IN: 22 plant structures; EXPRESSED DURING: 13 growth stages; CONTAINS InterPro DOMAIN/s: Tetratricopeptide TPR-1 (InterPro:IPR001440), Tetratricopeptide-like helical (InterPro:IPR011990), Tetratricopeptide repeat-containing (InterPro:IPR013026), Tetratricopeptide repeat (InterPro…
cassava4.1_003654m.g	1.02761	0.402695	1.01317	-0.692099	-0.130745	0.856776	2.02653	2.20807	0.985441	-0.474522	-0.545649	0.195824	-1.56037	0.0643038	-1.05989	-0.318466	-0.705795	-0.471396	6	cassava4.1_003654m.g	cell.organisation	AT1G68060	loc_os02g50320	ATMAP70-1 (microtubule-associated proteins 70-1); microtubule binding	microtubule-associated proteins 70-1	microtubule-associated proteins 70-1 (MAP70-1); FUNCTIONS IN: microtubule binding; INVOLVED IN: xylem and phloem pattern formation, plant-type cell wall biogenesis, cytoskeleton organization; LOCATED IN: cortical microtubule, transverse to long axis; EXPRESSED IN: 22 plant structures; EXPRESSED DURING: 12 growth stages; CONTAINS InterPro DOMAIN/s: Myosin II heavy chain-like (InterPro:IPR009768); …
cassava4.1_032947m.g	-0.250984	1.19802	1.11307	0.342203	0.901694	-0.30891	1.1249	1.99598	2.28231	-0.864961	-1.17943	0.995903	-0.94554	-0.105176	0.276697	0.0331973	-0.224793	-0.00815442	6	cassava4.1_032947m.g	cell.organisation	AT4G30160	loc_os08g14230	VLN4 (ARABIDOPSIS THALIANA VILLIN 4); actin binding	villin 4	villin 4 (VLN4); FUNCTIONS IN: actin binding; INVOLVED IN: cytoskeleton organization; LOCATED IN: cellular_component unknown; EXPRESSED IN: 24 plant structures; EXPRESSED DURING: 13 growth stages; CONTAINS InterPro DOMAIN/s: Gelsolin (InterPro:IPR007122), Villin headpiece (InterPro:IPR003128), Gelsolin domain (InterPro:IPR007123); BEST Arabidopsis thaliana protein match is: villin, putative (TAIR…
cassava4.1_030659m.g	-2.87958	-1.27765	-1.96552	1.74894	0.352016	1.38384	7.89047	7.85323	7.90432	-0.916095	-4.17845	-2.59216	0.714499	-8.053	-0.0599562	-0.544283	0.0713638	-0.476381	7	cassava4.1_030659m.g	cell.organisation	AT5G48460	loc_os02g48740	fimbrin-like protein, putative	Actin binding Calponin homology (CH) domain-containing protein	Actin binding Calponin homology (CH) domain-containing protein; FUNCTIONS IN: actin binding; INVOLVED IN: biological_process unknown; EXPRESSED IN: 22 plant structures; EXPRESSED DURING: 13 growth stages; CONTAINS InterPro DOMAIN/s: Actinin-type, actin-binding, conserved site (InterPro:IPR001589), Calponin-homology (InterPro:IPR016146), Calponin-like actin-binding (InterPro:IPR001715); BEST Arabi…
cassava4.1_013092m.g	-1.00163	-0.376796	-0.83209	-1.0201	-0.278328	-1.8309	-0.742185	-1.34484	-1.12815	-1.74337	-0.374519	-1.90644	0.357038	-0.0419384	1.32903	-1.32406	-0.0592097	-0.171171	7	cassava4.1_013092m.g	cell.organisation	AT2G26210	loc_os07g42640	ankyrin repeat family protein	Ankyrin repeat family protein	Ankyrin repeat family protein; CONTAINS InterPro DOMAIN/s: Ankyrin repeat-containing domain (InterPro:IPR020683), Ankyrin repeat (InterPro:IPR002110); Has 8313 Blast hits to 5755 proteins in 512 species: Archae - 43; Bacteria - 849; Metazoa - 2693; Fungi - 398; Plants - 471; Viruses - 37; Other Eukaryotes - 3822 (source: NCBI BLink).
cassava4.1_000698m.g	0.28471	0.449432	0.710461	1.34142	-0.137052	0.291475	1.14777	0.617002	1.73654	-0.54443	-2.68262	-1.65539	-0.534325	0.769592	0.259215	0.36737	-0.82091	-0.37135	7	cassava4.1_000698m.g	cell.organisation	AT5G66310	loc_os04g45580	kinesin motor family protein	ATP binding microtubule motor family protein	ATP binding microtubule motor family protein; FUNCTIONS IN: microtubule motor activity, ATP binding; INVOLVED IN: microtubule-based movement; EXPRESSED IN: 22 plant structures; EXPRESSED DURING: 15 growth stages; CONTAINS InterPro DOMAIN/s: Protein of unknown function DUF3490 (InterPro:IPR021881), Kinesin, motor region, conserved site (InterPro:IPR019821), Kinesin, motor domain (InterPro:IPR00175…
cassava4.1_013793m.g	-1.27229	0.492636	-1.1665	0.0538149	-0.670643	-2.85397	-0.0736218	-0.0824473	-0.474168	-0.0510384	-2.46422	-3.1195	0.0384838	0.399524	-1.05724	-0.323561	-0.966039	-0.407069	7	cassava4.1_013793m.g	cell.organisation	AT3G47690	loc_os04g54940	ATEB1A; microtubule binding	microtubule end binding protein EB1A	microtubule end binding protein EB1A (EB1A); CONTAINS InterPro DOMAIN/s: Calponin-homology (InterPro:IPR016146), Calponin-like actin-binding (InterPro:IPR001715), EB1, C-terminal (InterPro:IPR004953); BEST Arabidopsis thaliana protein match is: end binding protein 1B (TAIR:AT5G62500.1); Has 937 Blast hits to 898 proteins in 221 species: Archae - 0; Bacteria - 0; Metazoa - 534; Fungi - 142; Plants…
cassava4.1_014520m.g	1.07892	1.06029	1.5133	-0.732125	-1.31997	0.420069	2.0527	1.3297	0.714275	1.95789	0.235451	3.26205	-0.576822	0.560156	-0.106437	-0.217965	-1.20791	-0.471533	8	cassava4.1_014520m.g	cell.organisation	AT4G19150	loc_os10g43040	ankyrin repeat family protein	Ankyrin repeat family protein	Ankyrin repeat family protein; INVOLVED IN: biological_process unknown; EXPRESSED IN: 24 plant structures; EXPRESSED DURING: 14 growth stages; CONTAINS InterPro DOMAIN/s: Ankyrin repeat-containing domain (InterPro:IPR020683), Ankyrin repeat (InterPro:IPR002110); BEST Arabidopsis thaliana protein match is: Ankyrin repeat family protein (TAIR:AT2G03430.1); Has 81213 Blast hits to 28344 proteins in …
cassava4.1_011707m.g	0.0183123	1.40727	-0.0148854	1.51892	1.3856	-1.39013	0.238217	-0.579911	0.264399	2.79645	3.21099	-2.24319	3.72275	-0.237919	-0.0141241	2.48269	0.30889	-0.877246	8	cassava4.1_011707m.g	cell.organisation	AT4G04020	loc_os09g04790	FIB (FIBRILLIN); structural molecule	fibrillin	fibrillin (FIB); FUNCTIONS IN: structural molecule activity; INVOLVED IN: photoinhibition, response to cold, response to abscisic acid stimulus; LOCATED IN: in 8 components; EXPRESSED IN: fruit, guard cell, leaf; EXPRESSED DURING: seedling growth; CONTAINS InterPro DOMAIN/s: Plastid lipid-associated protein/fibrillin (InterPro:IPR006843); BEST Arabidopsis thaliana protein match is: Plastid-lipid …
cassava4.1_002975m.g	0.156044	-1.82049	-1.92465	-1.13342	-3.90444	0.193133	0.373025	0.69128	-0.196848	-0.779475	-0.753308	-0.277174	-2.39751	-1.16741	-2.68852	-1.27452	-0.656703	-0.806153	9	cassava4.1_002975m.g	cell.organisation	AT3G01750	loc_os05g23320	ankyrin repeat family protein	Ankyrin repeat family protein	Ankyrin repeat family protein; CONTAINS InterPro DOMAIN/s: Ankyrin repeat-containing domain (InterPro:IPR020683), Ankyrin repeat (InterPro:IPR002110); BEST Arabidopsis thaliana protein match is: Ankyrin repeat family protein (TAIR:AT3G04140.1); Has 30372 Blast hits to 15038 proteins in 745 species: Archae - 53; Bacteria - 2422; Metazoa - 15116; Fungi - 2165; Plants - 2906; Viruses - 97; Other Euk…
cassava4.1_007202m.g	-1.46527	-0.319426	0.417069	-1.60376	-1.59153	-1.66168	0.847471	1.22487	0.939316	-0.227969	-0.364473	1.96354	-2.50378	-2.39531	-1.47822	-1.12575	-1.62238	0.0280013	9	cassava4.1_007202m.g	cell.organisation	AT5G51160	loc_os03g17240	ankyrin repeat family protein	Ankyrin repeat family protein	Ankyrin repeat family protein; CONTAINS InterPro DOMAIN/s: Ankyrin repeat-containing domain (InterPro:IPR020683), Ankyrin repeat (InterPro:IPR002110); BEST Arabidopsis thaliana protein match is: Ankyrin repeat family protein (TAIR:AT4G10720.1); Has 23468 Blast hits to 11643 proteins in 579 species: Archae - 38; Bacteria - 1696; Metazoa - 12874; Fungi - 1168; Plants - 2550; Viruses - 45; Other Euk…
cassava4.1_001221m.g	2.49915	0.327851	0.605429	-0.268469	0.516781	0.856776	1.14797	1.25426	0.542453	-0.00601518	1.66047	-0.346342	-2.19336	-0.559447	-1.92984	1.25916	0.194164	0.742911	9	cassava4.1_001221m.g	cell.organisation	AT2G21300	loc_os04g45580	kinesin motor family protein	ATP binding microtubule motor family protein	ATP binding microtubule motor family protein; FUNCTIONS IN: microtubule motor activity, ATP binding; INVOLVED IN: microtubule-based movement; LOCATED IN: plasma membrane; EXPRESSED IN: 22 plant structures; EXPRESSED DURING: 11 growth stages; CONTAINS InterPro DOMAIN/s: Protein of unknown function DUF3490 (InterPro:IPR021881), Kinesin, motor region, conserved site (InterPro:IPR019821), Kinesin, mo…
cassava4.1_021416m.g	1.41088	-1.0521	1.32836	-2.13867	-3.26086	-1.46271	-0.00659113	-1.91388	0.501585	2.57878	1.51108	1.06756	-2.08549	-0.833188	1.84579	0.116089	0.655933	0.00694169	9	cassava4.1_021416m.g	cell.organisation	AT1G04160	loc_os02g34080	XIB (MYOSIN XI B); motor	myosin XI B	myosin XI B (XIB); FUNCTIONS IN: motor activity; INVOLVED IN: root hair elongation, actin filament-based movement; LOCATED IN: myosin complex; EXPRESSED IN: 20 plant structures; EXPRESSED DURING: 10 growth stages; CONTAINS InterPro DOMAIN/s: Dil domain (InterPro:IPR018444), Dilute (InterPro:IPR002710), Myosin, N-terminal, SH3-like (InterPro:IPR004009), Myosin head, motor domain (InterPro:IPR00160…
cassava4.1_007686m.g	0.62343	0.430491	0.871058	-1.87453	-1.50047	-1.4188	0.571586	0.667372	-1.91863	0.293519	0.235568	0.243979	-1.55053	-1.66965	-1.71926	-0.512121	-1.88526	-1.46194	9	cassava4.1_007686m.g	cell.organisation	AT5G23860	loc_os06g46000	TUB8; structural constituent of cytoskeleton	tubulin beta 8	tubulin beta 8 (TUB8); FUNCTIONS IN: protein binding, structural constituent of cytoskeleton; INVOLVED IN: microtubule-based process, response to cyclopentenone, response to salt stress, response to cold; LOCATED IN: tubulin complex, membrane; EXPRESSED IN: 25 plant structures; EXPRESSED DURING: 13 growth stages; CONTAINS InterPro DOMAIN/s: Beta tubulin (InterPro:IPR002453), Tubulin (InterPro:IPR…
cassava4.1_029116m.g	-0.752581	-1.0506	-8.01328	0.747658	-0.226197	-0.190232	-1.86783	-2.62941	-0.863084	0.906243	-1.10668	-0.930196	6.67894	3.71423	8.44671	0.0380848	1.29085	3.32407	10	cassava4.1_029116m.g	cell.organisation	AT4G03500	loc_os09g16550	ankyrin repeat family protein	Ankyrin repeat family protein	Ankyrin repeat family protein; CONTAINS InterPro DOMAIN/s: Ankyrin repeat-containing domain (InterPro:IPR020683), Ankyrin repeat (InterPro:IPR002110); BEST Arabidopsis thaliana protein match is: Ankyrin repeat family protein (TAIR:AT4G03460.1); Has 38634 Blast hits to 17459 proteins in 653 species: Archae - 49; Bacteria - 2374; Metazoa - 20314; Fungi - 3164; Plants - 3215; Viruses - 213; Other Eu…
cassava4.1_028850m.g	-1.91595	-3.19572	-2.98292	0	10.3085	0	-1.7677	-2.53562	-1.75388	-0.550173	-4.6154	-0.800544	5.88634	6.29271	-0.794747	3.61842	2.78587	9.48505	10	cassava4.1_028850m.g	cell.organisation	AT3G54870	loc_os06g04560	MRH2 (MORPHOGENESIS OF ROOT HAIR 2); actin binding / microtubule binding / microtubule motor	Armadillo/beta-catenin repeat family protein / kinesin motor family protein	MORPHOGENESIS OF ROOT HAIR 2 (MRH2); FUNCTIONS IN: microtubule binding, actin binding, microtubule motor activity; INVOLVED IN: root hair cell tip growth, root hair cell differentiation, regulation of microtubule polymerization or depolymerization; LOCATED IN: chloroplast; EXPRESSED IN: 18 plant structures; EXPRESSED DURING: 7 growth stages; CONTAINS InterPro DOMAIN/s: Kinesin, motor region, cons…
cassava4.1_003552m.g	-0.529868	-1.4615	-0.318872	-0.464516	-1.29902	0.413739	0.674229	0.899731	0.203044	-0.89286	1.66047	-0.261511	-0.698071	-0.0985843	-1.24387	-1.85738	-3.04523	-1.35795	11	cassava4.1_003552m.g	cell.organisation	AT3G18670		ankyrin repeat family protein	Ankyrin repeat family protein	Ankyrin repeat family protein; CONTAINS InterPro DOMAIN/s: Ankyrin repeat-containing domain (InterPro:IPR020683), Ankyrin repeat (InterPro:IPR002110); BEST Arabidopsis thaliana protein match is: Ankyrin repeat family protein (TAIR:AT5G04700.1); Has 4772 Blast hits to 3121 proteins in 218 species: Archae - 7; Bacteria - 222; Metazoa - 2187; Fungi - 197; Plants - 1396; Viruses - 2; Other Eukaryotes…
cassava4.1_003514m.g	-0.399852	0.106779	-0.234727	1.66225	0.576035	0.128015	0.375895	0.116226	1.5246	-0.170857	-0.522639	0.389992	-2.49489	-0.063113	-1.59975	-1.21701	-1.99043	-2.61385	11	cassava4.1_003514m.g	cell.organisation	AT1G74790	loc_os03g48540	catalytic	catalytics	catalytics; FUNCTIONS IN: catalytic activity; INVOLVED IN: biological_process unknown; LOCATED IN: anchored to plasma membrane, plasma membrane, anchored to membrane; EXPRESSED IN: 23 plant structures; EXPRESSED DURING: 13 growth stages; CONTAINS InterPro DOMAIN/s: Soluble quinoprotein glucose/sorbosone dehydrogenase (InterPro:IPR011041), Six-bladed beta-propeller, TolB-like (InterPro:IPR011042);…
cassava4.1_028856m.g	-1.73668	-0.0562887	-0.832457	0.752515	-1.21422	-1.17825	-3.13762	-10.7663	-5.41712	-1.3321	-2.0892	-0.513977	-0.0202457	0.767436	-1.11147	0.0211443	-2.79084	-4.39359	11	cassava4.1_028856m.g	cell.organisation	AT4G27430		CIP7 (COP1-INTERACTING PROTEIN 7); transcription activator	COP1-interacting protein 7	COP1-interacting protein 7 (CIP7); FUNCTIONS IN: transcription activator activity; INVOLVED IN: chlorophyll biosynthetic process, response to light stimulus, anthocyanin biosynthetic process; LOCATED IN: nucleus, plasma membrane; EXPRESSED IN: 24 plant structures; EXPRESSED DURING: 13 growth stages; BEST Arabidopsis thaliana protein match is: disease resistance protein (TIR class), putative (TAIR…
cassava4.1_003690m.g	0.2504	0.188586	-0.177324	-1.19922	-0.324544	-0.497097	0.873604	1.14284	-0.143052	0.57798	-0.338814	0.640224	-2.14591	-1.42232	-0.672135	-1.5883	-1.63343	-0.66262	11	cassava4.1_003690m.g	cell.organisation	AT2G37080	loc_os05g03120	myosin heavy chain-related	ROP interactive partner 3	ROP interactive partner 3 (RIP3); LOCATED IN: chloroplast; EXPRESSED IN: 21 plant structures; EXPRESSED DURING: 12 growth stages; BEST Arabidopsis thaliana protein match is: ROP interactive partner 4 (TAIR:AT3G53350.1); Has 147635 Blast hits to 77239 proteins in 3391 species: Archae - 1987; Bacteria - 30902; Metazoa - 62424; Fungi - 12574; Plants - 8109; Viruses - 683; Other Eukaryotes - 30956 (s…
cassava4.1_002184m.g	0.987867	-1.01722	1.65133	-1.47595	-1.96552	0.0389887	0.94883	1.19709	0.271206	0.921369	1.35545	2.69956	-1.07947	-0.820836	-1.56788	-1.60909	-2.05178	-0.863152	11	cassava4.1_002184m.g	cell.organisation	AT3G27960	loc_os02g47880	kinesin light chain-related	Tetratricopeptide repeat (TPR)-like superfamily protein	Tetratricopeptide repeat (TPR)-like superfamily protein; FUNCTIONS IN: binding; INVOLVED IN: pollen tube growth; LOCATED IN: plasma membrane; EXPRESSED IN: 24 plant structures; EXPRESSED DURING: 14 growth stages; CONTAINS InterPro DOMAIN/s: Tetratricopeptide TPR-1 (InterPro:IPR001440), Tetratricopeptide-like helical (InterPro:IPR011990), Tetratricopeptide repeat-containing (InterPro:IPR013026), T…
cassava4.1_006638m.g	-1.29546	-0.532592	-0.0316578	-0.464297	0.716532	-0.30017	0.0111678	-0.0344721	0.387403	0.914316	-1.23026	1.67245	1.14018	0.843371	-0.344177	2.88965	3.19757	3.83129	12	cassava4.1_006638m.g	cell.organisation	AT3G24530	loc_os02g16660	AAA-type ATPase family protein / ankyrin repeat family protein	AAA-type ATPase family protein / ankyrin repeat family protein	AAA-type ATPase family protein / ankyrin repeat family protein; FUNCTIONS IN: nucleoside-triphosphatase activity, ATPase activity, nucleotide binding, ATP binding; INVOLVED IN: protein metabolic process; LOCATED IN: chloroplast; EXPRESSED IN: 24 plant structures; EXPRESSED DURING: 15 growth stages; CONTAINS InterPro DOMAIN/s: ATPase, AAA+ type, core (InterPro:IPR003593), ATPase, AAA-type, core (I…
cassava4.1_009712m.g	-0.33148	-0.269121	-0.0746521	0.223942	0.117567	0.857677	0.0852572	0.604851	-0.131566	-0.175087	0.0736154	-0.895347	-2.30867	-0.542322	-0.905828	1.91944	1.45656	1.66585	12	cassava4.1_009712m.g	cell.organisation	AT2G30910	loc_os02g57220	ARPC1A (ACTIN-RELATED PROTEIN C1A); actin binding / nucleotide binding	actin-related protein C1A	actin-related protein C1A (ARPC1A); FUNCTIONS IN: actin binding, nucleotide binding; INVOLVED IN: actin filament organization; LOCATED IN: Arp2/3 protein complex, nucleus, cytoplasm; CONTAINS InterPro DOMAIN/s: WD40 repeat 2 (InterPro:IPR019782), WD40 repeat-like-containing domain (InterPro:IPR011046), Actin-related protein 2/3 complex, subunit 1 (InterPro:IPR017383), WD40-repeat-containing domai…
cassava4.1_000724m.g	-1.36617	-2.07268	-4.27842	-1.74657	-2.51626	-3.53732	-1.07288	-2.04735	-2.25857	-0.501926	-0.735736	-2.79994	0.960919	1.62592	0.892991	0.498496	0.593251	0.554132	13	cassava4.1_000724m.g	cell.organisation	AT2G22610	loc_os12g42160	kinesin motor protein-related	Di-glucose binding protein with Kinesin motor domain	Di-glucose binding protein with Kinesin motor domain; FUNCTIONS IN: microtubule motor activity, ATP binding; INVOLVED IN: microtubule-based movement; EXPRESSED IN: 20 plant structures; EXPRESSED DURING: 10 growth stages; CONTAINS InterPro DOMAIN/s: Kinesin, motor region, conserved site (InterPro:IPR019821), Malectin/receptor-like protein kinase (InterPro:IPR021720), Kinesin, motor domain (InterPr…
cassava4.1_020051m.g	-3.31544	-2.06419	-4.9789	-3.6153	-4.39048	-4.64283	-0.580035	-2.01409	-0.813718	-1.22347	-1.21655	-0.765137	-0.156753	-0.608277	1.1769	-1.54417	0.771508	0.106391	13	cassava4.1_020051m.g	cell.organisation	AT1G52240	loc_os01g55510	ROPGEF11 (RHO GUANYL-NUCLEOTIDE EXCHANGE FACTOR 11); Rho guanyl-nucleotide exchange factor	RHO guanyl-nucleotide exchange factor 11	RHO guanyl-nucleotide exchange factor 11 (ROPGEF11); CONTAINS InterPro DOMAIN/s: Rop nucleotide exchanger, PRONE (InterPro:IPR005512), Dynein light chain, type 1/2 (InterPro:IPR001372); BEST Arabidopsis thaliana protein match is: RHO guanyl-nucleotide exchange factor 13 (TAIR:AT3G16130.1); Has 1099 Blast hits to 1098 proteins in 168 species: Archae - 0; Bacteria - 0; Metazoa - 490; Fungi - 40; Pl…
cassava4.1_006190m.g	-3.21532	-2.01516	-2.87536	-0.7457	-0.545559	-0.942334	-1.00486	-2.50454	-2.0019	1.04024	-0.508142	-0.478863	-1.88702	-1.04666	-1.23149	-1.86638	-1.03491	-1.20092	16	cassava4.1_006190m.g	cell.organisation	AT2G24600	loc_os02g50270	ankyrin repeat family protein	Ankyrin repeat family protein	Ankyrin repeat family protein; CONTAINS InterPro DOMAIN/s: Ankyrin repeat-containing domain (InterPro:IPR020683), Ankyrin repeat (InterPro:IPR002110); BEST Arabidopsis thaliana protein match is: Ankyrin repeat family protein (TAIR:AT1G10340.1); Has 23294 Blast hits to 11989 proteins in 581 species: Archae - 40; Bacteria - 1638; Metazoa - 13006; Fungi - 1656; Plants - 2370; Viruses - 127; Other Eu…
cassava4.1_019037m.g	-2.67189	-0.912265	-2.00194	-0.239784	0.277148	-2.86576	-1.10272	-2.22337	-1.69369	-0.721256	-1.21038	-1.21865	-0.023346	-1.28582	0.48774	-1.41554	0.200555	-0.326196	16	cassava4.1_019037m.g	cell.organisation	AT5G56600	loc_os06g05880	PRF3 (PROFILIN 3); actin binding	profilin 3	profilin 3 (PRF3); FUNCTIONS IN: actin binding; INVOLVED IN: cytoskeleton organization, actin cytoskeleton organization; LOCATED IN: nucleus, actin cytoskeleton, cytoplasm; EXPRESSED IN: 26 plant structures; EXPRESSED DURING: 13 growth stages; CONTAINS InterPro DOMAIN/s: Profilin/allergen (InterPro:IPR002097), Profilin, plant (InterPro:IPR005455); BEST Arabidopsis thaliana protein match is: profi…
cassava4.1_004262m.g	-2.64695	-2.04368	-1.98365	-0.0820769	-0.386938	-1.42254	-1.85184	-1.9481	-1.00257	-0.33516	-0.907622	0.313928	-0.511063	0.381344	-0.054479	-0.536687	0.382789	0.351566	16	cassava4.1_004262m.g	cell.organisation	AT5G48160	loc_os12g32980	OBE2 (OBERON2); protein binding / zinc ion binding	Protein of unknown function (DUF1423)	OBERON2 (OBE2); FUNCTIONS IN: zinc ion binding; INVOLVED IN: in 6 processes; LOCATED IN: nucleus; EXPRESSED IN: 6 plant structures; EXPRESSED DURING: seedling growth, C globular stage, B proembryo stage, D bilateral stage, E expanded cotyledon stage; CONTAINS InterPro DOMAIN/s: Protein of unknown function DUF1423, plant (InterPro:IPR004082), Zinc finger, PHD-type (InterPro:IPR001965); BEST Arabid…
cassava4.1_012572m.g	2.12662	1.52005	3.2259	1.32244	1.4572	2.45853	1.00326	1.58638	2.09032	-0.641638	1.45926	-0.232315	-1.20049	0.0216666	-0.977415	-0.627943	0.322434	0.220969	17	cassava4.1_012572m.g	cell.organisation	AT4G26700	loc_os01g33080	ATFIM1; actin binding	fimbrin 1	fimbrin 1 (FIM1); FUNCTIONS IN: actin binding; INVOLVED IN: biological_process unknown; LOCATED IN: cellular_component unknown; EXPRESSED IN: 23 plant structures; EXPRESSED DURING: 13 growth stages; CONTAINS InterPro DOMAIN/s: Actinin-type, actin-binding, conserved site (InterPro:IPR001589), Calponin-homology (InterPro:IPR016146), Calponin-like actin-binding (InterPro:IPR001715); BEST Arabidopsis…
cassava4.1_014381m.g	1.88575	1.4881	1.84954	-1.17146	-1.34899	0.187228	1.74243	1.59884	0.58902	0.411568	0.626451	1.26208	-1.82955	0.466356	-0.49267	-0.246928	-0.213538	-0.518004	17	cassava4.1_014381m.g	cell.organisation	AT1G71790	loc_os03g26450	F-actin capping protein beta subunit family protein	Subunits of heterodimeric actin filament capping protein Capz superfamily	Subunits of heterodimeric actin filament capping protein Capz superfamily; FUNCTIONS IN: actin binding; INVOLVED IN: actin cytoskeleton organization; LOCATED IN: F-actin capping protein complex, cytoplasm; EXPRESSED IN: 22 plant structures; EXPRESSED DURING: 15 growth stages; CONTAINS InterPro DOMAIN/s: F-actin capping protein, beta subunit conserved site (InterPro:IPR019771), F-actin capping pro…
cassava4.1_003160m.g	-1.78409	0.267128	-1.65526	-1.43331	-0.968607	-4.10775	-0.022481	-1.22256	-0.790685	-0.892067	-1.84863	-2.05966	0.867752	-1.0652	1.10378	-0.139274	-0.520782	-1.43295	18	cassava4.1_003160m.g	cell.organisation	AT3G01750	loc_os05g23320	ankyrin repeat family protein	Ankyrin repeat family protein	Ankyrin repeat family protein; CONTAINS InterPro DOMAIN/s: Ankyrin repeat-containing domain (InterPro:IPR020683), Ankyrin repeat (InterPro:IPR002110); BEST Arabidopsis thaliana protein match is: Ankyrin repeat family protein (TAIR:AT3G04140.1); Has 30372 Blast hits to 15038 proteins in 745 species: Archae - 53; Bacteria - 2422; Metazoa - 15116; Fungi - 2165; Plants - 2906; Viruses - 97; Other Euk…
cassava4.1_006683m.g	-1.75537	-3.49265	-1.69366	-2.64122	-2.11566	-2.07906	-2.19942	-1.97445	-1.72736	-2.00327	-1.07064	-1.85691	-0.56888	0.928319	0.225141	1.11059	-0.948351	-0.235813	18	cassava4.1_006683m.g	cell.organisation	AT3G18670		ankyrin repeat family protein	Ankyrin repeat family protein	Ankyrin repeat family protein; CONTAINS InterPro DOMAIN/s: Ankyrin repeat-containing domain (InterPro:IPR020683), Ankyrin repeat (InterPro:IPR002110); BEST Arabidopsis thaliana protein match is: Ankyrin repeat family protein (TAIR:AT5G04700.1); Has 4772 Blast hits to 3121 proteins in 218 species: Archae - 7; Bacteria - 222; Metazoa - 2187; Fungi - 197; Plants - 1396; Viruses - 2; Other Eukaryotes…
cassava4.1_000955m.g	-4.43706	-4.73632	-4.32732	-0.654116	-1.22221	-7.89985	0.432772	0.295966	0.151514	-0.0273384	-5.96226	-3.13324	0.884056	-0.299	-1.37342	-0.415889	-1.11555	1.32607	18	cassava4.1_000955m.g	cell.organisation	AT4G33200	loc_os06g29350	XI-I; motor/ protein binding	myosin, putative	XI-I; FUNCTIONS IN: motor activity; INVOLVED IN: actin filament-based movement; LOCATED IN: myosin complex; EXPRESSED IN: 24 plant structures; EXPRESSED DURING: 15 growth stages; CONTAINS InterPro DOMAIN/s: Dil domain (InterPro:IPR018444), Dilute (InterPro:IPR002710), ATPase, AAA+ type, core (InterPro:IPR003593), Myosin, N-terminal, SH3-like (InterPro:IPR004009), Myosin head, motor domain (InterP…
cassava4.1_019035m.g	-6.78383	-2.11107	-2.13857	0.97586	0.766349	-7.48682	-0.217833	-0.432467	1.9729	-1.80772	-12.1688	-2.83007	0.300055	-7.47075	0.20178	-0.568892	-0.313384	0.136128	18	cassava4.1_019035m.g	cell.organisation	AT2G19770	loc_os10g17680	PRF5 (PROFILIN5); actin binding / actin monomer binding	profilin 5	profilin 5 (PRF5); CONTAINS InterPro DOMAIN/s: Profilin/allergen (InterPro:IPR002097), Profilin, plant (InterPro:IPR005455); BEST Arabidopsis thaliana protein match is: profilin 4 (TAIR:AT4G29340.1); Has 915 Blast hits to 914 proteins in 244 species: Archae - 0; Bacteria - 2; Metazoa - 138; Fungi - 121; Plants - 583; Viruses - 0; Other Eukaryotes - 71 (source: NCBI BLink).
cassava4.1_007525m.g	-3.10441	-2.55751	-2.92432	-0.974835	-0.549996	0.0691515	-0.0728117	0.729983	2.24844	0.0384824	-4.3376	-2.94227	-0.696379	-0.713201	-3.0942	-0.269306	0.679955	0.393286	18	cassava4.1_007525m.g	cell.organisation	AT1G50010	loc_os11g14220	TUA2; structural constituent of cytoskeleton	tubulin alpha-2 chain	tubulin alpha-2 chain (TUA2); FUNCTIONS IN: structural constituent of cytoskeleton; INVOLVED IN: microtubule-based process, response to salt stress; LOCATED IN: tubulin complex, cytosol, cell wall, membrane; EXPRESSED IN: 26 plant structures; EXPRESSED DURING: 15 growth stages; CONTAINS InterPro DOMAIN/s: Alpha tubulin (InterPro:IPR002452), Tubulin (InterPro:IPR000217), Tubulin/FtsZ, GTPase domai…
cassava4.1_018761m.g	1.70877	0.0681217	2.31512	-0.695299	-0.59818	0.684163	1.08291	2.07139	1.45154	0.447422	1.69411	2.29534	-1.54263	0.269395	-0.737483	0.493232	-0.374425	-0.560016	19	cassava4.1_018761m.g	cell.organisation	AT5G59890	loc_os02g44470	ADF4 (ACTIN DEPOLYMERIZING FACTOR 4); actin binding	actin depolymerizing factor 4	actin depolymerizing factor 4 (ADF4); FUNCTIONS IN: actin binding; INVOLVED IN: defense response signaling pathway, resistance gene-dependent, defense response to bacterium; LOCATED IN: intracellular; EXPRESSED IN: 22 plant structures; EXPRESSED DURING: 13 growth stages; CONTAINS InterPro DOMAIN/s: Actin-binding, cofilin/tropomyosin type (InterPro:IPR002108); BEST Arabidopsis thaliana protein mat…
cassava4.1_007651m.g	-3.69212	-2.25734	-3.94405	0.734415	1.96879	-2.60483	-0.960166	-2.65356	0.402212	-1.27525	-3.11228	-1.10972	2.15599	1.99974	3.30098	-1.40205	0.223254	0.24793	20	cassava4.1_007651m.g	cell.organisation	AT2G28840	loc_os05g02130	ankyrin repeat family protein	XB3 ortholog 1 in Arabidopsis thaliana	XB3 ortholog 1 in Arabidopsis thaliana (XBAT31); FUNCTIONS IN: zinc ion binding; EXPRESSED IN: 24 plant structures; EXPRESSED DURING: 15 growth stages; CONTAINS InterPro DOMAIN/s: Zinc finger, RING-type (InterPro:IPR001841), Ankyrin repeat-containing domain (InterPro:IPR020683), Ankyrin repeat (InterPro:IPR002110); BEST Arabidopsis thaliana protein match is: XB3 ortholog 3 in Arabidopsis thaliana…
cassava4.1_023186m.g	2.32225	0.203813	1.80377	-0.899944	-0.846247	0.988932	1.0855	1.83269	-0.0541996	0.229834	3.25943	0.426286	-2.92194	0.264706	-2.56509	-0.0859291	-0.950916	-2.36775	21	cassava4.1_023186m.g	cell.organisation	AT4G27430		CIP7 (COP1-INTERACTING PROTEIN 7); transcription activator	COP1-interacting protein 7	COP1-interacting protein 7 (CIP7); FUNCTIONS IN: transcription activator activity; INVOLVED IN: chlorophyll biosynthetic process, response to light stimulus, anthocyanin biosynthetic process; LOCATED IN: nucleus, plasma membrane; EXPRESSED IN: 24 plant structures; EXPRESSED DURING: 13 growth stages; BEST Arabidopsis thaliana protein match is: disease resistance protein (TIR class), putative (TAIR…
cassava4.1_018924m.g	-0.860124	-2.02106	-0.407065	-2.24131	-1.87579	-3.19091	-2.08475	-2.12213	-4.38796	0.243857	1.33324	0.469658	-0.881379	-1.35373	-0.190256	-0.384982	-0.218372	-0.0537891	23	cassava4.1_018924m.g	cell.organisation	AT1G43700	loc_os12g06520	VIP1 (VIRE2-INTERACTING PROTEIN 1); protein binding / transcription factor	VIRE2-interacting protein 1	VIRE2-interacting protein 1 (VIP1); FUNCTIONS IN: protein binding, sequence-specific DNA binding transcription factor activity; INVOLVED IN: cellular response to sulfate starvation, sulfate transport, DNA mediated transformation, nuclear import; LOCATED IN: nucleus; EXPRESSED IN: 23 plant structures; EXPRESSED DURING: 13 growth stages; CONTAINS InterPro DOMAIN/s: Basic-leucine zipper (bZIP) trans…
cassava4.1_000751m.g	1.12699	1.60709	1.06625	2.61208	3.15769	2.65146	1.88112	2.19416	1.83755	-0.217866	-1.39052	-1.21382	-0.257609	0.83439	-0.0195297	0.372861	-0.271373	-0.202351	24	cassava4.1_000751m.g	cell.organisation	AT3G45850	loc_os05g02670	kinesin motor protein-related	P-loop containing nucleoside triphosphate hydrolases superfamily protein	P-loop containing nucleoside triphosphate hydrolases superfamily protein; FUNCTIONS IN: microtubule motor activity, ATP binding; INVOLVED IN: microtubule-based movement; LOCATED IN: plasma membrane; EXPRESSED IN: 23 plant structures; EXPRESSED DURING: 13 growth stages; CONTAINS InterPro DOMAIN/s: Kinesin, motor region, conserved site (InterPro:IPR019821), Kinesin, motor domain (InterPro:IPR001752…
cassava4.1_000843m.g	0.220995	0.0716881	0.704225	2.50501	2.10895	1.46407	1.63255	1.55563	3.863	0.271325	0.267894	1.41201	-0.269438	0.941517	-0.327508	0.386048	1.80006	0.965163	24	cassava4.1_000843m.g	cell.organisation	AT4G30160	loc_os06g44890	VLN4 (ARABIDOPSIS THALIANA VILLIN 4); actin binding	villin 4	villin 4 (VLN4); FUNCTIONS IN: actin binding; INVOLVED IN: cytoskeleton organization; LOCATED IN: cellular_component unknown; EXPRESSED IN: 24 plant structures; EXPRESSED DURING: 13 growth stages; CONTAINS InterPro DOMAIN/s: Gelsolin (InterPro:IPR007122), Villin headpiece (InterPro:IPR003128), Gelsolin domain (InterPro:IPR007123); BEST Arabidopsis thaliana protein match is: villin, putative (TAIR…
cassava4.1_001452m.g	-1.56955	-1.46539	-2.6099	-2.40723	-4.06308	-3.57969	0.553814	0.939654	0.065653	-0.697033	-1.15395	0.390364	-1.97811	-0.727379	-1.91023	0.353455	-0.0892344	0.18737	27	cassava4.1_001452m.g	cell.organisation	AT4G27430		CIP7 (COP1-INTERACTING PROTEIN 7); transcription activator	COP1-interacting protein 7	COP1-interacting protein 7 (CIP7); FUNCTIONS IN: transcription activator activity; INVOLVED IN: chlorophyll biosynthetic process, response to light stimulus, anthocyanin biosynthetic process; LOCATED IN: nucleus, plasma membrane; EXPRESSED IN: 24 plant structures; EXPRESSED DURING: 13 growth stages; BEST Arabidopsis thaliana protein match is: disease resistance protein (TIR class), putative (TAIR…
cassava4.1_024962m.g	1.40827	-0.0562887	1.47751	-4.96992	-10.6496	-4.92196	-4.46167	-3.23865	-4.4478	-2.12147	-0.477158	-3.87021	-1.69475	0.82005	-0.211932	-0.661976	-6.18395	-4.17189	29	cassava4.1_024962m.g	cell.organisation	AT1G13330	loc_os03g50220	FUNCTIONS IN: molecular_function unknown; INVOLVED IN: biological_process unknown; LOCATED IN: cellular_component unknown; EXPRESSED IN: 11 plant structures; EXPRESSED DURING: 6 growth stages; CONTAINS InterPro DOMAIN/s: Tat binding protein 1-interacting (InterPro:IPR010776); Has 2425 Blast hits to 2142 proteins in 283 species: Archae - 50; Bacteria - 240; Metazoa - 929; Fungi - 179; Plants - 47;…	Arabidopsis Hop2 homolog	Arabidopsis Hop2 homolog (AHP2); CONTAINS InterPro DOMAIN/s: Tat binding protein 1-interacting (InterPro:IPR010776); Has 3022 Blast hits to 2708 proteins in 418 species: Archae - 82; Bacteria - 427; Metazoa - 1139; Fungi - 246; Plants - 98; Viruses - 21; Other Eukaryotes - 1009 (source: NCBI BLink).
cassava4.1_026150m.g	0.504625	-0.0563554	-1.15271	0.97586	0.50426	1.21678	-0.923371	-1.73137	-1.8759	-1.3321	0.212758	-0.193714	-1.0181	-1.29707	-1.37862	-0.350018	-1.77048	-2.28838	29	cassava4.1_026150m.g	cell.organisation	AT4G24170	loc_os02g43130	kinesin motor family protein	ATP binding microtubule motor family protein	ATP binding microtubule motor family protein; FUNCTIONS IN: microtubule motor activity, ATP binding; INVOLVED IN: microtubule-based movement; EXPRESSED IN: 6 plant structures; EXPRESSED DURING: L mature pollen stage, M germinated pollen stage, 4 anthesis; CONTAINS InterPro DOMAIN/s: Kinesin, motor region, conserved site (InterPro:IPR019821), Protein of unknown function DUF3490 (InterPro:IPR021881…
cassava4.1_004003m.g	-0.241755	-1.57342	-0.201526	-1.77956	-1.22996	-0.852402	-0.135528	-0.837839	-2.04899	-1.3743	-0.820075	-0.450745	-2.09604	-1.92863	-0.982434	-2.24097	-2.64016	-1.18404	31	cassava4.1_004003m.g	cell.organisation	AT4G10840	loc_os02g01960	kinesin light chain-related	Tetratricopeptide repeat (TPR)-like superfamily protein	Tetratricopeptide repeat (TPR)-like superfamily protein; FUNCTIONS IN: binding; LOCATED IN: plasma membrane; EXPRESSED IN: 22 plant structures; EXPRESSED DURING: 13 growth stages; CONTAINS InterPro DOMAIN/s: Tetratricopeptide TPR-1 (InterPro:IPR001440), Tetratricopeptide-like helical (InterPro:IPR011990), Tetratricopeptide repeat-containing (InterPro:IPR013026), Tetratricopeptide repeat (InterPro…
cassava4.1_007650m.g	-2.53478	-0.977903	-2.0032	-2.29158	-2.37933	-4.07259	-0.623875	-2.15096	-1.61782	-1.63989	-0.653795	-1.30375	0.628305	-0.899809	0.995847	-1.55324	0.251015	-0.806986	32	cassava4.1_007650m.g	cell.organisation	AT5G12250	loc_os01g59150	TUB6 (BETA-6 TUBULIN); structural constituent of cytoskeleton	beta-6 tubulin	beta-6 tubulin (TUB6); FUNCTIONS IN: structural constituent of cytoskeleton; INVOLVED IN: microtubule-based process, response to salt stress, response to cold; LOCATED IN: microtubule cytoskeleton, plasma membrane; EXPRESSED IN: 23 plant structures; EXPRESSED DURING: 13 growth stages; CONTAINS InterPro DOMAIN/s: Beta tubulin (InterPro:IPR002453), Tubulin (InterPro:IPR000217), Tubulin/FtsZ, GTPase…
cassava4.1_004971m.g	-1.65465	-1.791	-4.08605	-0.947902	-2.09951	-3.5971	-0.498866	-0.730004	-1.61363	-0.722726	-1.64358	-1.9605	-1.15963	-1.19887	-1.99502	-0.912161	-0.463889	-1.13771	34	cassava4.1_004971m.g	cell.organisation	AT5G55230	loc_os06g20370	ATMAP65-1 (MICROTUBULE-ASSOCIATED PROTEINS 65-1); microtubule binding	microtubule-associated proteins 65-1	microtubule-associated proteins 65-1 (MAP65-1); FUNCTIONS IN: microtubule binding; INVOLVED IN: in 6 processes; LOCATED IN: in 7 components; EXPRESSED IN: 23 plant structures; EXPRESSED DURING: 13 growth stages; CONTAINS InterPro DOMAIN/s: Microtubule-associated protein, MAP65/ASE1-type (InterPro:IPR007145); BEST Arabidopsis thaliana protein match is: microtubule-associated protein 65-2 (TAIR:AT4…
cassava4.1_016489m.g	3.5555	-0.532592	3.29957	-2.92751	-3.10767	1.68192	3.00913	3.2617	-0.70279	0.641936	3.89219	2.44064	-3.98871	0.83483	-1.73905	0.836828	-1.45027	-2.50094	36	cassava4.1_016489m.g	cell.organisation	AT3G09890	loc_os03g05260	ankyrin repeat family protein	Ankyrin repeat family protein	Ankyrin repeat family protein; CONTAINS InterPro DOMAIN/s: Ankyrin repeat-containing domain (InterPro:IPR020683), Ankyrin repeat (InterPro:IPR002110); BEST Arabidopsis thaliana protein match is: Ankyrin repeat family protein (TAIR:AT4G19150.1); Has 59827 Blast hits to 23926 proteins in 1138 species: Archae - 66; Bacteria - 4314; Metazoa - 34126; Fungi - 4602; Plants - 2722; Viruses - 531; Other E…
cassava4.1_034052m.g	6.21059	1.38035	5.63128	-1.14998	-1.85585	3.48017	4.06508	5.21381	-0.0316056	0.368771	4.93294	1.19222	-5.20191	-1.61798	-3.08166	-1.28141	-5.2423	-5.8481	36	cassava4.1_034052m.g	cell.organisation	AT1G68090	loc_os09g23160	ANN5; calcium ion binding / calcium-dependent phospholipid binding	annexin 5	annexin 5 (ANN5); FUNCTIONS IN: calcium-dependent phospholipid binding, calcium ion binding; INVOLVED IN: response to red or far red light, response to water deprivation, response to salt stress, response to cold, response to heat; LOCATED IN: cellular_component unknown; EXPRESSED IN: 8 plant structures; EXPRESSED DURING: L mature pollen stage, M germinated pollen stage, 4 anthesis, petal differe…
cassava4.1_001076m.g	-1.99471	-3.0038	-1.24788	-1.35731	-2.3439	-0.939471	-1.28408	-1.39933	-0.874723	0.100957	-0.121984	-0.851553	-0.813252	-0.000696029	0.274851	-1.47468	0.141924	-0.407781	1	cassava4.1_001076m.g	cell.vesicle transport	AT4G12780	loc_os01g25320	heat shock protein binding	Chaperone DnaJ-domain superfamily protein	Chaperone DnaJ-domain superfamily protein; FUNCTIONS IN: heat shock protein binding; INVOLVED IN: biological_process unknown; LOCATED IN: cellular_component unknown; EXPRESSED IN: guard cell; CONTAINS InterPro DOMAIN/s: Heat shock protein DnaJ, N-terminal (InterPro:IPR001623); BEST Arabidopsis thaliana protein match is: Chaperone DnaJ-domain superfamily protein (TAIR:AT4G12770.1); Has 31395 Blast…
cassava4.1_016255m.g	-2.01645	-1.65491	-2.28242	1.00506	0.378347	0.29166	0.392302	-0.540769	0.694061	0.190919	-1.91336	0.587447	0.355271	0.722229	1.09852	-0.624407	0.788435	0.207516	1	cassava4.1_016255m.g	cell.vesicle transport	AT3G22845	loc_os03g53310	emp24/gp25L/p24 protein-related	emp24/gp25L/p24 family/GOLD family protein	emp24/gp25L/p24 family/GOLD family protein; INVOLVED IN: transport; LOCATED IN: vacuole; EXPRESSED IN: 24 plant structures; EXPRESSED DURING: 15 growth stages; CONTAINS InterPro DOMAIN/s: GOLD (InterPro:IPR009038), emp24/gp25L/p24 (InterPro:IPR000348); BEST Arabidopsis thaliana protein match is: emp24/gp25L/p24 family/GOLD family protein (TAIR:AT3G07680.1); Has 1821 Blast hits to 1821 proteins in…
cassava4.1_025423m.g	-3.67981	-0.96449	-3.49972	-0.242516	-0.128761	-2.96954	-1.14912	-3.54376	-0.730206	0.889802	-1.95543	-0.382529	0.922682	-1.99818	1.45607	-2.00007	1.03058	0.707088	1	cassava4.1_025423m.g	cell.vesicle transport	AT2G35190	loc_os06g50120	NPSN11 (NOVEL PLANT SNARE 11); SNAP receptor/ protein transporter	novel plant snare 11	novel plant snare 11 (NPSN11); FUNCTIONS IN: protein transporter activity, SNAP receptor activity; INVOLVED IN: cytokinesis; LOCATED IN: plasma membrane, cell plate; EXPRESSED IN: 22 plant structures; EXPRESSED DURING: 15 growth stages; CONTAINS InterPro DOMAIN/s: Target SNARE coiled-coil domain (InterPro:IPR000727), Sec20 (InterPro:IPR005606); BEST Arabidopsis thaliana protein match is: novel pl…
cassava4.1_001836m.g	-3.22638	-3.38873	-3.63	0.562834	-0.641956	-1.1859	0.601986	1.1481	1.93506	1.60004	-0.201149	1.71081	0.66244	1.17519	0.563906	-0.298503	-0.811889	-0.477951	1	cassava4.1_001836m.g	cell.vesicle transport	AT1G13170	loc_os12g18770	ORP1D (OSBP(OXYSTEROL BINDING PROTEIN)-RELATED PROTEIN 1D); oxysterol binding	OSBP(oxysterol binding protein)-related protein 1D	OSBP(oxysterol binding protein)-related protein 1D (ORP1D); FUNCTIONS IN: oxysterol binding; INVOLVED IN: steroid metabolic process; EXPRESSED IN: 22 plant structures; EXPRESSED DURING: 13 growth stages; CONTAINS InterPro DOMAIN/s: Pleckstrin homology-type (InterPro:IPR011993), Oxysterol-binding protein (InterPro:IPR000648), Pleckstrin homology (InterPro:IPR001849); BEST Arabidopsis thaliana prot…
cassava4.1_016863m.g	-4.71697	-0.056609	-1.86911	2.70553	1.39634	-2.64148	0.218368	-1.29184	1.54418	0.430906	-2.54316	-0.281347	3.37435	2.85564	4.88757	-0.738757	1.86622	0.591598	1	cassava4.1_016863m.g	cell.vesicle transport	AT3G55480	loc_os01g74180	adaptin family protein	protein affected traf&#64257;cking 2	protein affected traf&#64257;cking 2 (PAT2); FUNCTIONS IN: binding; INVOLVED IN: intracellular protein transport, vesicle-mediated transport; LOCATED IN: membrane coat, endomembrane system; EXPRESSED IN: 23 plant structures; EXPRESSED DURING: 13 growth stages; CONTAINS InterPro DOMAIN/s: Armadillo-like helical (InterPro:IPR011989), Armadillo-type fold (InterPro:IPR016024), Clathrin/coatomer adapt…
cassava4.1_008044m.g	-1.93782	-1.65325	-2.47245	0.0204582	-0.173615	-1.51378	-0.911442	-1.72936	0.361199	1.02093	0.622997	2.83748	0.447255	-0.569107	0.291987	-0.897554	0.186175	-0.404148	1	cassava4.1_008044m.g	cell.vesicle transport	AT5G47790	loc_os08g23680	forkhead-associated domain-containing protein / FHA domain-containing protein	SMAD/FHA domain-containing protein	SMAD/FHA domain-containing protein ; CONTAINS InterPro DOMAIN/s: SMAD/FHA domain (InterPro:IPR008984), Forkhead-associated (FHA) domain (InterPro:IPR000253); BEST Arabidopsis thaliana protein match is: SMAD/FHA domain-containing protein (TAIR:AT5G38840.1); Has 1807 Blast hits to 1807 proteins in 277 species: Archae - 0; Bacteria - 0; Metazoa - 736; Fungi - 347; Plants - 385; Viruses - 0; Other Eu…
cassava4.1_011939m.g	-2.33987	-0.244627	-2.8691	0.287855	0.406975	-1.59695	-0.927194	-1.49444	-0.366255	1.52742	-1.54349	1.11955	0.047799	-0.27695	0.0035354	-0.568892	0.993871	1.93682	1	cassava4.1_011939m.g	cell.vesicle transport	AT4G02195	loc_os06g02570	SYP42 (SYNTAXIN OF PLANTS 42); SNAP receptor	syntaxin of plants 42	syntaxin of plants 42 (SYP42); CONTAINS InterPro DOMAIN/s: Target SNARE coiled-coil domain (InterPro:IPR000727), Syntaxin/epimorphin, conserved site (InterPro:IPR006012), t-SNARE (InterPro:IPR010989), Syntaxin, N-terminal (InterPro:IPR006011); BEST Arabidopsis thaliana protein match is: syntaxin of plants 41 (TAIR:AT5G26980.2); Has 2124 Blast hits to 2113 proteins in 267 species: Archae - 1; Bact…
cassava4.1_015779m.g	-1.91493	1.6453	-1.09748	1.21976	1.30979	-2.7025	0.635255	-1.66317	0.59271	-0.15973	-2.26311	-1.19193	1.56909	-0.174535	2.66103	-2.25459	0.640807	-0.0945631	1	cassava4.1_015779m.g	cell.vesicle transport	AT5G39510	loc_os01g51120	SGR4 (SHOOT GRAVITROPSIM 4); receptor	Vesicle transport v-SNARE family protein	SHOOT GRAVITROPSIM 4 (SGR4); FUNCTIONS IN: receptor activity; INVOLVED IN: gravitropism, Golgi to vacuole transport, protein targeting to vacuole; LOCATED IN: in 7 components; EXPRESSED IN: 26 plant structures; EXPRESSED DURING: 15 growth stages; CONTAINS InterPro DOMAIN/s: Vesicle transport v-SNARE, N-terminal (InterPro:IPR007705); BEST Arabidopsis thaliana protein match is: vesicle transport V-…
cassava4.1_017815m.g	2.7725	1.57956	2.15951	-0.166533	-0.0821851	1.16638	-0.414547	0.273117	-0.500127	0.243836	1.64598	-0.346342	-1.1	0.598664	-0.580123	1.06716	0.101264	0.591388	2	cassava4.1_017815m.g	cell.vesicle transport	AT3G50860	loc_os03g12710	clathrin adaptor complex small chain family protein	Clathrin adaptor complex small chain family protein	Clathrin adaptor complex small chain family protein; FUNCTIONS IN: protein transporter activity; INVOLVED IN: intracellular protein transport, transport, vesicle-mediated transport, protein transport; LOCATED IN: membrane coat, clathrin vesicle coat; EXPRESSED IN: 22 plant structures; EXPRESSED DURING: 13 growth stages; CONTAINS InterPro DOMAIN/s: Adaptor protein complex, sigma subunit (InterPro:…
cassava4.1_001718m.g	1.72456	1.49637	1.8319	0.488767	0.926538	0.739421	0.262086	0.611299	0.672444	-1.15582	0.648162	-0.51643	-1.55508	-0.351311	-0.549853	-1.19482	-0.583631	-0.443288	2	cassava4.1_001718m.g	cell.vesicle transport	AT2G38410	loc_os05g27320	VHS domain-containing protein / GAT domain-containing protein	ENTH/VHS/GAT family protein	ENTH/VHS/GAT family protein; FUNCTIONS IN: protein transporter activity; INVOLVED IN: intracellular protein transport, intra-Golgi vesicle-mediated transport; LOCATED IN: Golgi stack, plasma membrane; EXPRESSED IN: 24 plant structures; EXPRESSED DURING: 15 growth stages; CONTAINS InterPro DOMAIN/s: VHS (InterPro:IPR002014), GAT (InterPro:IPR004152), VHS subgroup (InterPro:IPR018205), ENTH/VHS (In…
cassava4.1_003574m.g	2.78153	0.184019	2.76502	-1.82239	-1.22761	2.50512	0.434233	1.67076	0.120703	0.772858	1.30435	1.48102	-0.697562	0.159033	-0.796149	0.247015	-0.639902	-1.37641	2	cassava4.1_003574m.g	cell.vesicle transport	AT5G59730	loc_os09g26820	ATEXO70H7 (EXOCYST SUBUNIT EXO70 FAMILY PROTEIN H7); protein binding	exocyst subunit exo70 family protein H7	exocyst subunit exo70 family protein H7 (EXO70H7); INVOLVED IN: exocytosis, vesicle docking involved in exocytosis; LOCATED IN: cytosol, nucleus, exocyst; EXPRESSED IN: 22 plant structures; EXPRESSED DURING: 13 growth stages; CONTAINS InterPro DOMAIN/s: Exo70 exocyst complex subunit (InterPro:IPR004140); BEST Arabidopsis thaliana protein match is: exocyst subunit exo70 family protein H6 (TAIR:AT1…
cassava4.1_014230m.g	-0.308601	1.67272	2.05792	-0.81153	-0.396165	-0.58767	-0.353631	-0.662131	1.25606	0.274854	-1.04615	-0.0974774	0.78633	1.3541	1.30621	-0.572928	-1.06254	-1.10163	2	cassava4.1_014230m.g	cell.vesicle transport	AT5G54110	loc_os08g04620	ATMAMI (ARABIDOPSIS THALIANA MEMBRANE-ASSOCIATED MANNITOL-INDUCED); structural molecule	membrane-associated mannitol-induced	membrane-associated mannitol-induced (MAMI); FUNCTIONS IN: structural molecule activity; INVOLVED IN: response to osmotic stress; LOCATED IN: plasma membrane; EXPRESSED IN: 23 plant structures; EXPRESSED DURING: 13 growth stages; CONTAINS InterPro DOMAIN/s: PapD-like (InterPro:IPR008962), Major sperm protein (InterPro:IPR000535); BEST Arabidopsis thaliana protein match is: PapD-like superfamily p…
cassava4.1_018678m.g	-1.79706	0.171592	-1.06091	0.745786	1.60592	-1.64655	-0.313464	-2.24901	-0.126274	0.0970815	-0.433009	-0.330982	-0.60072	-0.61759	0.0984599	-1.32301	0.259103	0.447285	3	cassava4.1_018678m.g	cell.vesicle transport	AT1G47830	loc_os12g10560	clathrin coat assembly protein, putative	SNARE-like superfamily protein	SNARE-like superfamily protein; FUNCTIONS IN: protein transporter activity; INVOLVED IN: intracellular protein transport, transport, protein transport; LOCATED IN: clathrin vesicle coat; EXPRESSED IN: 23 plant structures; EXPRESSED DURING: 15 growth stages; CONTAINS InterPro DOMAIN/s: Adaptor protein complex, sigma subunit (InterPro:IPR016635), Longin-like (InterPro:IPR011012); BEST Arabidopsis t…
cassava4.1_007343m.g	1.02884	0.121678	3.20726	0.708371	1.85685	3.58558	-0.0545951	0.917341	1.72802	-0.863803	1.31109	-0.105141	-0.811388	0.4022	0.161394	-1.32399	-0.592484	0.64235	4	cassava4.1_007343m.g	cell.vesicle transport	AT5G59420	loc_os03g16690	ORP3C (OSBP(OXYSTEROL BINDING PROTEIN)-RELATED PROTEIN 3C); oxysterol binding	OSBP(oxysterol binding protein)-related protein 3C	OSBP(oxysterol binding protein)-related protein 3C (ORP3C); FUNCTIONS IN: oxysterol binding; INVOLVED IN: steroid metabolic process; LOCATED IN: cellular_component unknown; EXPRESSED IN: 25 plant structures; EXPRESSED DURING: 14 growth stages; CONTAINS InterPro DOMAIN/s: Oxysterol-binding protein, conserved site (InterPro:IPR018494), Oxysterol-binding protein (InterPro:IPR000648); BEST Arabidopsi…
cassava4.1_011627m.g	0.805317	2.34781	1.57579	2.06276	3.81929	2.70888	-1.25573	-0.991433	-0.615671	-0.755799	0.136488	0.00958322	-0.663489	-0.507949	-0.364552	-1.09819	0.100356	-2.32181	4	cassava4.1_011627m.g	cell.vesicle transport	AT3G11820	loc_os06g39050	SYP121 (SYNTAXIN OF PLANTS 121); SNAP receptor/ protein anchor	syntaxin of plants 121	syntaxin of plants 121 (SYP121); FUNCTIONS IN: protein anchor, SNAP receptor activity; INVOLVED IN: in 13 processes; LOCATED IN: SNARE complex, plasma membrane; EXPRESSED IN: 24 plant structures; EXPRESSED DURING: 13 growth stages; CONTAINS InterPro DOMAIN/s: Target SNARE coiled-coil domain (InterPro:IPR000727), Syntaxin/epimorphin, conserved site (InterPro:IPR006012), t-SNARE (InterPro:IPR010989…
cassava4.1_012581m.g	0.10018	1.08241	0.858197	1.06377	1.89632	1.6665	0.460558	0.161806	-0.273882	0.0215599	-0.794339	-0.305798	-0.319696	0.0920102	0.238346	-0.0653502	-0.0942276	-0.402558	4	cassava4.1_012581m.g	cell.vesicle transport	AT5G08080	loc_os07g07000	SYP132 (SYNTAXIN OF PLANTS 132); SNAP receptor	syntaxin of plants 132	syntaxin of plants 132 (SYP132); FUNCTIONS IN: SNAP receptor activity; INVOLVED IN: intracellular protein transport, cellular membrane fusion; LOCATED IN: plasma membrane; EXPRESSED IN: 26 plant structures; EXPRESSED DURING: 14 growth stages; CONTAINS InterPro DOMAIN/s: Target SNARE coiled-coil domain (InterPro:IPR000727), t-SNARE (InterPro:IPR010989), Syntaxin/epimorphin, conserved site (InterPr…
cassava4.1_005170m.g	-1.42191	0.913207	1.79736	1.70797	1.87343	0.358707	0.926045	0.778485	3.0495	0.586704	-0.926375	0.518153	1.18955	-0.182326	1.44223	-0.0821064	0.511811	-0.543398	4	cassava4.1_005170m.g	cell.vesicle transport	AT1G21380	loc_os11g09329	VHS domain-containing protein / GAT domain-containing protein	Target of Myb protein 1	Target of Myb protein 1; FUNCTIONS IN: protein transporter activity; INVOLVED IN: intracellular protein transport, intra-Golgi vesicle-mediated transport; LOCATED IN: Golgi stack, intracellular; EXPRESSED IN: 22 plant structures; EXPRESSED DURING: 13 growth stages; CONTAINS InterPro DOMAIN/s: VHS (InterPro:IPR002014), Target of Myb protein 1 (InterPro:IPR014645), GAT (InterPro:IPR004152), VHS sub…
cassava4.1_003956m.g	-0.644089	-0.262767	-0.658635	1.51325	1.1772	1.73062	-1.67833	-1.90945	-0.681598	0.691843	-0.704358	-0.0152872	0.140091	1.4824	1.72982	-1.1283	-0.169166	-1.12169	5	cassava4.1_003956m.g	cell.vesicle transport	AT5G59730	loc_os01g69230	ATEXO70H7 (EXOCYST SUBUNIT EXO70 FAMILY PROTEIN H7); protein binding	exocyst subunit exo70 family protein H7	exocyst subunit exo70 family protein H7 (EXO70H7); INVOLVED IN: exocytosis, vesicle docking involved in exocytosis; LOCATED IN: cytosol, nucleus, exocyst; EXPRESSED IN: 22 plant structures; EXPRESSED DURING: 13 growth stages; CONTAINS InterPro DOMAIN/s: Exo70 exocyst complex subunit (InterPro:IPR004140); BEST Arabidopsis thaliana protein match is: exocyst subunit exo70 family protein H6 (TAIR:AT1…
cassava4.1_015805m.g	0.565379	0.472523	1.23269	-0.377427	0.181466	-0.46177	0.385634	0.473742	-0.737637	0.676273	1.59077	0.0401808	-0.460673	-1.61121	-1.77548	0.825649	0.00123251	0.299059	9	cassava4.1_015805m.g	cell.vesicle transport	AT5G22360	loc_os10g06540	ATVAMP714 (VESICLE-ASSOCIATED MEMBRANE PROTEIN 714)	vesicle-associated membrane protein 714	vesicle-associated membrane protein 714 (VAMP714); FUNCTIONS IN: molecular_function unknown; INVOLVED IN: response to salt stress; LOCATED IN: Golgi apparatus, vacuole, membrane; EXPRESSED IN: 23 plant structures; EXPRESSED DURING: 13 growth stages; CONTAINS InterPro DOMAIN/s: Longin (InterPro:IPR010908), Longin-like (InterPro:IPR011012), Synaptobrevin (InterPro:IPR001388); BEST Arabidopsis thali…
cassava4.1_015841m.g	-1.40321	0.551266	-0.965955	1.56147	0.657652	-0.901878	-0.440894	-1.97309	0.203217	-0.384396	-2.33038	-1.07437	2.0335	-0.277061	1.7321	-1.90411	0.0682978	-0.786315	10	cassava4.1_015841m.g	cell.vesicle transport	AT2G32670	loc_os07g09600	ATVAMP725	vesicle-associated membrane protein 725	vesicle-associated membrane protein 725 (VAMP725); FUNCTIONS IN: molecular_function unknown; INVOLVED IN: transport, vesicle-mediated transport; LOCATED IN: endosome, plasma membrane, membrane; EXPRESSED IN: 17 plant structures; EXPRESSED DURING: 8 growth stages; CONTAINS InterPro DOMAIN/s: Longin (InterPro:IPR010908), Longin-like (InterPro:IPR011012), Synaptobrevin (InterPro:IPR001388); BEST Ara…
cassava4.1_001326m.g	2.21682	0.227099	1.45301	-1.15109	-0.486992	1.77445	1.41641	1.94125	-0.584063	0.106424	1.30757	0.834915	-1.6492	0.73045	-1.31507	-0.198122	-2.48603	-1.73688	11	cassava4.1_001326m.g	cell.vesicle transport	AT4G23460	loc_os03g23950	beta-adaptin, putative	Adaptin family protein	Adaptin family protein; FUNCTIONS IN: protein transporter activity, clathrin binding, binding; INVOLVED IN: intracellular protein transport, vesicle-mediated transport, protein transport; LOCATED IN: plasma membrane; EXPRESSED IN: 24 plant structures; EXPRESSED DURING: 13 growth stages; CONTAINS InterPro DOMAIN/s: Clathrin adaptor, alpha/beta/gamma-adaptin, appendage, Ig-like subdomain (InterPro:…
cassava4.1_001287m.g	2.58026	-0.565201	0.905283	-0.576776	-0.730475	0.689671	-0.433076	0.273818	-2.68506	-0.0999184	1.97057	0.06843	-2.5589	-0.545181	-1.07423	-0.253876	-2.38872	-1.72905	11	cassava4.1_001287m.g	cell.vesicle transport	AT1G31730	loc_os01g68750	epsilon-adaptin, putative	Adaptin family protein	Adaptin family protein; FUNCTIONS IN: clathrin binding, binding; INVOLVED IN: intracellular protein transport, vesicle-mediated transport; LOCATED IN: membrane coat; EXPRESSED IN: 24 plant structures; EXPRESSED DURING: 13 growth stages; CONTAINS InterPro DOMAIN/s: Armadillo-like helical (InterPro:IPR011989), Adaptor protein complex AP-4, epsilon subunit (InterPro:IPR017109), Armadillo-type fold (…
cassava4.1_029607m.g	0.23846	-0.0553083	2.45565	-0.2382	1.34003	1.37646	-0.557965	0.0449241	-0.40692	7.61245	6.85025	6.44622	-7.05842	0.282766	0.201426	2.5924	2.08433	1.16369	12	cassava4.1_029607m.g	cell.vesicle transport	AT4G31540	loc_os02g05620	ATEXO70G1 (exocyst subunit EXO70 family protein G1); protein binding	exocyst subunit exo70 family protein G1	exocyst subunit exo70 family protein G1 (EXO70G1); INVOLVED IN: exocytosis, vesicle docking involved in exocytosis; LOCATED IN: cytosol, exocyst; EXPRESSED IN: 20 plant structures; EXPRESSED DURING: 8 growth stages; CONTAINS InterPro DOMAIN/s: Exo70 exocyst complex subunit (InterPro:IPR004140); BEST Arabidopsis thaliana protein match is: exocyst subunit exo70 family protein G2 (TAIR:AT1G51640.1);…
cassava4.1_013908m.g	-0.298837	-0.422102	0.504118	1.2306	0.599295	1.25035	0.399984	0.762953	0.196409	0.230365	-0.28752	-0.790105	-0.996804	0.0146139	-0.80873	2.125	1.66927	0.722806	12	cassava4.1_013908m.g	cell.vesicle transport	AT3G17440	loc_os03g25390	NPSN13 (NOVEL PLANT SNARE 13)	novel plant snare 13	novel plant snare 13 (NPSN13); FUNCTIONS IN: molecular_function unknown; LOCATED IN: plasma membrane; EXPRESSED IN: 25 plant structures; EXPRESSED DURING: 15 growth stages; CONTAINS InterPro DOMAIN/s: Target SNARE coiled-coil domain (InterPro:IPR000727); BEST Arabidopsis thaliana protein match is: novel plant snare 12 (TAIR:AT1G48240.1); Has 481 Blast hits to 465 proteins in 133 species: Archae -…
cassava4.1_014017m.g	-2.22672	-2.73787	-1.0146	-0.671303	-1.40512	-2.46417	-2.42	-3.32437	-2.61659	0.494328	1.12608	2.87175	0.475541	-0.608232	0.902208	-0.507623	1.22686	0.891782	16	cassava4.1_014017m.g	cell.vesicle transport	AT3G09740	loc_os05g48020	SYP71 (SYNTAXIN OF PLANTS 71); protein transporter	syntaxin of plants 71	syntaxin of plants 71 (SYP71); FUNCTIONS IN: protein transporter activity; INVOLVED IN: intracellular protein transport, protein targeting to membrane; LOCATED IN: integral to membrane, endoplasmic reticulum, plasma membrane; EXPRESSED IN: 24 plant structures; EXPRESSED DURING: 13 growth stages; CONTAINS InterPro DOMAIN/s: Target SNARE coiled-coil domain (InterPro:IPR000727), Syntaxin/epimorphin,…
cassava4.1_012539m.g	2.73796	1.71931	3.24628	0.631548	1.22853	2.36012	0.956947	1.94972	1.60595	0.630028	2.41782	1.41075	-1.13795	0.843752	-1.87286	-0.354575	-0.383899	-1.25536	17	cassava4.1_012539m.g	cell.vesicle transport	AT5G61210	loc_os02g24080	SNAP33 (SOLUBLE N-ETHYLMALEIMIDE-SENSITIVE FACTOR ADAPTOR PROTEIN 33); SNAP receptor/ protein binding	soluble N-ethylmaleimide-sensitive factor adaptor protein 33	soluble N-ethylmaleimide-sensitive factor adaptor protein 33 (SNAP33); FUNCTIONS IN: protein binding, SNAP receptor activity; INVOLVED IN: vesicle-mediated transport, response to other organism, cellular membrane fusion, response to mechanical stimulus, cytokinesis by cell plate formation; LOCATED IN: integral to membrane of membrane fraction, plasma membrane, chloroplast, cell plate; EXPRESSED I…
cassava4.1_001379m.g	-3.37752	0.513827	-1.76855	0.942432	0.626207	-2.37679	-0.125627	-2.79577	-0.50128	-0.56783	-1.79817	-2.09792	1.01144	-0.724739	1.90973	-2.30745	0.663769	-0.497451	18	cassava4.1_001379m.g	cell.vesicle transport	AT4G34450	loc_os07g10150	coatomer gamma-2 subunit, putative / gamma-2 coat protein, putative / gamma-2 COP, putative	coatomer gamma-2 subunit, putative / gamma-2 coat protein, putative / gamma-2 COP, putative	coatomer gamma-2 subunit, putative / gamma-2 coat protein, putative / gamma-2 COP, putative; FUNCTIONS IN: clathrin binding, structural molecule activity, binding; INVOLVED IN: intracellular protein transport, vesicle-mediated transport; LOCATED IN: chloroplast, membrane; EXPRESSED IN: 26 plant structures; EXPRESSED DURING: 15 growth stages; CONTAINS InterPro DOMAIN/s: Coatomer, gamma subunit, ap…
cassava4.1_003140m.g	2.31777	0.170068	2.77067	-0.389323	0.307285	2.04835	1.26145	2.04683	0.117563	-0.090381	3.0354	1.61907	-3.87523	0.0116855	-1.55036	-0.0963002	-1.11415	-1.13817	19	cassava4.1_003140m.g	cell.vesicle transport	AT4G32760	loc_os02g17350	protein transporter	ENTH/VHS/GAT family protein	ENTH/VHS/GAT family protein; FUNCTIONS IN: protein transporter activity; INVOLVED IN: intracellular protein transport, intra-Golgi vesicle-mediated transport; LOCATED IN: Golgi stack, plasma membrane; EXPRESSED IN: 24 plant structures; EXPRESSED DURING: 15 growth stages; CONTAINS InterPro DOMAIN/s: VHS (InterPro:IPR002014), GAT (InterPro:IPR004152), VHS subgroup (InterPro:IPR018205), ENTH/VHS (In…
cassava4.1_015786m.g	1.73589	-0.793505	1.8065	-0.381758	-0.954434	1.45272	0.630009	1.20694	-0.912038	0.820892	2.09638	1.30248	-1.94073	-1.07159	-2.09191	-0.618326	-0.664463	-1.08607	21	cassava4.1_015786m.g	cell.vesicle transport	AT2G32670	loc_os07g09600	ATVAMP725	vesicle-associated membrane protein 725	vesicle-associated membrane protein 725 (VAMP725); FUNCTIONS IN: molecular_function unknown; INVOLVED IN: transport, vesicle-mediated transport; LOCATED IN: endosome, plasma membrane, membrane; EXPRESSED IN: 17 plant structures; EXPRESSED DURING: 8 growth stages; CONTAINS InterPro DOMAIN/s: Longin (InterPro:IPR010908), Longin-like (InterPro:IPR011012), Synaptobrevin (InterPro:IPR001388); BEST Ara…
cassava4.1_015803m.g	0.998113	0.191217	0.0678223	-1.33198	-0.395862	-1.48097	-1.59591	-2.1742	-3.15326	-0.374708	-0.194665	-0.602475	-0.542078	-0.889982	-1.92513	-0.459108	-2.00949	-1.99172	29	cassava4.1_015803m.g	cell.vesicle transport	AT5G39510	loc_os01g51120	SGR4 (SHOOT GRAVITROPSIM 4); receptor	Vesicle transport v-SNARE family protein	SHOOT GRAVITROPSIM 4 (SGR4); FUNCTIONS IN: receptor activity; INVOLVED IN: gravitropism, Golgi to vacuole transport, protein targeting to vacuole; LOCATED IN: in 7 components; EXPRESSED IN: 26 plant structures; EXPRESSED DURING: 15 growth stages; CONTAINS InterPro DOMAIN/s: Vesicle transport v-SNARE, N-terminal (InterPro:IPR007705); BEST Arabidopsis thaliana protein match is: vesicle transport V-…
cassava4.1_015845m.g	-0.672787	-1.1417	1.74454	-1.10366	-0.159791	-0.123158	-0.795791	0.64649	-0.97441	-0.964591	-1.14674	-0.0534755	-2.46582	-2.24204	-2.32378	-1.13486	-1.5942	-1.82859	31	cassava4.1_015845m.g	cell.vesicle transport	AT4G32150	loc_os06g07780	ATVAMP711 (ARABIDOPSIS THALIANA VESICLE-ASSOCIATED MEMBRANE PROTEIN 711)	vesicle-associated membrane protein 711	vesicle-associated membrane protein 711 (VAMP711); INVOLVED IN: intermembrane transport, response to salt stress, cellular membrane fusion, response to abscisic acid stimulus, stomatal movement; LOCATED IN: vacuolar membrane, plasma membrane, vacuole, membrane; EXPRESSED IN: 24 plant structures; EXPRESSED DURING: 15 growth stages; CONTAINS InterPro DOMAIN/s: Longin (InterPro:IPR010908), Longin-li…
cassava4.1_021087m.g	3.47625	4.15386	6.52129	1.52192	2.85008	4.07784	0.8085	1.72924	1.9081	0.918729	2.31899	2.3259	-1.28077	-0.883682	0.280528	-0.974764	-1.98816	-1.22833	33	cassava4.1_021087m.g	cell.vesicle transport	AT1G79990	loc_os06g05180	protein binding / structural molecule	structural molecules	structural molecules; FUNCTIONS IN: structural molecule activity; INVOLVED IN: intracellular protein transport, vesicle-mediated transport; LOCATED IN: membrane coat, endomembrane system, COPI vesicle coat; EXPRESSED IN: 25 plant structures; EXPRESSED DURING: 15 growth stages; CONTAINS InterPro DOMAIN/s: WD40 repeat 2 (InterPro:IPR019782), Coatomer, WD associated region (InterPro:IPR006692), WD40…
cassava4.1_001004m.g	2.51602	0.289024	3.6005	-0.87981	-1.67965	1.90572	1.82642	2.0049	0.281147	-0.261833	2.10126	0.673435	-3.43377	0.313243	-1.74019	0.361978	-0.359012	-1.17153	36	cassava4.1_001004m.g	cell.vesicle transport	AT4G12770	loc_os01g25320	heat shock protein binding	Chaperone DnaJ-domain superfamily protein	Chaperone DnaJ-domain superfamily protein; FUNCTIONS IN: heat shock protein binding; INVOLVED IN: biological_process unknown; LOCATED IN: cytosol, plasma membrane; EXPRESSED IN: male gametophyte, guard cell, cultured cell, pollen tube; EXPRESSED DURING: M germinated pollen stage; CONTAINS InterPro DOMAIN/s: Heat shock protein DnaJ, N-terminal (InterPro:IPR001623); BEST Arabidopsis thaliana protei…
cassava4.1_014397m.g	-3.32597	-2.1012	-4.3646	-4.21307	-11.8715	-6.14383	-0.279667	0.636515	-1.95997	-0.917412	-4.02433	-5.75048	2.68701	0.865982	1.19824	-2.6566	-0.717758	-2.00409	38	cassava4.1_014397m.g	cell.vesicle transport	AT1G08820		VAP27-2 (VAMP/SYNAPTOBREVIN-ASSOCIATED PROTEIN 27-2); structural molecule	vamp/synaptobrevin-associated protein 27-2	vamp/synaptobrevin-associated protein 27-2 (VAP27-2); FUNCTIONS IN: structural molecule activity; INVOLVED IN: intracellular transport; LOCATED IN: plasma membrane, endoplasmic reticulum membrane; EXPRESSED IN: cultured cell; CONTAINS InterPro DOMAIN/s: PapD-like (InterPro:IPR008962), Major sperm protein (InterPro:IPR000535); BEST Arabidopsis thaliana protein match is: vesicle associated protein …
cassava4.1_029771m.g	1.82653	2.18912	2.00017	1.22982	3.08923	1.722	3.99411	3.9014	2.96489	0.380649	0.475609	-0.666424	-0.695031	0.0215904	0.202134	0.466272	-0.405489	0.00693643	6	cassava4.1_029771m.g	Co-factor and vitamine metabolism	AT2G25710	loc_os02g07040	HCS1 (HOLOCARBOXYLASE SYNTHASE); biotin-[acetyl-CoA-carboxylase] ligase/ catalytic	holocarboxylase synthase 1	holocarboxylase synthase 1 (HCS1); FUNCTIONS IN: biotin-[acetyl-CoA-carboxylase] ligase activity, catalytic activity; INVOLVED IN: protein modification process; EXPRESSED IN: 22 plant structures; EXPRESSED DURING: 13 growth stages; CONTAINS InterPro DOMAIN/s: Biotin protein ligase, C-terminal (InterPro:IPR003142), Biotin/lipoate A/B protein ligase (InterPro:IPR004143), Biotin--acetyl-CoA-carboxyl…
cassava4.1_010051m.g	-1.13908	-0.0327637	-1.42306	-0.324854	0.0915645	-1.9023	-0.960793	-1.24953	-0.386473	-2.0606	-2.29715	-0.429837	0.0847352	-0.681668	-0.0139572	-0.946973	-0.414337	0.0493667	7	cassava4.1_010051m.g	Co-factor and vitamine metabolism	AT2G25710	loc_os02g07040	HCS1 (HOLOCARBOXYLASE SYNTHASE); biotin-[acetyl-CoA-carboxylase] ligase/ catalytic	holocarboxylase synthase 1	holocarboxylase synthase 1 (HCS1); FUNCTIONS IN: biotin-[acetyl-CoA-carboxylase] ligase activity, catalytic activity; INVOLVED IN: protein modification process; EXPRESSED IN: 22 plant structures; EXPRESSED DURING: 13 growth stages; CONTAINS InterPro DOMAIN/s: Biotin protein ligase, C-terminal (InterPro:IPR003142), Biotin/lipoate A/B protein ligase (InterPro:IPR004143), Biotin--acetyl-CoA-carboxyl…
cassava4.1_014918m.g	-1.34007	-0.948906	-1.12342	-1.24091	-0.96613	-1.92722	-0.513502	0.151733	0.0844782	1.91209	0.235451	1.73664	0.757657	1.50181	0.504278	0.477143	-0.160432	-0.953627	8	cassava4.1_014918m.g	Co-factor and vitamine metabolism	AT5G55810	loc_os09g17870	AtNMNAT (A. thaliana nicotinate/nicotinamide mononucleotide adenyltransferase); nicotinamide-nucleotide adenylyltransferase/ nicotinate-nucleotide adenylyltransferase	nicotinate/nicotinamide mononucleotide adenyltransferase	nicotinate/nicotinamide mononucleotide adenyltransferase (NMNAT); CONTAINS InterPro DOMAIN/s: Rossmann-like alpha/beta/alpha sandwich fold (InterPro:IPR014729), Probable nicotinate-nucleotide adenylyltransferase (InterPro:IPR005248), Cytidylyltransferase (InterPro:IPR004820); Has 35333 Blast hits to 34131 proteins in 2444 species: Archae - 798; Bacteria - 22429; Metazoa - 974; Fungi - 991; Plants…
cassava4.1_009595m.g	-2.63298	-1.02724	-3.45147	1.66374	0.354452	-1.00014	0.604019	-1.06938	0.876546	-1.3587	-3.44679	-1.74747	0.14948	-0.229679	1.88012	-0.594491	1.25497	0.712835	18	cassava4.1_009595m.g	Co-factor and vitamine metabolism.biotin.biotin synthase	AT2G43360	loc_os08g42730	BIO2 (BIOTIN AUXOTROPH 2); biotin synthase	Radical SAM superfamily protein	BIOTIN AUXOTROPH 2 (BIO2); CONTAINS InterPro DOMAIN/s: Biotin/thiamin synthesis-associated protein (InterPro:IPR010722), Aldolase-type TIM barrel (InterPro:IPR013785), Elongator protein 3/MiaB/NifB (InterPro:IPR006638), Radical SAM (InterPro:IPR007197), Biotin synthase (InterPro:IPR002684); Has 5366 Blast hits to 5366 proteins in 2012 species: Archae - 191; Bacteria - 4453; Metazoa - 6; Fungi - 1…
cassava4.1_014321m.g	-1.51933	-1.91997	-2.39526	-2.14095	-2.95833	-3.09149	-1.04704	-0.874029	-0.631366	0.994829	-0.18803	-0.553173	-0.16285	0.406873	-0.975219	0.289624	-1.07192	-0.0841517	13	cassava4.1_014321m.g	Co-factor and vitamine metabolism.folate & vitamine K.vitamine K.2-phytyl-1,4-naphthoquinone methyltransferase	AT1G23360	loc_os04g42870	UbiE/COQ5 methyltransferase family protein	S-adenosyl-L-methionine-dependent methyltransferases superfamily protein	MENG; CONTAINS InterPro DOMAIN/s: UbiE/COQ5 methyltransferase (InterPro:IPR004033); BEST Arabidopsis thaliana protein match is: S-adenosyl-L-methionine-dependent methyltransferases superfamily protein (TAIR:AT5G57300.3); Has 15509 Blast hits to 15504 proteins in 2608 species: Archae - 581; Bacteria - 10386; Metazoa - 311; Fungi - 448; Plants - 417; Viruses - 0; Other Eukaryotes - 3366 (source: NC…
cassava4.1_026548m.g	-2.18717	-1.80995	-0.786117	0.682979	-1.96376	-0.0561042	-1.02122	-1.07938	-0.98812	0.0779097	0.47638	0.673916	-1.10736	-0.63262	-2.03543	-2.76315	-4.95412	-6.47422	11	cassava4.1_026548m.g	Co-factor and vitamine metabolism.folate & vitamine K.vitamine K.isochorismate synthase	AT1G18870	loc_os09g19734	ICS2 (ISOCHORISMATE SYNTHASE 2); isochorismate synthase	isochorismate synthase 2	isochorismate synthase 2 (ICS2); CONTAINS InterPro DOMAIN/s: Chorismate binding, C-terminal (InterPro:IPR015890), ADC synthase (InterPro:IPR005801), Isochorismate synthase (InterPro:IPR004561); BEST Arabidopsis thaliana protein match is: ADC synthase superfamily protein (TAIR:AT1G74710.1); Has 14372 Blast hits to 14368 proteins in 2522 species: Archae - 246; Bacteria - 10572; Metazoa - 5; Fungi -…
cassava4.1_011136m.g	-1.22237	-0.486447	-2.40596	-1.22819	-2.03018	-2.42508	-0.0352155	0.774961	1.94921	0.0640454	-0.219479	-0.424888	0.364272	0.316367	0.769787	-2.34942	-0.65426	-1.15928	3	cassava4.1_011136m.g	Co-factor and vitamine metabolism.folate & vitamine K.vitamine K.naphthoate synthase	AT1G60550	loc_os01g47350	ECHID (ENOYL-COA HYDRATASE/ISOMERASE D); catalytic/ naphthoate synthase	enoyl-CoA hydratase/isomerase D	enoyl-CoA hydratase/isomerase D (ECHID); FUNCTIONS IN: 1,4-dihydroxy-2-naphthoyl-CoA synthase activity, catalytic activity; INVOLVED IN: vitamin K biosynthetic process, metabolic process, menaquinone biosynthetic process; LOCATED IN: peroxisome; EXPRESSED IN: 21 plant structures; EXPRESSED DURING: 13 growth stages; CONTAINS InterPro DOMAIN/s: Enoyl-CoA hydratase/isomerase, conserved site (InterPr…
cassava4.1_018784m.g	-2.89229	0.156344	-1.88275	1.18844	0.973291	-2.14489	-0.246823	-1.65499	-0.0770742	1.28631	-0.778845	-1.67195	4.14059	-1.06195	0.787318	0.419205	1.51852	0.511293	1	cassava4.1_018784m.g	Co-factor and vitamine metabolism.iron-sulphur clusters	AT2G16710	loc_os12g30030	hesB-like domain-containing protein	Iron-sulphur cluster biosynthesis family protein	Iron-sulphur cluster biosynthesis family protein; FUNCTIONS IN: iron-sulfur cluster binding, structural molecule activity; INVOLVED IN: iron-sulfur cluster assembly; EXPRESSED IN: 24 plant structures; EXPRESSED DURING: 15 growth stages; CONTAINS InterPro DOMAIN/s: FeS cluster insertion, C-terminal, conserved site (InterPro:IPR017870), FeS cluster biogenesis (InterPro:IPR000361), FeS cluster inser…
cassava4.1_018172m.g	1.5122	0.886397	-0.369299	0.169138	-0.0327171	0.0715721	1.12925	0.316767	1.18061	-1.4273	-1.60946	1.81341	1.29943	1.97006	0.838675	-5.57095	-2.5444	-3.37129	11	cassava4.1_018172m.g	Co-factor and vitamine metabolism.iron-sulphur clusters	AT5G03905	loc_os08g28230	hesB-like domain-containing protein	Iron-sulphur cluster biosynthesis family protein	Iron-sulphur cluster biosynthesis family protein; FUNCTIONS IN: iron-sulfur cluster binding, structural molecule activity; INVOLVED IN: iron-sulfur cluster assembly; EXPRESSED IN: 24 plant structures; EXPRESSED DURING: 15 growth stages; CONTAINS InterPro DOMAIN/s: FeS cluster biogenesis (InterPro:IPR000361), FeS cluster insertion (InterPro:IPR016092); BEST Arabidopsis thaliana protein match is: c…
cassava4.1_018141m.g	-0.905173	0.0204837	0.414505	0.0204697	-0.287244	-0.636803	1.09135	0.852241	0.119496	0.868377	-0.851897	0.226457	-0.222533	-0.295438	0.240533	3.8429	3.74066	3.91115	12	cassava4.1_018141m.g	Co-factor and vitamine metabolism.iron-sulphur clusters	AT4G22220	loc_os01g47340	ISU1; structural molecule	SufE/NifU family protein	ISU1; CONTAINS InterPro DOMAIN/s: NIF system FeS cluster assembly, NifU, N-terminal (InterPro:IPR002871), ISC system FeS cluster assembly, IscU scaffold (InterPro:IPR011339); BEST Arabidopsis thaliana protein match is: ISCU-like 3 (TAIR:AT4G04080.1); Has 5453 Blast hits to 5453 proteins in 1998 species: Archae - 110; Bacteria - 3654; Metazoa - 148; Fungi - 154; Plants - 89; Viruses - 0; Other Euk…
cassava4.1_032993m.g	-2.99518	-1.71193	-1.40966	-0.450538	-1.59524	-2.08864	-1.44612	-2.09401	-0.804779	1.32655	-1.83472	0.341446	0.737561	0.298721	1.12271	1.17107	1.83302	0.492233	13	cassava4.1_032993m.g	Co-factor and vitamine metabolism.iron-sulphur clusters	AT4G26500	loc_os09g09790	CPSUFE (CHLOROPLAST SULFUR E); enzyme activator/ transcription regulator	chloroplast sulfur E	chloroplast sulfur E (CPSUFE); FUNCTIONS IN: enzyme activator activity, transcription regulator activity; INVOLVED IN: iron-sulfur cluster assembly, embryo development ending in seed dormancy; LOCATED IN: mitochondrion, chloroplast stroma, chloroplast; EXPRESSED IN: 22 plant structures; EXPRESSED DURING: 13 growth stages; CONTAINS InterPro DOMAIN/s: Fe-S metabolism associated SufE (InterPro:IPR00…
cassava4.1_016773m.g	-1.36556	-0.628885	-2.11013	-0.738783	-1.83288	-2.49601	-0.736373	-1.84689	-1.17787	-0.307401	-1.88784	-1.23211	0.920687	-0.642592	0.497653	-0.73907	0.541795	-0.729707	3	cassava4.1_016773m.g	Co-factor and vitamine metabolism.molybdenum cofactor	AT2G43760	loc_os02g04740	molybdopterin biosynthesis MoaE family protein	molybdopterin biosynthesis MoaE family protein	molybdopterin biosynthesis MoaE family protein; FUNCTIONS IN: molecular_function unknown; INVOLVED IN: Mo-molybdopterin cofactor biosynthetic process; LOCATED IN: cellular_component unknown; EXPRESSED IN: 22 plant structures; EXPRESSED DURING: 13 growth stages; CONTAINS InterPro DOMAIN/s: Molybdopterin biosynthesis MoaE (InterPro:IPR003448); Has 4667 Blast hits to 4667 proteins in 1622 species: A…
cassava4.1_019908m.g	2.70226	0.423145	1.70684	-1.49839	-1.48615	0.728696	0.873537	1.13864	0.302645	1.89803	3.49292	1.87456	-0.90826	0.0529679	-2.0726	0.797041	-1.25901	-0.800099	19	cassava4.1_019908m.g	Co-factor and vitamine metabolism.molybdenum cofactor	AT4G10100	loc_os02g35200	CNX7; catalytic	co-factor for nitrate, reductase and xanthine dehydrogenase 7	co-factor for nitrate, reductase and xanthine dehydrogenase 7 (CNX7); CONTAINS InterPro DOMAIN/s: ThiamineS (InterPro:IPR003749), Molybdopterin converting factor, subunit 1 (InterPro:IPR010034), Molybdopterin synthase/thiamin biosynthesis sulphur carrier, beta-grasp (InterPro:IPR016155), Beta-grasp fold, ferredoxin-type (InterPro:IPR012675); Has 30201 Blast hits to 17322 proteins in 780 species: …
cassava4.1_001294m.g	3.47773	-0.506939	3.26211	-1.4644	-3.90773	1.22588	3.1105	2.8613	1.22748	1.12702	5.42816	3.05217	-1.12931	1.94313	-1.10254	1.38359	0.0715898	-1.33995	19	cassava4.1_001294m.g	Co-factor and vitamine metabolism.pantothenate.pantothenate kinase (PANK)	AT4G32180	loc_os09g36270	ATPANK2 (PANTOTHENATE KINASE 2); pantothenate kinase	pantothenate kinase 2	pantothenate kinase 2 (PANK2); FUNCTIONS IN: protein binding, pantothenate kinase activity; INVOLVED IN: coenzyme A biosynthetic process; EXPRESSED IN: 23 plant structures; EXPRESSED DURING: 14 growth stages; CONTAINS InterPro DOMAIN/s: Fumble (InterPro:IPR011602), Domain of unknown function DUF89 (InterPro:IPR002791), Pantothenate kinase, acetyl-CoA regulated, two-domain type (InterPro:IPR015844…
cassava4.1_001324m.g	4.34406	0.247919	3.85956	-2.90277	-1.81421	2.49667	2.52179	3.42832	-0.381209	-0.939176	3.7798	-0.18287	-2.69691	0.0502312	-2.70254	2.30939	-0.883586	-0.663918	36	cassava4.1_001324m.g	Co-factor and vitamine metabolism.pantothenate.pantothenate kinase (PANK)	AT4G32180	loc_os09g36270	ATPANK2 (PANTOTHENATE KINASE 2); pantothenate kinase	pantothenate kinase 2	pantothenate kinase 2 (PANK2); FUNCTIONS IN: protein binding, pantothenate kinase activity; INVOLVED IN: coenzyme A biosynthetic process; EXPRESSED IN: 23 plant structures; EXPRESSED DURING: 14 growth stages; CONTAINS InterPro DOMAIN/s: Fumble (InterPro:IPR011602), Domain of unknown function DUF89 (InterPro:IPR002791), Pantothenate kinase, acetyl-CoA regulated, two-domain type (InterPro:IPR015844…
cassava4.1_004580m.g	0.148886	2.52408	3.9629	1.44157	2.49583	1.61331	-0.0182149	1.87736	1.77011	-0.1834	1.16822	-0.108363	-0.867907	-0.738031	0.0584363	-1.13829	-1.3647	-1.1184	33	cassava4.1_004580m.g	Co-factor and vitamine metabolism.riboflavin.GTP cyclohydrolase II	AT5G64300	loc_os02g36340	ATGCH; 3,4-dihydroxy-2-butanone-4-phosphate synthase/ GTP cyclohydrolase II	GTP cyclohydrolase II	GTP cyclohydrolase II (GCH); FUNCTIONS IN: 3,4-dihydroxy-2-butanone-4-phosphate synthase activity, GTP cyclohydrolase II activity; INVOLVED IN: riboflavin biosynthetic process; LOCATED IN: chloroplast, membrane; EXPRESSED IN: 22 plant structures; EXPRESSED DURING: 13 growth stages; CONTAINS InterPro DOMAIN/s: GTP cyclohydrolase II (InterPro:IPR000926), DHBP synthase RibB (InterPro:IPR000422), DHB…
cassava4.1_015762m.g	-2.68373	-1.33781	-2.17454	-0.914603	-0.788119	-2.32883	-1.06656	-1.56615	-1.52262	0.278994	0.0733308	-0.619046	0.788794	-0.228003	0.984134	-0.710605	-0.11908	0.231801	1	cassava4.1_015762m.g	Co-factor and vitamine metabolism.riboflavin.riboflavin synthase	AT2G44050	loc_os04g42000	COS1 (COI1 SUPPRESSOR1); 6,7-dimethyl-8-ribityllumazine synthase	6,7-dimethyl-8-ribityllumazine synthase / DMRL synthase / lumazine synthase / riboflavin synthase	COI1 SUPPRESSOR1 (COS1); FUNCTIONS IN: 6,7-dimethyl-8-ribityllumazine synthase activity; INVOLVED IN: riboflavin biosynthetic process, jasmonic acid mediated signaling pathway; LOCATED IN: chloroplast stroma, chloroplast; EXPRESSED IN: 23 plant structures; EXPRESSED DURING: 13 growth stages; CONTAINS InterPro DOMAIN/s: 6,7-dimethyl-8-ribityllumazine synthase (InterPro:IPR002180), 6,7-dimethyl-8-r…
cassava4.1_010620m.g	2.97541	2.35615	2.34458	0.0480138	-0.0777294	-0.86662	0.771939	1.30478	1.12449	-0.31714	-0.388167	0.715205	-1.49335	-0.587722	-1.78461	-0.0973472	-1.32157	-1.18346	2	cassava4.1_010620m.g	Co-factor and vitamine metabolism.thiamine	AT5G54770	loc_os07g34570	THI1; protein homodimerization	thiazole biosynthetic enzyme, chloroplast (ARA6) (THI1) (THI4)	THI1; FUNCTIONS IN: protein homodimerization activity, zinc ion binding; INVOLVED IN: oxazole or thiazole biosynthetic process, response to cold, thiamin biosynthetic process, response to DNA damage stimulus; LOCATED IN: in 6 components; EXPRESSED IN: 22 plant structures; EXPRESSED DURING: 15 growth stages; CONTAINS InterPro DOMAIN/s: Thiamine biosynthesis Thi4 protein (InterPro:IPR002922); Has 1…
cassava4.1_003348m.g	1.72677	0.29024	-0.548106	-0.846137	-1.67321	-0.993892	0.8147	1.75367	0.992019	-0.925894	0.45349	-0.988157	-3.48093	-1.14392	-2.63958	1.19184	-0.0685217	-0.462273	9	cassava4.1_003348m.g	Co-factor and vitamine metabolism.thiamine	AT2G29630	loc_os03g47610	THIC (ThiaminC); ADP-ribose pyrophosphohydrolase/ catalytic/ iron-sulfur cluster binding	thiaminC	thiaminC (THIC); FUNCTIONS IN: iron-sulfur cluster binding, catalytic activity, ADP-ribose pyrophosphohydrolase activity; INVOLVED IN: response to vitamin B1, detection of bacterium, thiamin biosynthetic process; LOCATED IN: chloroplast, chloroplast stroma, plastid; EXPRESSED IN: 28 plant structures; EXPRESSED DURING: 13 growth stages; CONTAINS InterPro DOMAIN/s: Thiamine biosynthesis protein Thi…
cassava4.1_030076m.g	1.44308	0.867857	2.15836	-0.0903851	-0.399387	1.27869	2.78711	2.09564	0.301824	2.25501	0.427385	2.52694	-1.34126	1.19507	0.728656	1.30062	0.0715703	-0.478056	8	cassava4.1_030076m.g	Co-factor and vitamine metabolism.ubiquinone.hexaprenyldihydroxybenzoate methyltransferase	AT2G30920	loc_os06g05900	ATCOQ3 (ARABDIOPSIS THALIANA COENZYME Q 3); hexaprenyldihydroxybenzoate methyltransferase/ polyprenyldihydroxybenzoate methyltransferase	coenzyme Q 3	coenzyme Q 3 (COQ3); CONTAINS InterPro DOMAIN/s: Methyltransferase type 11 (InterPro:IPR013216), Ubiquinone biosynthesis O-methyltransferase (InterPro:IPR010233); Has 7105 Blast hits to 7105 proteins in 1734 species: Archae - 120; Bacteria - 4165; Metazoa - 130; Fungi - 181; Plants - 86; Viruses - 0; Other Eukaryotes - 2423 (source: NCBI BLink).
cassava4.1_017233m.g	-0.368234	-1.18649	-1.04916	-1.81391	-1.23003	-2.1163	-0.942791	-1.24751	-1.20292	-1.63826	0.00898792	-1.54077	0.381652	-0.259523	1.11771	-2.01311	-0.76339	-1.26712	3	cassava4.1_017233m.g	development.late embryogenesis abundant	AT3G44380	loc_os08g44410	FUNCTIONS IN: molecular_function unknown; INVOLVED IN: biological_process unknown; LOCATED IN: cellular_component unknown; EXPRESSED IN: 19 plant structures; EXPRESSED DURING: 13 growth stages; CONTAINS InterPro DOMAIN/s: Water Stress and Hypersensitive response (InterPro:IPR013990), Harpin-induced 1 (InterPro:IPR010847); BEST Arabidopsis thaliana protein match is: unknown protein (TAIR:AT1G52330…	Late embryogenesis abundant (LEA) hydroxyproline-rich glycoprotein family	Late embryogenesis abundant (LEA) hydroxyproline-rich glycoprotein family; FUNCTIONS IN: molecular_function unknown; INVOLVED IN: response to desiccation; LOCATED IN: cellular_component unknown; EXPRESSED IN: 19 plant structures; EXPRESSED DURING: 13 growth stages; CONTAINS InterPro DOMAIN/s: Water stress and hypersensitive response domain (InterPro:IPR013990), Late embryogenesis abundant protein…
cassava4.1_018356m.g	-1.60252	-1.31826	2.15019	-0.563717	-1.54913	1.62628	-2.95123	-1.6021	-0.249829	-0.914895	-2.12046	0.326246	-1.05128	-0.238728	-0.619894	-0.0948494	-0.958901	-0.0696604	5	cassava4.1_018356m.g	development.late embryogenesis abundant	AT1G01470	loc_os01g12580	LEA14 (LATE EMBRYOGENESIS ABUNDANT 14)	Late embryogenesis abundant protein	LATE EMBRYOGENESIS ABUNDANT 14 (LEA14); CONTAINS InterPro DOMAIN/s: Water stress and hypersensitive response domain (InterPro:IPR013990), Late embryogenesis abundant protein, group 2 (InterPro:IPR004864); BEST Arabidopsis thaliana protein match is: Late embryogenesis abundant protein (TAIR:AT2G46140.1); Has 340 Blast hits to 340 proteins in 93 species: Archae - 0; Bacteria - 10; Metazoa - 0; Fung…
cassava4.1_027507m.g	1.22446	-5.45597	0.15749	5.67966	7.25789	5.72763	-3.49581	-5.25917	-5.46845	-6.37854	0.471708	-6.37854	-5.49494	0.278965	0.198645	-2.09848	-1.41778	-1.93722	29	cassava4.1_027507m.g	development.late embryogenesis abundant				#N/A	#N/A
cassava4.1_005991m.g	-1.5464	-2.2238	-2.51999	-2.09917	-2.38609	-3.04859	-0.155954	-2.01213	-2.63466	0.0670207	0.41967	0.274696	0.175746	-0.299627	1.13996	-1.59475	-0.656331	-0.602433	3	cassava4.1_005991m.g	development.squamosa promoter binding like (SPL)	AT1G69170	loc_os06g49010	squamosa promoter-binding protein-like 6 (SPL6)	Squamosa promoter-binding protein-like (SBP domain) transcription factor family protein	Squamosa promoter-binding protein-like (SBP domain) transcription factor family protein; FUNCTIONS IN: DNA binding, sequence-specific DNA binding transcription factor activity; INVOLVED IN: regulation of transcription; LOCATED IN: nucleus; EXPRESSED IN: 14 plant structures; EXPRESSED DURING: 6 growth stages; CONTAINS InterPro DOMAIN/s: Transcription factor, SBP-box (InterPro:IPR004333); BEST Arab…
cassava4.1_018710m.g	-1.00602	-1.08936	-2.12725	-1.62759	-1.7621	-2.83123	0.248062	0.151819	-0.769619	-0.0455376	-0.714162	-2.94155	-0.894296	-1.10365	-0.408393	-0.736883	-0.703628	0.931169	3	cassava4.1_018710m.g	development.squamosa promoter binding like (SPL)	AT3G60030	loc_os03g61760	SPL12 (squamosa promoter-binding protein-like 12); transcription factor	squamosa promoter-binding protein-like 12	squamosa promoter-binding protein-like 12 (SPL12); FUNCTIONS IN: sequence-specific DNA binding transcription factor activity; INVOLVED IN: regulation of transcription; LOCATED IN: nucleus; EXPRESSED IN: 22 plant structures; EXPRESSED DURING: 14 growth stages; CONTAINS InterPro DOMAIN/s: Ankyrin repeat-containing domain (InterPro:IPR020683), Transcription factor, SBP-box (InterPro:IPR004333); BEST…
cassava4.1_008012m.g	-0.658675	-0.056592	0.126951	-1.14492	-1.65598	-2.29689	0.821288	-0.134321	-0.0312232	0.290397	-0.499708	1.36621	-0.00219017	-0.264104	0.468807	-1.28537	-1.25199	-1.81566	3	cassava4.1_008012m.g	development.storage proteins	AT1G33270	loc_os11g34370	patatin-related	Acyl transferase/acyl hydrolase/lysophospholipase superfamily protein	Acyl transferase/acyl hydrolase/lysophospholipase superfamily protein; INVOLVED IN: lipid metabolic process; EXPRESSED IN: 25 plant structures; EXPRESSED DURING: 14 growth stages; CONTAINS InterPro DOMAIN/s: Patatin (InterPro:IPR002641); Has 497 Blast hits to 497 proteins in 121 species: Archae - 0; Bacteria - 10; Metazoa - 345; Fungi - 0; Plants - 59; Viruses - 0; Other Eukaryotes - 83 (source: …
cassava4.1_007982m.g	-0.969725	0.962945	-0.584698	0.421952	1.82593	-1.35552	0.0650993	-1.0508	0.568109	-0.99804	-2.03473	-2.5297	-0.491448	-0.60772	0.408987	-0.645569	0.556649	-0.0925027	7	cassava4.1_007982m.g	development.storage proteins	AT2G26560	loc_os11g39990	PLA2A (PHOSPHOLIPASE A 2A); lipase/ nutrient reservoir	phospholipase A 2A	phospholipase A 2A (PLA2A); FUNCTIONS IN: lipase activity, nutrient reservoir activity; INVOLVED IN: in 6 processes; LOCATED IN: membrane, cytoplasm; EXPRESSED IN: 11 plant structures; EXPRESSED DURING: 8 growth stages; CONTAINS InterPro DOMAIN/s: Acyl transferase/acyl hydrolase/lysophospholipase (InterPro:IPR016035), Patatin (InterPro:IPR002641); BEST Arabidopsis thaliana protein match is: Acyl …
cassava4.1_010513m.g	0.073588	0.397642	-1.27024	-1.31473	-0.803211	-1.73115	1.31171	0.450757	0.0470218	-1.07758	-0.740761	0.457951	-3.23609	-2.16638	-0.608299	-0.738489	0.573683	0.899414	9	cassava4.1_010513m.g	development.storage proteins	AT2G28680	loc_os01g74480	cupin family protein	RmlC-like cupins superfamily protein	RmlC-like cupins superfamily protein; FUNCTIONS IN: nutrient reservoir activity; INVOLVED IN: biological_process unknown; LOCATED IN: cellular_component unknown; EXPRESSED IN: petal, leaf whorl, sepal, male gametophyte, flower; EXPRESSED DURING: 4 anthesis, petal differentiation and expansion stage; CONTAINS InterPro DOMAIN/s: Cupin, RmlC-type (InterPro:IPR011051), Cupin 1 (InterPro:IPR006045), R…
cassava4.1_012423m.g	-5.45597	-5.45597	-5.45597	0	5.69166	5.72763	0	7.12041	7.64249	-2.3175	-0.520859	1.64946	0	5.77391	0	0.63779	3.15859	3.00367	12	cassava4.1_012423m.g	development.storage proteins	AT2G28680	loc_os01g74480	cupin family protein	RmlC-like cupins superfamily protein	RmlC-like cupins superfamily protein; FUNCTIONS IN: nutrient reservoir activity; INVOLVED IN: biological_process unknown; LOCATED IN: cellular_component unknown; EXPRESSED IN: petal, leaf whorl, sepal, male gametophyte, flower; EXPRESSED DURING: 4 anthesis, petal differentiation and expansion stage; CONTAINS InterPro DOMAIN/s: Cupin, RmlC-type (InterPro:IPR011051), Cupin 1 (InterPro:IPR006045), R…
cassava4.1_022986m.g	-2.11329	-0.890438	-2.94728	0.731589	-0.167832	-0.784861	-0.468478	-2.09014	-1.99937	0.821499	-0.54486	0.979412	0.434582	0.8536	2.55156	-3.04407	-0.750121	-1.45182	16	cassava4.1_022986m.g	development.storage proteins	AT5G44120	loc_os10g26060	CRA1 (CRUCIFERINA); nutrient reservoir	RmlC-like cupins superfamily protein	CRUCIFERINA (CRA1); FUNCTIONS IN: nutrient reservoir activity; INVOLVED IN: response to abscisic acid stimulus; EXPRESSED IN: guard cell, seed; EXPRESSED DURING: seedling growth, seed development stages; CONTAINS InterPro DOMAIN/s: 11-S seed storage protein, conserved site (InterPro:IPR022379), Cupin, RmlC-type (InterPro:IPR011051), Cupin 1 (InterPro:IPR006045), RmlC-like jelly roll fold (InterPr…
cassava4.1_010570m.g	2.27427	1.00516	2.96746	1.92439	-0.491713	2.94579	0.0416817	1.37253	3.48187	1.59279	1.89661	1.30343	1.61984	2.33923	2.25743	-0.236744	0.837991	1.3757	19	cassava4.1_010570m.g	development.storage proteins	AT1G07750	loc_os01g74480	cupin family protein	RmlC-like cupins superfamily protein	RmlC-like cupins superfamily protein; FUNCTIONS IN: copper ion binding, zinc ion binding, nutrient reservoir activity; INVOLVED IN: biological_process unknown; LOCATED IN: cellular_component unknown; EXPRESSED IN: 26 plant structures; EXPRESSED DURING: 14 growth stages; CONTAINS InterPro DOMAIN/s: Cupin, RmlC-type (InterPro:IPR011051), Cupin 1 (InterPro:IPR006045), RmlC-like jelly roll fold (Inte…
cassava4.1_008799m.g	2.11103	2.78786	0.914369	1.27283	1.83936	1.22241	-0.178364	1.15892	1.06434	-2.51796	-0.633761	-2.10865	-2.29764	-3.19276	-2.04026	-1.45488	-1.76913	-3.19137	37	cassava4.1_008799m.g	development.storage proteins	AT2G26560	loc_os09g28770	PLA2A (PHOSPHOLIPASE A 2A); lipase/ nutrient reservoir	phospholipase A 2A	phospholipase A 2A (PLA2A); FUNCTIONS IN: lipase activity, nutrient reservoir activity; INVOLVED IN: in 6 processes; LOCATED IN: membrane, cytoplasm; EXPRESSED IN: 11 plant structures; EXPRESSED DURING: 8 growth stages; CONTAINS InterPro DOMAIN/s: Acyl transferase/acyl hydrolase/lysophospholipase (InterPro:IPR016035), Patatin (InterPro:IPR002641); BEST Arabidopsis thaliana protein match is: Acyl …
cassava4.1_004928m.g	-2.46237	-0.506815	-2.07124	0.841395	1.03259	-1.88266	0.0130895	-1.10411	-0.176182	-0.664926	-2.59644	-0.893222	0.755909	-1.01014	1.93936	-1.90339	0.105792	0.581407	1	cassava4.1_004928m.g	development.unspecified	AT2G34040	loc_os02g20930	apoptosis inhibitory 5 (API5) family protein	Apoptosis inhibitory protein 5 (API5)	Apoptosis inhibitory protein 5 (API5); FUNCTIONS IN: binding; INVOLVED IN: anti-apoptosis; LOCATED IN: cellular_component unknown; EXPRESSED IN: 22 plant structures; EXPRESSED DURING: 13 growth stages; CONTAINS InterPro DOMAIN/s: Apoptosis inhibitory 5 (InterPro:IPR008383), Armadillo-type fold (InterPro:IPR016024); BEST Arabidopsis thaliana protein match is: Apoptosis inhibitory protein 5 (API5) …
cassava4.1_009199m.g	-2.56564	-7.39952	-2.18571	-1.22622	-6.90588	-1.17825	-0.294977	1.04244	-0.0595978	0.321919	-2.9549	-1.5705	2.27586	0.278965	-5.49494	-0.323561	-2.27887	-0.989967	1	cassava4.1_009199m.g	development.unspecified	AT2G38860	loc_os11g37920	YLS5	Class I glutamine amidotransferase-like superfamily protein	YLS5; INVOLVED IN: response to ethylene stimulus, response to salt stress, leaf senescence, response to abscisic acid stimulus; LOCATED IN: endomembrane system; EXPRESSED IN: 23 plant structures; EXPRESSED DURING: 13 growth stages; CONTAINS InterPro DOMAIN/s: ThiJ/PfpI (InterPro:IPR002818); BEST Arabidopsis thaliana protein match is: Class I glutamine amidotransferase-like superfamily protein (TA…
cassava4.1_021962m.g	-2.91863	-0.850494	-1.67999	1.47651	0.193448	-2.54977	0.0241293	-1.51048	0.868716	1.43728	-1.37371	0.704754	2.17821	0.576667	1.27425	-0.493887	1.21024	-0.596422	1	cassava4.1_021962m.g	development.unspecified	AT5G62200	loc_os01g07780	embryo-specific protein-related	Embryo-specific protein 3, (ATS3)	Embryo-specific protein 3, (ATS3); FUNCTIONS IN: molecular_function unknown; INVOLVED IN: biological_process unknown; LOCATED IN: plasma membrane, anchored to membrane; EXPRESSED IN: 24 plant structures; EXPRESSED DURING: 13 growth stages; CONTAINS InterPro DOMAIN/s: Lipase/lipooxygenase, PLAT/LH2 (InterPro:IPR008976), Embryo-specific 3 (InterPro:IPR010417); BEST Arabidopsis thaliana protein matc…
cassava4.1_019499m.g	-3.50249	-1.88727	-3.75442	0.316613	1.47513	-1.85328	-0.709048	-1.96793	-1.21682	-1.69123	-1.23754	-2.86053	0.131349	0.435762	0.202371	-1.06057	1.61023	-0.0464667	1	cassava4.1_019499m.g	development.unspecified	AT2G37460	loc_os10g14920	nodulin MtN21 family protein	nodulin MtN21 /EamA-like transporter family protein	nodulin MtN21 /EamA-like transporter family protein; LOCATED IN: membrane; EXPRESSED IN: 23 plant structures; EXPRESSED DURING: 13 growth stages; CONTAINS InterPro DOMAIN/s: Protein of unknown function DUF6, transmembrane (InterPro:IPR000620); BEST Arabidopsis thaliana protein match is: nodulin MtN21 /EamA-like transporter family protein (TAIR:AT2G37450.2); Has 3094 Blast hits to 3077 proteins in…
cassava4.1_016970m.g	-2.96433	-1.87315	-1.24082	-0.242369	-0.753161	-0.716539	0.0922444	-0.620218	1.50095	0.604715	-1.50762	0.575318	0.811358	0.73177	0.830444	-0.324261	0.254432	-0.263836	1	cassava4.1_016970m.g	development.unspecified	AT5G59460	loc_os01g05130	scarecrow-like transcription factor 11 (SCL11)	scarecrow-like transcription factor 11 (SCL11)	scarecrow-like transcription factor 11 (SCL11); CONTAINS InterPro DOMAIN/s: M-phase phosphoprotein 6 (InterPro:IPR019324); Has 30201 Blast hits to 17322 proteins in 780 species: Archae - 12; Bacteria - 1396; Metazoa - 17338; Fungi - 3422; Plants - 5037; Viruses - 0; Other Eukaryotes - 2996 (source: NCBI BLink).
cassava4.1_019869m.g	-2.92523	-0.131375	-2.76697	-0.807073	-0.263461	-3.65149	0.178794	-1.52308	-0.882674	-0.460534	-1.39766	-0.975786	0.261988	-1.22372	0.563106	-1.59649	0.793403	0.207805	1	cassava4.1_019869m.g	development.unspecified	AT3G20070	loc_os01g04600	TTN9 (TITAN9)	titan9	TITAN9 (TTN9); FUNCTIONS IN: molecular_function unknown; INVOLVED IN: embryo development ending in seed dormancy, endosperm development; LOCATED IN: cellular_component unknown; EXPRESSED IN: 20 plant structures; EXPRESSED DURING: 10 growth stages; Has 250 Blast hits to 217 proteins in 63 species: Archae - 0; Bacteria - 52; Metazoa - 53; Fungi - 8; Plants - 43; Viruses - 2; Other Eukaryotes - 92 (…
cassava4.1_000235m.g	-1.62115	0.746618	-1.78314	1.00407	0.761805	-2.59509	-0.237461	-1.63402	-1.27989	-0.467554	-1.24449	-0.919615	-0.83568	-0.881693	0.905164	-0.987162	0.689886	-0.341464	1	cassava4.1_000235m.g	development.unspecified	AT3G13300	loc_os06g19660	VCS (VARICOSE); nucleotide binding / protein homodimerization	Transducin/WD40 repeat-like superfamily protein	VARICOSE (VCS); FUNCTIONS IN: protein homodimerization activity, nucleotide binding; INVOLVED IN: mRNA catabolic process, deadenylation-independent decapping of nuclear-transcribed mRNA, leaf morphogenesis; LOCATED IN: cytosol, nucleus, cytoplasmic mRNA processing body; EXPRESSED IN: whole plant, guard cell, cultured cell; CONTAINS InterPro DOMAIN/s: WD40 repeat-like-containing domain (InterPro:I…
cassava4.1_000302m.g	2.3737	1.3744	1.89098	-0.318754	-0.108318	0.98558	1.12768	1.79546	1.14941	-0.741	1.5838	0.399216	-0.863542	0.530945	-1.23932	0.260583	-0.41712	-0.729882	2	cassava4.1_000302m.g	development.unspecified	AT3G08850	loc_os12g01922	RAPTOR1; nucleotide binding / protein binding	HEAT repeat ;WD domain, G-beta repeat protein protein	RAPTOR1; CONTAINS InterPro DOMAIN/s: HEAT (InterPro:IPR000357), Armadillo-like helical (InterPro:IPR011989), WD40 repeat (InterPro:IPR001680), Regulatory associated protein of TOR (InterPro:IPR004083), WD40 repeat-like-containing domain (InterPro:IPR011046), WD40-repeat-containing domain (InterPro:IPR017986), WD40/YVTN repeat-like-containing domain (InterPro:IPR015943), Armadillo-type fold (Inter…
cassava4.1_004618m.g	-0.549874	1.67742	1.79725	1.79053	1.47187	-0.243371	0.51121	0.478238	1.46077	0.208297	-0.0396471	0.585301	0.315204	0.779784	1.00414	-0.314968	0.33705	0.577212	2	cassava4.1_004618m.g	development.unspecified	AT5G04410	loc_os02g57650	NAC2; transcription factor	NAC domain containing protein 2	NAC domain containing protein 2 (NAC2); CONTAINS InterPro DOMAIN/s: No apical meristem (NAM) protein (InterPro:IPR003441); BEST Arabidopsis thaliana protein match is: NAC domain containing protein 53 (TAIR:AT3G10500.1); Has 1807 Blast hits to 1807 proteins in 277 species: Archae - 0; Bacteria - 0; Metazoa - 736; Fungi - 347; Plants - 385; Viruses - 0; Other Eukaryotes - 339 (source: NCBI BLink).
cassava4.1_003901m.g	2.47649	1.26085	2.03426	-0.179659	1.10292	1.61362	0.16165	1.07045	0.251098	-0.122141	2.222	0.318963	-1.96518	-0.898188	-0.953073	-0.549158	-0.270716	0.664461	2	cassava4.1_003901m.g	development.unspecified	AT5G14520	loc_os03g49210	pescadillo-related	pescadillo-related	pescadillo-related; FUNCTIONS IN: transcription coactivator activity; INVOLVED IN: cell proliferation; LOCATED IN: nucleolus, intracellular; EXPRESSED IN: 22 plant structures; EXPRESSED DURING: 13 growth stages; CONTAINS InterPro DOMAIN/s: Pescadillo, N-terminal (InterPro:IPR010613), BRCT (InterPro:IPR001357); Has 503 Blast hits to 494 proteins in 230 species: Archae - 0; Bacteria - 0; Metazoa - …
cassava4.1_015186m.g	2.14091	-0.013545	1.75971	-1.26665	-1.15826	0.678434	-0.474882	-0.222397	-2.86404	-0.660184	0.841147	0.723955	-1.04672	-0.709381	-2.04467	-0.443825	-0.772898	-0.627898	2	cassava4.1_015186m.g	development.unspecified	AT1G74940		senescence-associated protein-related	Protein of unknown function (DUF581)	Protein of unknown function (DUF581); CONTAINS InterPro DOMAIN/s: Protein of unknown function DUF581 (InterPro:IPR007650); BEST Arabidopsis thaliana protein match is: Protein of unknown function (DUF581) (TAIR:AT1G19200.1); Has 483 Blast hits to 483 proteins in 20 species: Archae - 0; Bacteria - 0; Metazoa - 0; Fungi - 0; Plants - 483; Viruses - 0; Other Eukaryotes - 0 (source: NCBI BLink).
cassava4.1_026764m.g	3.74748	0.941363	3.81528	-0.656725	-1.64214	2.09059	1.90341	2.67744	-0.446089	1.91688	3.95547	2.3259	-1.57092	1.21703	-1.13991	0.537797	-1.5782	0.388553	2	cassava4.1_026764m.g	development.unspecified	AT4G27880	loc_os02g19140	seven in absentia (SINA) family protein	Protein with RING/U-box and TRAF-like domains	Protein with RING/U-box and TRAF-like domains; FUNCTIONS IN: ubiquitin-protein ligase activity, zinc ion binding; INVOLVED IN: multicellular organismal development, protein ubiquitination, ubiquitin-dependent protein catabolic process; LOCATED IN: mitochondrion, nucleus; EXPRESSED IN: 24 plant structures; EXPRESSED DURING: 15 growth stages; CONTAINS InterPro DOMAIN/s: TRAF-like (InterPro:IPR00897…
cassava4.1_014507m.g	2.54866	1.68518	1.33629	0.266941	-0.0512358	-0.254649	-1.40432	-1.24689	-3.20263	0.389188	2.05736	1.38542	-2.34718	0.424089	-0.00279998	-0.320029	-0.129564	0.145208	2	cassava4.1_014507m.g	development.unspecified	AT2G17850	loc_os02g01220	FUNCTIONS IN: molecular_function unknown; INVOLVED IN: aging; LOCATED IN: endomembrane system; EXPRESSED IN: 9 plant structures; EXPRESSED DURING: 9 growth stages; CONTAINS InterPro DOMAIN/s: Rhodanese-like (InterPro:IPR001763); BEST Arabidopsis thaliana protein match is: unknown protein (TAIR:AT5G66170.2); Has 1960 Blast hits to 1954 proteins in 396 species: Archae - 22; Bacteria - 1018; Metazoa…	Rhodanese/Cell cycle control phosphatase superfamily protein	Rhodanese/Cell cycle control phosphatase superfamily protein; FUNCTIONS IN: molecular_function unknown; INVOLVED IN: aging; LOCATED IN: endomembrane system; EXPRESSED IN: 9 plant structures; EXPRESSED DURING: 9 growth stages; CONTAINS InterPro DOMAIN/s: Rhodanese-like (InterPro:IPR001763); BEST Arabidopsis thaliana protein match is: sulfurtransferase 18 (TAIR:AT5G66170.3); Has 3123 Blast hits to …
cassava4.1_007789m.g	1.84132	1.10203	1.90744	0.445404	0.739169	1.3297	0.591197	0.252267	1.23835	0.0551857	0.318464	0.662365	0.110883	0.760157	0.160994	0.309881	0.293955	1.22197	2	cassava4.1_007789m.g	development.unspecified	AT2G17840	loc_os06g50330	ERD7 (EARLY-RESPONSIVE TO DEHYDRATION 7)	Senescence/dehydration-associated protein-related	EARLY-RESPONSIVE TO DEHYDRATION 7 (ERD7); FUNCTIONS IN: molecular_function unknown; INVOLVED IN: response to water deprivation, response to high light intensity, response to salt stress, response to cold; LOCATED IN: plasma membrane; EXPRESSED IN: 24 plant structures; EXPRESSED DURING: 14 growth stages; CONTAINS InterPro DOMAIN/s: Senescence/spartin-associated (InterPro:IPR009686); BEST Arabidops…
cassava4.1_002859m.g	2.06961	1.3645	2.25314	0.938171	1.3621	2.1946	0.263207	0.60904	0.917364	0.132052	0.0153657	-0.315743	-1.29742	0.567685	-0.473742	-0.912552	-0.353232	-1.26241	2	cassava4.1_002859m.g	development.unspecified	AT3G19240	loc_os02g08190	FUNCTIONS IN: molecular_function unknown; INVOLVED IN: N-terminal protein myristoylation; LOCATED IN: cellular_component unknown; EXPRESSED IN: 25 plant structures; EXPRESSED DURING: 15 growth stages; CONTAINS InterPro DOMAIN/s: WD40 repeat-like (InterPro:IPR011046), Vacuolar import and degradation, Vid27-related (InterPro:IPR013863); BEST Arabidopsis thaliana protein match is: dem protein-relate…	Vacuolar import/degradation, Vid27-related protein	Vacuolar import/degradation, Vid27-related protein; FUNCTIONS IN: molecular_function unknown; INVOLVED IN: N-terminal protein myristoylation; LOCATED IN: cellular_component unknown; EXPRESSED IN: 25 plant structures; EXPRESSED DURING: 15 growth stages; CONTAINS InterPro DOMAIN/s: WD40 repeat-like-containing domain (InterPro:IPR011046), Vacuolar import/degradation, Vid27-related (InterPro:IPR01386…
cassava4.1_019820m.g	4.01092	3.05393	4.47755	0.97586	1.87928	4.4425	5.07942	6.37323	4.53834	1.22402	4.69117	1.05044	-0.696379	0.132416	-1.52794	1.37227	-2.26694	-0.986904	2	cassava4.1_019820m.g	development.unspecified		loc_os06g04950		#N/A	#N/A
cassava4.1_019052m.g	2.02919	1.33824	-0.646268	-2.33567	-2.28935	-3.03907	-1.0208	-1.14302	-4.39104	0.138826	1.01357	-1.41054	-1.25023	0.546742	0.962443	-0.656667	-0.530218	-1.70101	3	cassava4.1_019052m.g	development.unspecified	AT3G47650	loc_os06g22690	bundle-sheath defective protein 2 family / bsd2 family	DnaJ/Hsp40 cysteine-rich domain superfamily protein	DnaJ/Hsp40 cysteine-rich domain superfamily protein; FUNCTIONS IN: unfolded protein binding, heat shock protein binding; INVOLVED IN: protein folding; LOCATED IN: chloroplast; EXPRESSED IN: 23 plant structures; EXPRESSED DURING: 13 growth stages; CONTAINS InterPro DOMAIN/s: Heat shock protein DnaJ, cysteine-rich domain (InterPro:IPR001305); Has 88 Blast hits to 88 proteins in 28 species: Archae -…
cassava4.1_019099m.g	0.0186398	-1.39466	-1.9663	-1.84068	-1.7055	-2.43309	-0.873897	-1.22456	-1.96102	-0.180106	0.59745	2.79429	-0.424019	0.084028	0.327235	-0.0913022	0.698156	0.743312	3	cassava4.1_019099m.g	development.unspecified	AT1G56220		dormancy/auxin associated family protein	Dormancy/auxin associated family protein	Dormancy/auxin associated family protein; CONTAINS InterPro DOMAIN/s: Dormancyauxin associated (InterPro:IPR008406); BEST Arabidopsis thaliana protein match is: Dormancy/auxin associated family protein (TAIR:AT1G54070.1); Has 196 Blast hits to 195 proteins in 36 species: Archae - 0; Bacteria - 0; Metazoa - 1; Fungi - 0; Plants - 194; Viruses - 0; Other Eukaryotes - 1 (source: NCBI BLink).
cassava4.1_016750m.g	-1.20991	-0.77325	-1.90893	-1.8895	-3.379	-2.71828	3.37527	3.31144	2.0469	-0.706293	-1.71861	-0.725267	-0.586828	-0.822097	-0.395009	-0.198313	0.156162	0.354132	3	cassava4.1_016750m.g	development.unspecified	AT1G10200	loc_os12g32620	WLIM1; transcription factor/ zinc ion binding	GATA type zinc finger transcription factor family protein	WLIM1; FUNCTIONS IN: sequence-specific DNA binding transcription factor activity, zinc ion binding; INVOLVED IN: biological_process unknown; LOCATED IN: plasma membrane; EXPRESSED IN: 23 plant structures; EXPRESSED DURING: 13 growth stages; CONTAINS InterPro DOMAIN/s: Zinc finger, LIM-type (InterPro:IPR001781); BEST Arabidopsis thaliana protein match is: GATA type zinc finger transcription factor…
cassava4.1_024660m.g	0.610932	-0.688228	-0.792438	-2.78484	-1.83515	-2.0739	3.35465	4.0265	3.99539	-0.149647	1.05409	-0.867895	-1.204	-0.389237	-1.85883	-0.246085	0.293759	-0.425533	3	cassava4.1_024660m.g	development.unspecified	AT1G80530	loc_os04g42420	nodulin family protein	Major facilitator superfamily protein	Major facilitator superfamily protein; FUNCTIONS IN: molecular_function unknown; INVOLVED IN: response to karrikin; LOCATED IN: nucleus; EXPRESSED IN: 23 plant structures; EXPRESSED DURING: 13 growth stages; CONTAINS InterPro DOMAIN/s: Nodulin-like (InterPro:IPR010658), Major facilitator superfamily, general substrate transporter (InterPro:IPR016196); BEST Arabidopsis thaliana protein match is: M…
cassava4.1_004700m.g	2.06473	-0.755282	0.0454066	-2.66468	-3.65115	-2.90504	-0.723727	0.276894	-3.48657	2.11543	-2.67222	0.357131	-0.371437	-1.07376	-3.09066	1.98827	0.704236	2.11286	3	cassava4.1_004700m.g	development.unspecified	AT4G19450	loc_os12g01570	nodulin-related	Major facilitator superfamily protein	Major facilitator superfamily protein; FUNCTIONS IN: molecular_function unknown; INVOLVED IN: biological_process unknown; LOCATED IN: endomembrane system; EXPRESSED IN: 22 plant structures; EXPRESSED DURING: 13 growth stages; CONTAINS InterPro DOMAIN/s: Nodulin-like (InterPro:IPR010658), Major facilitator superfamily, general substrate transporter (InterPro:IPR016196); BEST Arabidopsis thaliana p…
cassava4.1_008920m.g	3.32055	1.61117	1.98465	-2.64294	-2.63072	-1.64752	1.40275	0.749436	-2.26567	1.07053	1.54402	1.22216	-0.685961	0.128563	-0.966811	-0.447717	-2.18513	-1.8877	3	cassava4.1_008920m.g	development.unspecified	AT1G67440	loc_os04g31270	emb1688 (embryo defective 1688); GTP binding / GTPase	Minichromosome maintenance (MCM2/3/5) family protein	embryo defective 1688 (emb1688); FUNCTIONS IN: GTP binding, GTPase activity; INVOLVED IN: embryo development ending in seed dormancy; EXPRESSED IN: 22 plant structures; EXPRESSED DURING: 13 growth stages; CONTAINS InterPro DOMAIN/s: Nucleic acid-binding, OB-fold-like (InterPro:IPR016027), EngC GTPase (InterPro:IPR010914), GTPase EngC (InterPro:IPR004881); BEST Arabidopsis thaliana protein match i…
cassava4.1_014491m.g	-0.181683	-0.803591	-1.10781	0.358629	-1.7017	-2.69199	0.0137458	0.818484	-0.889512	-0.329635	2.13438	0.913712	-0.754382	0.895024	1.7353	0.108559	0.404863	1.54251	3	cassava4.1_014491m.g	development.unspecified	AT5G13180	loc_os07g37920	ANAC083 (ARABIDOPSIS NAC DOMAIN CONTAINING PROTEIN 83); transcription factor	NAC domain containing protein 83	NAC domain containing protein 83 (NAC083); CONTAINS InterPro DOMAIN/s: No apical meristem (NAM) protein (InterPro:IPR003441); BEST Arabidopsis thaliana protein match is: NAC domain containing protein 41 (TAIR:AT2G33480.1); Has 1807 Blast hits to 1807 proteins in 277 species: Archae - 0; Bacteria - 0; Metazoa - 736; Fungi - 347; Plants - 385; Viruses - 0; Other Eukaryotes - 339 (source: NCBI BLink…
cassava4.1_004903m.g	1.82634	-0.345303	2.12544	-2.38359	-1.86956	0.692959	0.295252	0.566482	-0.836275	1.03083	1.96899	1.36199	-1.53243	-0.271417	0.313622	-1.2736	-1.39194	-0.849993	3	cassava4.1_004903m.g	development.unspecified	AT1G74780	loc_os12g44180	nodulin family protein	Nodulin-like / Major Facilitator Superfamily protein	Nodulin-like / Major Facilitator Superfamily protein; INVOLVED IN: transmembrane transport; LOCATED IN: endomembrane system; EXPRESSED IN: 24 plant structures; EXPRESSED DURING: 15 growth stages; CONTAINS InterPro DOMAIN/s: Nodulin-like (InterPro:IPR010658), Major facilitator superfamily MFS-1 (InterPro:IPR011701), Major facilitator superfamily, general substrate transporter (InterPro:IPR016196);…
cassava4.1_014916m.g	0.795341	0.139489	-1.52492	-0.543652	-2.1288	-2.0537	0.0961186	-0.345192	-1.47227	1.007	1.67397	1.00749	-0.0184981	0.197462	-1.23184	-0.586858	-0.553495	-0.769923	3	cassava4.1_014916m.g	development.unspecified	AT1G11430	loc_os08g04450	plastid developmental protein DAG, putative	plastid developmental protein DAG, putative	plastid developmental protein DAG, putative; LOCATED IN: chloroplast stroma, chloroplast, chloroplast envelope; EXPRESSED IN: 22 plant structures; EXPRESSED DURING: 14 growth stages; BEST Arabidopsis thaliana protein match is: plastid developmental protein DAG, putative (TAIR:AT3G06790.2); Has 252 Blast hits to 229 proteins in 14 species: Archae - 0; Bacteria - 0; Metazoa - 0; Fungi - 0; Plants -…
cassava4.1_015439m.g	0.181077	-0.157874	-0.96652	-1.51719	-1.67484	-1.63818	0.163923	-0.4877	-1.42458	0.641257	0.586612	0.190694	-0.672718	0.420425	0.350298	0.33358	-0.0420202	-0.531699	3	cassava4.1_015439m.g	development.unspecified	AT1G11430	loc_os08g04450	plastid developmental protein DAG, putative	plastid developmental protein DAG, putative	plastid developmental protein DAG, putative; LOCATED IN: chloroplast stroma, chloroplast, chloroplast envelope; EXPRESSED IN: 22 plant structures; EXPRESSED DURING: 14 growth stages; BEST Arabidopsis thaliana protein match is: plastid developmental protein DAG, putative (TAIR:AT3G06790.2); Has 252 Blast hits to 229 proteins in 14 species: Archae - 0; Bacteria - 0; Metazoa - 0; Fungi - 0; Plants -…
cassava4.1_005782m.g	-1.28488	-0.959633	-0.742136	-1.66821	-2.01187	-1.41	-0.424485	-0.44939	-1.56427	0.344986	-0.173785	1.07992	-0.503186	-0.22274	-0.094404	-0.499285	-0.56208	0.15065	3	cassava4.1_005782m.g	development.unspecified	AT1G73720	loc_os01g21940	transducin family protein / WD-40 repeat family protein	transducin family protein / WD-40 repeat family protein	SUPPRESSORS OF MEC-8 AND UNC-52 1 (SMU1); CONTAINS InterPro DOMAIN/s: WD40 repeat 2 (InterPro:IPR019782), WD40 repeat, conserved site (InterPro:IPR019775), WD40 repeat (InterPro:IPR001680), CTLH, C-terminal LisH motif (InterPro:IPR006595), G-protein beta WD-40 repeat, region (InterPro:IPR020472), WD40 repeat-like-containing domain (InterPro:IPR011046), WD40-repeat-containing domain (InterPro:IPR0…
cassava4.1_033030m.g	0.674999	-0.160868	-0.805284	-2.13108	-2.88322	-0.922663	-1.07275	-0.262948	-1.38034	0.570916	3.25308	0.287004	-4.39263	-0.826422	-1.50708	0.479453	0.0356876	-0.835842	3	cassava4.1_033030m.g	development.unspecified		loc_os03g21270		#N/A	#N/A
cassava4.1_012939m.g	0.848646	2.98078	1.16016	0.593354	2.7682	2.24555	-1.51717	-0.938581	-1.58563	0.198015	0.761547	0.15583	-0.321234	-1.73317	-0.604287	1.62246	0.486353	-1.66059	4	cassava4.1_012939m.g	development.unspecified	AT2G17040	loc_os03g04070	anac036 (Arabidopsis NAC domain containing protein 36); transcription factor	NAC domain containing protein 36	NAC domain containing protein 36 (NAC036); CONTAINS InterPro DOMAIN/s: No apical meristem (NAM) protein (InterPro:IPR003441); BEST Arabidopsis thaliana protein match is: NAC domain containing protein 35 (TAIR:AT2G02450.2); Has 2865 Blast hits to 2857 proteins in 76 species: Archae - 0; Bacteria - 2; Metazoa - 0; Fungi - 0; Plants - 2863; Viruses - 0; Other Eukaryotes - 0 (source: NCBI BLink).
cassava4.1_009306m.g	0.272603	1.65013	0.849729	1.98629	2.15898	0.562803	0.633969	1.04357	1.12761	-1.25992	-0.998238	0.33319	-1.18354	-1.71476	0.745895	-0.846828	-0.195153	-0.206006	4	cassava4.1_009306m.g	development.unspecified	AT3G52190	loc_os07g09000	PHF1 (PHOSPHATE TRANSPORTER TRAFFIC FACILITATOR1); nucleotide binding	phosphate transporter traffic facilitator1	phosphate transporter traffic facilitator1 (PHF1); FUNCTIONS IN: nucleotide binding; INVOLVED IN: cellular response to phosphate starvation, ER to Golgi vesicle-mediated transport, phosphate transport; LOCATED IN: endoplasmic reticulum, plasma membrane; EXPRESSED IN: 27 plant structures; EXPRESSED DURING: 13 growth stages; CONTAINS InterPro DOMAIN/s: WD40 repeat-like-containing domain (InterPro:I…
cassava4.1_009294m.g	-0.319723	-0.655024	-1.84556	-0.5415	-1.27728	-1.79788	-1.39795	-1.91927	-2.05244	0.882396	0.567805	0.741536	1.26101	0.354473	0.296464	0.563977	2.13059	0.210571	5	cassava4.1_009294m.g	development.unspecified	AT3G02720	loc_os04g57590	DJ-1 family protein / protease-related	Class I glutamine amidotransferase-like superfamily protein	Class I glutamine amidotransferase-like superfamily protein; FUNCTIONS IN: hydrolase activity, acting on glycosyl bonds; INVOLVED IN: biological_process unknown; LOCATED IN: cellular_component unknown; EXPRESSED IN: 24 plant structures; EXPRESSED DURING: 13 growth stages; CONTAINS InterPro DOMAIN/s: Peptidase C56, PfpI (InterPro:IPR006286), ThiJ/PfpI (InterPro:IPR002818); BEST Arabidopsis thalian…
cassava4.1_029170m.g	-1.09696	-1.2165	-2.38465	1.3671	0.328975	-0.193564	-1.78376	-2.14302	-2.54309	-0.142956	-1.43917	-1.317	-1.23759	-1.90513	-0.889391	-0.460031	-1.22232	-2.59117	5	cassava4.1_029170m.g	development.unspecified	AT1G69490	loc_os01g60020	NAP (NAC-like, activated by AP3/PI); transcription factor	NAC-like, activated by AP3/PI	NAC-like, activated by AP3/PI (NAP); CONTAINS InterPro DOMAIN/s: No apical meristem (NAM) protein (InterPro:IPR003441); BEST Arabidopsis thaliana protein match is: NAC domain containing protein 25 (TAIR:AT1G61110.1); Has 3046 Blast hits to 3040 proteins in 76 species: Archae - 0; Bacteria - 0; Metazoa - 0; Fungi - 0; Plants - 3046; Viruses - 0; Other Eukaryotes - 0 (source: NCBI BLink).
cassava4.1_033490m.g	0.654529	1.15959	-0.420203	-1.22622	1.3473	0.801184	-4.14121	-3.33324	-3.90583	1.80409	1.45447	2.84593	-0.693354	-1.69684	-0.210903	-0.733166	-7.27616	-7.27616	5	cassava4.1_033490m.g	development.unspecified	AT1G25270	loc_os04g59120	LOCATED IN: endomembrane system, membrane; CONTAINS InterPro DOMAIN/s: Protein of unknown function DUF6, transmembrane (InterPro:IPR000620); BEST Arabidopsis thaliana protein match is: nodulin MtN21 family protein (TAIR:AT1G68170.1); Has 1288 Blast hits to 1274 proteins in 251 species: Archae - 4; Bacteria - 491; Metazoa - 4; Fungi - 8; Plants - 639; Viruses - 0; Other Eukaryotes - 142 (source: N…	nodulin MtN21 /EamA-like transporter family protein	nodulin MtN21 /EamA-like transporter family protein; LOCATED IN: endomembrane system, membrane; CONTAINS InterPro DOMAIN/s: Protein of unknown function DUF6, transmembrane (InterPro:IPR000620); BEST Arabidopsis thaliana protein match is: nodulin MtN21 /EamA-like transporter family protein (TAIR:AT1G68170.1); Has 2335 Blast hits to 2323 proteins in 458 species: Archae - 9; Bacteria - 937; Metazoa …
cassava4.1_010319m.g	-2.31885	2.16142	-0.101661	-0.725722	-1.03404	-2.97699	-1.41035	-2.84659	-3.32067	-8.36548	-0.934439	-1.91926	1.28245	-5.49494	1.18464	-1.82544	-4.19888	-2.907	5	cassava4.1_010319m.g	development.unspecified	AT5G40240	loc_os01g58910	nodulin MtN21 family protein	nodulin MtN21 /EamA-like transporter family protein	nodulin MtN21 /EamA-like transporter family protein; FUNCTIONS IN: molecular_function unknown; LOCATED IN: membrane; CONTAINS InterPro DOMAIN/s: Protein of unknown function DUF6, transmembrane (InterPro:IPR000620); BEST Arabidopsis thaliana protein match is: nodulin MtN21 /EamA-like transporter family protein (TAIR:AT5G40230.1); Has 35333 Blast hits to 34131 proteins in 2444 species: Archae - 798…
cassava4.1_010886m.g	-1.231	-0.49885	-2.87956	-0.368671	-0.984748	-3.77141	-1.62332	-2.70158	-2.09451	-1.4673	-1.36679	-0.964816	-1.0819	-1.07641	0.310958	-1.52923	-1.61116	-1.16194	5	cassava4.1_010886m.g	development.unspecified	AT5G40240	loc_os01g02870	nodulin MtN21 family protein	nodulin MtN21 /EamA-like transporter family protein	nodulin MtN21 /EamA-like transporter family protein; FUNCTIONS IN: molecular_function unknown; LOCATED IN: membrane; CONTAINS InterPro DOMAIN/s: Protein of unknown function DUF6, transmembrane (InterPro:IPR000620); BEST Arabidopsis thaliana protein match is: nodulin MtN21 /EamA-like transporter family protein (TAIR:AT5G40230.1); Has 35333 Blast hits to 34131 proteins in 2444 species: Archae - 798…
cassava4.1_021882m.g	-5.45597	5.08103	-5.45597	5.67966	0	5.72763	-3.926	-4.28362	-6.46732	4.69219	-6.95771	0.800471	0.300055	-7.47075	4.2612	1.25518	-7.27616	1.80763	5	cassava4.1_021882m.g	development.unspecified	AT5G40240	loc_os01g58910	nodulin MtN21 family protein	nodulin MtN21 /EamA-like transporter family protein	nodulin MtN21 /EamA-like transporter family protein; FUNCTIONS IN: molecular_function unknown; LOCATED IN: membrane; CONTAINS InterPro DOMAIN/s: Protein of unknown function DUF6, transmembrane (InterPro:IPR000620); BEST Arabidopsis thaliana protein match is: nodulin MtN21 /EamA-like transporter family protein (TAIR:AT5G40230.1); Has 35333 Blast hits to 34131 proteins in 2444 species: Archae - 798…
cassava4.1_021016m.g	5.69443	9.89118	0	0	10.4718	0	-6.48088	-4.69606	-5.48512	-0.490163	-7.69003	-2.22736	2.85862	0.278965	2.17758	1.23918	1.27222	3.14402	5	cassava4.1_021016m.g	development.unspecified	AT2G38670	loc_os11g03050	PECT1 (PHOSPHORYLETHANOLAMINE CYTIDYLYLTRANSFERASE 1); ethanolamine-phosphate cytidylyltransferase	phosphorylethanolamine cytidylyltransferase 1	phosphorylethanolamine cytidylyltransferase 1 (PECT1); CONTAINS InterPro DOMAIN/s: Rossmann-like alpha/beta/alpha sandwich fold (InterPro:IPR014729), Cytidyltransferase-related (InterPro:IPR004821), Cytidylyltransferase (InterPro:IPR004820); BEST Arabidopsis thaliana protein match is: phosphorylcholine cytidylyltransferase (TAIR:AT2G32260.1); Has 10984 Blast hits to 6001 proteins in 1666 species:…
cassava4.1_013028m.g	2.14003	0.370667	0.550726	-1.32122	-0.177564	-1.03386	-0.472185	-1.79868	-3.10891	1.14743	2.01383	1.39006	-0.326344	0.695347	0.37833	-1.63146	-0.633571	-0.420308	5	cassava4.1_013028m.g	development.unspecified	AT1G04770	loc_os05g43040	male sterility MS5 family protein	Tetratricopeptide repeat (TPR)-like superfamily protein	Tetratricopeptide repeat (TPR)-like superfamily protein; FUNCTIONS IN: binding; INVOLVED IN: biological_process unknown; EXPRESSED IN: 23 plant structures; EXPRESSED DURING: 13 growth stages; CONTAINS InterPro DOMAIN/s: Tetratricopeptide TPR-1 (InterPro:IPR001440), Tetratricopeptide-like helical (InterPro:IPR011990), Tetratricopeptide repeat-containing (InterPro:IPR013026), Tetratricopeptide repe…
cassava4.1_000638m.g	-0.171198	6.82317	0.248095	0.341548	1.88221	0.542044	-8.69028	-8.14369	-8.17479	4.08176	-0.770029	0.948945	0.208206	0.191342	7.54233	0.638458	0.878123	0.813498	5	cassava4.1_000638m.g	development.unspecified	AT1G80490	loc_os03g14980	TPR1 (TOPLESS-RELATED 1)	TOPLESS-related 1	TOPLESS-related 1 (TPR1); INVOLVED IN: primary shoot apical meristem specification; LOCATED IN: cytosol; EXPRESSED IN: cultured cell; CONTAINS InterPro DOMAIN/s: WD40 repeat 2 (InterPro:IPR019782), WD40 repeat, conserved site (InterPro:IPR019775), WD40 repeat (InterPro:IPR001680), CTLH, C-terminal LisH motif (InterPro:IPR006595), WD40 repeat-like-containing domain (InterPro:IPR011046), WD40-repea…
cassava4.1_020925m.g	0.0663258	-0.393159	-0.3311	1.55713	1.03892	0.869158	1.72801	1.92302	1.94833	-0.0626684	2.10134	-0.485811	-1.59492	2.59182	-0.630706	-0.366776	2.01225	1.20364	6	cassava4.1_020925m.g	development.unspecified	AT1G56010	loc_os06g46270	NAC1; transcription factor	NAC domain containing protein 1	NAC domain containing protein 1 (NAC1); CONTAINS InterPro DOMAIN/s: No apical meristem (NAM) protein (InterPro:IPR003441); BEST Arabidopsis thaliana protein match is: NAC (No Apical Meristem) domain transcriptional regulator superfamily protein (TAIR:AT3G12977.1); Has 2736 Blast hits to 2731 proteins in 75 species: Archae - 0; Bacteria - 0; Metazoa - 0; Fungi - 0; Plants - 2736; Viruses - 0; Othe…
cassava4.1_012314m.g	-1.8326	0.832236	-0.523425	1.02277	0.674328	-1.1038	2.44542	1.18066	2.92106	-0.219915	-3.03482	-1.44534	0.237244	0.0829924	1.0005	-1.6445	1.04966	-0.0925303	6	cassava4.1_012314m.g	development.unspecified	AT4G28500	loc_os01g48130	ANAC073 (ARABIDOPSIS NAC DOMAIN CONTAINING PROTEIN 73); transcription activator/ transcription factor	NAC domain containing protein 73	NAC domain containing protein 73 (NAC073); CONTAINS InterPro DOMAIN/s: No apical meristem (NAM) protein (InterPro:IPR003441); BEST Arabidopsis thaliana protein match is: NAC domain containing protein 10 (TAIR:AT1G28470.1); Has 2322 Blast hits to 2317 proteins in 68 species: Archae - 0; Bacteria - 0; Metazoa - 0; Fungi - 0; Plants - 2321; Viruses - 0; Other Eukaryotes - 1 (source: NCBI BLink).
cassava4.1_008241m.g	0.624782	0.406042	0.569835	0.593105	1.46006	1.07983	1.67427	1.82949	2.31815	0.989508	0.793848	3.08455	0.270864	0.0186287	-0.737537	-0.712048	-0.311663	0.0740555	6	cassava4.1_008241m.g	development.unspecified	AT2G38670	loc_os08g12830	PECT1 (PHOSPHORYLETHANOLAMINE CYTIDYLYLTRANSFERASE 1); ethanolamine-phosphate cytidylyltransferase	phosphorylethanolamine cytidylyltransferase 1	phosphorylethanolamine cytidylyltransferase 1 (PECT1); CONTAINS InterPro DOMAIN/s: Rossmann-like alpha/beta/alpha sandwich fold (InterPro:IPR014729), Cytidyltransferase-related (InterPro:IPR004821), Cytidylyltransferase (InterPro:IPR004820); BEST Arabidopsis thaliana protein match is: phosphorylcholine cytidylyltransferase (TAIR:AT2G32260.1); Has 10984 Blast hits to 6001 proteins in 1666 species:…
cassava4.1_007339m.g	-1.51827	1.63593	0.321034	2.45293	2.28842	1.26224	1.66847	0.087696	2.32231	-1.07737	-3.54002	-2.78079	1.03577	0.283733	1.70158	-1.11036	-0.0779069	-0.992207	6	cassava4.1_007339m.g	development.unspecified	AT2G17840	loc_os06g50330	ERD7 (EARLY-RESPONSIVE TO DEHYDRATION 7)	Senescence/dehydration-associated protein-related	EARLY-RESPONSIVE TO DEHYDRATION 7 (ERD7); FUNCTIONS IN: molecular_function unknown; INVOLVED IN: response to water deprivation, response to high light intensity, response to salt stress, response to cold; LOCATED IN: plasma membrane; EXPRESSED IN: 24 plant structures; EXPRESSED DURING: 14 growth stages; CONTAINS InterPro DOMAIN/s: Senescence/spartin-associated (InterPro:IPR009686); BEST Arabidops…
cassava4.1_014088m.g	0.0320691	0.701146	0.11769	0.93419	-0.0814435	0.774526	1.90161	1.53927	1.82079	1.1409	0.236897	-0.63924	-0.605111	0.735222	-1.04069	0.616587	1.1942	-0.606897	6	cassava4.1_014088m.g	development.unspecified	AT1G63260	loc_os10g35980	TET10 (TETRASPANIN10)	tetraspanin10	tetraspanin10 (TET10); INVOLVED IN: aging; LOCATED IN: endomembrane system, integral to membrane; EXPRESSED IN: 22 plant structures; EXPRESSED DURING: 13 growth stages; CONTAINS InterPro DOMAIN/s: Tetraspanin (InterPro:IPR018499), Tetraspanin, subgroup (InterPro:IPR000301); BEST Arabidopsis thaliana protein match is: tetraspanin3 (TAIR:AT3G45600.1); Has 817 Blast hits to 814 proteins in 84 specie…
cassava4.1_003878m.g	0.24099	-6.43944	1.47218	-1.55505	-2.52891	-0.926246	1.88891	2.42399	-0.322551	0.242872	-0.25899	-0.252108	-7.05842	1.50007	0.614109	-1.23252	-0.489768	-1.13844	6	cassava4.1_003878m.g	development.unspecified	AT3G18060	loc_os01g03510	transducin family protein / WD-40 repeat family protein	transducin family protein / WD-40 repeat family protein	transducin family protein / WD-40 repeat family protein; FUNCTIONS IN: nucleotide binding; INVOLVED IN: biological_process unknown; LOCATED IN: CUL4 RING ubiquitin ligase complex; EXPRESSED IN: 23 plant structures; EXPRESSED DURING: 14 growth stages; CONTAINS InterPro DOMAIN/s: WD40 repeat 2 (InterPro:IPR019782), WD40 repeat, conserved site (InterPro:IPR019775), WD40 repeat (InterPro:IPR001680), …
cassava4.1_025280m.g	0.590472	-0.706766	-1.29402	-1.46191	-4.01122	-0.678042	2.22113	2.92934	1.91484	-4.03681	-2.69169	-4.21165	3.07935	0.983126	0.010173	1.25518	1.09639	5.18769	7	cassava4.1_025280m.g	development.unspecified	AT1G34340	loc_os05g35730	esterase/lipase/thioesterase family protein	alpha/beta-Hydrolases superfamily protein	alpha/beta-Hydrolases superfamily protein; CONTAINS InterPro DOMAIN/s: Alpha/beta hydrolase fold-1 (InterPro:IPR000073); BEST Arabidopsis thaliana protein match is: alpha/beta-Hydrolases superfamily protein (TAIR:AT5G49950.1); Has 2391 Blast hits to 2388 proteins in 904 species: Archae - 0; Bacteria - 1410; Metazoa - 329; Fungi - 194; Plants - 136; Viruses - 0; Other Eukaryotes - 322 (source: NCB…
cassava4.1_030602m.g	0.82787	0.437741	-0.391101	-0.678029	-1.16761	-0.809533	-0.782812	0.0693626	-0.14207	-2.09556	-1.86322	-0.719718	-0.85315	0.0622852	-1.41076	-0.355827	-0.83659	-0.0902943	7	cassava4.1_030602m.g	development.unspecified	AT4G10180	loc_os01g01484	DET1 (DE-ETIOLATED 1); catalytic	light-mediated development protein 1 / deetiolated1 (DET1)	DE-ETIOLATED 1 (DET1); FUNCTIONS IN: catalytic activity; INVOLVED IN: DNA repair, negative regulation of photomorphogenesis; LOCATED IN: nucleus; EXPRESSED IN: 22 plant structures; EXPRESSED DURING: 13 growth stages; CONTAINS InterPro DOMAIN/s: De-etiolated protein 1, Det1 (InterPro:IPR019138), Six-hairpin glycosidase-like (InterPro:IPR008928); Has 248 Blast hits to 240 proteins in 75 species: Ar…
cassava4.1_015570m.g	-1.52747	-0.459671	-2.19365	-0.65725	0.330269	-1.92892	-0.525636	-0.740271	-0.51175	-1.73267	-2.04039	-2.00107	1.38842	-0.807636	1.00969	-1.80754	-0.24016	-0.740912	7	cassava4.1_015570m.g	development.unspecified	AT4G27760	loc_os02g02470	FEY (FOREVER YOUNG); binding / catalytic/ oxidoreductase	NAD(P)-binding Rossmann-fold superfamily protein	FOREVER YOUNG (FEY); FUNCTIONS IN: oxidoreductase activity, binding, catalytic activity; INVOLVED IN: multicellular organismal development, meristem maintenance; EXPRESSED IN: 21 plant structures; EXPRESSED DURING: 13 growth stages; CONTAINS InterPro DOMAIN/s: NAD(P)-binding domain (InterPro:IPR016040), Glucose/ribitol dehydrogenase (InterPro:IPR002347), Short-chain dehydrogenase/reductase SDR (I…
cassava4.1_009257m.g	0.994566	-1.0694	0.154494	-1.24748	-1.4293	0.215073	0.874531	0.690971	-0.505105	1.616	2.50516	1.05077	-0.76729	0.48135	-2.18777	0.714282	0.882396	-0.333355	8	cassava4.1_009257m.g	development.unspecified	AT3G15000	loc_os09g33480	LOCATED IN: mitochondrion; EXPRESSED IN: 23 plant structures; EXPRESSED DURING: 13 growth stages; BEST Arabidopsis thaliana protein match is: plastid developmental protein DAG, putative (TAIR:AT3G06790.2); Has 50779 Blast hits to 24732 proteins in 941 species: Archae - 10; Bacteria - 4862; Metazoa - 25623; Fungi - 7071; Plants - 6957; Viruses - 900; Other Eukaryotes - 5356 (source: NCBI BLink).	cobalt ion binding	cobalt ion binding; FUNCTIONS IN: cobalt ion binding; LOCATED IN: mitochondrion; EXPRESSED IN: 23 plant structures; EXPRESSED DURING: 13 growth stages; BEST Arabidopsis thaliana protein match is: plastid developmental protein DAG, putative (TAIR:AT3G06790.2); Has 57621 Blast hits to 29750 proteins in 1231 species: Archae - 14; Bacteria - 7130; Metazoa - 26978; Fungi - 8402; Plants - 8184; Viruses…
cassava4.1_007285m.g	-0.44695	1.14862	1.83007	0.589372	0.0310023	0.266677	-0.758953	-0.597623	-0.745063	-1.36286	1.6551	2.06139	-1.36667	0.0943699	2.56626	-0.696925	1.30092	2.99227	8	cassava4.1_007285m.g	development.unspecified	AT4G34950	loc_os09g36600	nodulin family protein	Major facilitator superfamily protein	Major facilitator superfamily protein; CONTAINS InterPro DOMAIN/s: Nodulin-like (InterPro:IPR010658), Major facilitator superfamily, general substrate transporter (InterPro:IPR016196); BEST Arabidopsis thaliana protein match is: Major facilitator superfamily protein (TAIR:AT2G16660.1); Has 3379 Blast hits to 3250 proteins in 882 species: Archae - 26; Bacteria - 1593; Metazoa - 4; Fungi - 302; Pla…
cassava4.1_009389m.g	-7.75136	-0.788687	-2.1379	0.747658	-0.226197	-5.91786	-0.723727	-0.498853	-1.92539	3.698	-2.0892	3.60744	6.77739	6.76066	8.99021	0.108342	-2.01645	-0.989353	8	cassava4.1_009389m.g	development.unspecified	AT1G06920	loc_os01g60810	OFP4 (ARABIDOPSIS THALIANA OVATE FAMILY PROTEIN 4)	ovate family protein 4	ovate family protein 4 (OFP4); CONTAINS InterPro DOMAIN/s: Protein of unknown function DUF623 (InterPro:IPR006458); BEST Arabidopsis thaliana protein match is: ovate family protein 2 (TAIR:AT2G30400.1); Has 524 Blast hits to 514 proteins in 51 species: Archae - 0; Bacteria - 6; Metazoa - 52; Fungi - 2; Plants - 429; Viruses - 0; Other Eukaryotes - 35 (source: NCBI BLink).
cassava4.1_018724m.g	0.475412	-0.649776	-1.01697	-0.152278	-1.86053	-1.05954	1.5997	1.99471	1.61359	0.212147	2.16189	1.97898	-1.55121	1.37355	2.05712	-1.28545	0.472077	1.9871	8	cassava4.1_018724m.g	development.unspecified	AT5G49120	loc_os02g37970	senescence-associated protein-related	Protein of unknown function (DUF581)	Protein of unknown function (DUF581); FUNCTIONS IN: molecular_function unknown; INVOLVED IN: biological_process unknown; LOCATED IN: chloroplast; EXPRESSED IN: 18 plant structures; EXPRESSED DURING: 7 growth stages; CONTAINS InterPro DOMAIN/s: Protein of unknown function DUF581 (InterPro:IPR007650); BEST Arabidopsis thaliana protein match is: Protein of unknown function (DUF581) (TAIR:AT1G78020.1…
cassava4.1_018884m.g	2.89003	-0.928329	1.60637	-3.04154	-3.02938	-0.126436	0.465982	0.860987	-8.83572	-0.303096	2.75066	2.92747	-3.07458	0.98499	0.731101	-0.0288556	0.293701	0.302084	8	cassava4.1_018884m.g	development.unspecified	AT5G49120	loc_os02g37970	senescence-associated protein-related	Protein of unknown function (DUF581)	Protein of unknown function (DUF581); FUNCTIONS IN: molecular_function unknown; INVOLVED IN: biological_process unknown; LOCATED IN: chloroplast; EXPRESSED IN: 18 plant structures; EXPRESSED DURING: 7 growth stages; CONTAINS InterPro DOMAIN/s: Protein of unknown function DUF581 (InterPro:IPR007650); BEST Arabidopsis thaliana protein match is: Protein of unknown function (DUF581) (TAIR:AT1G78020.1…
cassava4.1_015357m.g	1.3582	0.643312	1.16019	1.57338	1.09133	0.549402	4.43334	3.83626	4.09382	0.450169	1.74515	1.70132	-0.890473	0.6064	-2.05803	0.869002	1.52606	0.951356	8	cassava4.1_015357m.g	development.unspecified	AT5G48850	loc_os05g43040	ATSDI1 (SULPHUR DEFICIENCY-INDUCED 1); binding	Tetratricopeptide repeat (TPR)-like superfamily protein	SULPHUR DEFICIENCY-INDUCED 1 (ATSDI1); FUNCTIONS IN: binding; INVOLVED IN: cellular response to sulfur starvation, regulation of sulfur utilization; LOCATED IN: cellular_component unknown; EXPRESSED IN: 20 plant structures; EXPRESSED DURING: 11 growth stages; CONTAINS InterPro DOMAIN/s: Tetratricopeptide-like helical (InterPro:IPR011990), Tetratricopeptide repeat-containing (InterPro:IPR013026), …
cassava4.1_000561m.g	1.24115	0.941363	-0.0315881	-0.463641	0.546193	-0.414893	0.510213	0.735488	1.13993	2.02531	-1.35771	1.72742	0.693128	-0.392726	-0.626117	0.674877	1.40819	1.47955	8	cassava4.1_000561m.g	development.unspecified	AT5G27030	loc_os01g15020	TPR3 (TOPLESS-RELATED 3)	TOPLESS-related 3	TOPLESS-related 3 (TPR3); FUNCTIONS IN: protein binding; INVOLVED IN: primary shoot apical meristem specification; LOCATED IN: endomembrane system; CONTAINS InterPro DOMAIN/s: WD40 repeat 2 (InterPro:IPR019782), WD40 repeat, conserved site (InterPro:IPR019775), WD40 repeat (InterPro:IPR001680), CTLH, C-terminal LisH motif (InterPro:IPR006595), WD40 repeat-like-containing domain (InterPro:IPR01104…
cassava4.1_009662m.g	0.326639	-0.389723	-1.50805	-1.40178	-1.76362	-1.47507	1.17341	2.38596	-0.18514	0.827828	4.0592	0.58222	-2.69691	-0.513544	-3.37955	-0.0612464	-1.53963	-2.62911	9	cassava4.1_009662m.g	development.unspecified	AT3G02380	loc_os06g16370	COL2 (constans-like 2); transcription factor/ zinc ion binding	CONSTANS-like 2	CONSTANS-like 2 (COL2); FUNCTIONS IN: sequence-specific DNA binding transcription factor activity, zinc ion binding; INVOLVED IN: regulation of flower development; LOCATED IN: intracellular; EXPRESSED IN: 20 plant structures; EXPRESSED DURING: 13 growth stages; CONTAINS InterPro DOMAIN/s: CCT domain (InterPro:IPR010402), Zinc finger, B-box (InterPro:IPR000315); BEST Arabidopsis thaliana protein m…
cassava4.1_003937m.g	0.220416	-0.0115312	-0.728502	-1.50498	-1.87579	-0.839753	-0.214511	-0.573712	-4.15731	-0.688415	-0.0577076	0.558537	-1.80319	-1.73522	-0.992476	-0.38907	-1.62796	-1.3303	9	cassava4.1_003937m.g	development.unspecified	AT5G66770	loc_os03g51330	scarecrow transcription factor family protein	GRAS family transcription factor	GRAS family transcription factor; CONTAINS InterPro DOMAIN/s: Transcription factor GRAS (InterPro:IPR005202); BEST Arabidopsis thaliana protein match is: GRAS family transcription factor (TAIR:AT3G50650.1); Has 1807 Blast hits to 1807 proteins in 277 species: Archae - 0; Bacteria - 0; Metazoa - 736; Fungi - 347; Plants - 385; Viruses - 0; Other Eukaryotes - 339 (source: NCBI BLink).
cassava4.1_016143m.g	2.68773	-0.300376	0.990668	-1.19166	-1.82767	0.338794	-0.248613	0.694678	-0.544778	-0.012373	2.61189	0.729353	-3.90411	-0.127262	-1.96219	-0.0427561	-1.03972	-1.1498	9	cassava4.1_016143m.g	development.unspecified	AT1G45230	loc_os02g52744	defective chloroplasts and leaves protein-related / DCL protein-related	Protein of unknown function (DUF3223)	Protein of unknown function (DUF3223); FUNCTIONS IN: molecular_function unknown; INVOLVED IN: biological_process unknown; LOCATED IN: chloroplast; EXPRESSED IN: 22 plant structures; EXPRESSED DURING: 13 growth stages; CONTAINS InterPro DOMAIN/s: Protein of unknown function DUF3223 (InterPro:IPR021602); BEST Arabidopsis thaliana protein match is: Protein of unknown function (DUF3223) (TAIR:AT3G466…
cassava4.1_018835m.g	0.86448	-0.171937	-0.953302	-1.53137	-1.31997	-1.6523	3.89418	3.92711	4.66203	-1.62884	1.1042	0.19391	-1.77599	-1.67006	-1.9071	-0.0609878	1.28959	-0.725113	9	cassava4.1_018835m.g	development.unspecified	AT1G53903		CONTAINS InterPro DOMAIN/s: Protein of unknown function DUF581 (InterPro:IPR007650); BEST Arabidopsis thaliana protein match is: senescence-associated protein-related (TAIR:AT1G53885.1); Has 277 Blast hits to 277 proteins in 14 species: Archae - 0; Bacteria - 0; Metazoa - 0; Fungi - 0; Plants - 277; Viruses - 0; Other Eukaryotes - 0 (source: NCBI BLink).	Protein of unknown function (DUF581)	Protein of unknown function (DUF581); CONTAINS InterPro DOMAIN/s: Protein of unknown function DUF581 (InterPro:IPR007650); BEST Arabidopsis thaliana protein match is: Protein of unknown function (DUF581) (TAIR:AT1G53885.1); Has 30201 Blast hits to 17322 proteins in 780 species: Archae - 12; Bacteria - 1396; Metazoa - 17338; Fungi - 3422; Plants - 5037; Viruses - 0; Other Eukaryotes - 2996 (source…
cassava4.1_018452m.g	-0.754114	-1.053	-2.14936	-1.24118	-2.48869	-2.19005	-2.29126	-3.6411	-4.83257	-3.17573	-1.77776	-1.26917	-2.54253	-2.10042	-2.05678	-0.707148	-1.49588	-1.39608	9	cassava4.1_018452m.g	development.unspecified	AT1G78020	loc_os09g20240	senescence-associated protein-related	Protein of unknown function (DUF581)	Protein of unknown function (DUF581); EXPRESSED IN: 23 plant structures; EXPRESSED DURING: 13 growth stages; CONTAINS InterPro DOMAIN/s: Protein of unknown function DUF581 (InterPro:IPR007650); BEST Arabidopsis thaliana protein match is: Protein of unknown function (DUF581) (TAIR:AT1G22160.1); Has 525 Blast hits to 525 proteins in 19 species: Archae - 0; Bacteria - 0; Metazoa - 0; Fungi - 0; Plan…
cassava4.1_011881m.g	0.921118	-0.105448	1.44319	-1.80091	-0.751978	-0.871368	-1.1816	0.109443	-0.958403	-0.62562	1.43476	0.198455	-2.99943	-0.401115	-2.68348	1.32528	0.112139	-0.485892	9	cassava4.1_011881m.g	development.unspecified	AT3G61790	loc_os02g19140	seven in absentia (SINA) family protein	Protein with RING/U-box and TRAF-like domains	Protein with RING/U-box and TRAF-like domains; FUNCTIONS IN: ubiquitin-protein ligase activity, zinc ion binding; INVOLVED IN: multicellular organismal development, ubiquitin-dependent protein catabolic process, protein ubiquitination; LOCATED IN: nucleus; EXPRESSED IN: 24 plant structures; EXPRESSED DURING: 13 growth stages; CONTAINS InterPro DOMAIN/s: TRAF-like (InterPro:IPR008974), Seven-in-ab…
cassava4.1_009522m.g	-0.891562	-2.21491	-1.41285	-3.20093	-3.18874	0.378779	-1.04964	-0.386329	-3.66195	-0.13627	0.458776	-0.222912	-1.63504	-1.36573	-2.33604	0.201287	1.30352	0.45305	9	cassava4.1_009522m.g	development.unspecified	AT1G75500	loc_os08g44750	nodulin MtN21 family protein	Walls Are Thin 1	Walls Are Thin 1 (WAT1); INVOLVED IN: positive regulation of auxin metabolic process, positive regulation of tryptophan metabolic process, secondary cell wall biogenesis, unidimensional cell growth; LOCATED IN: plant-type vacuole membrane, plasma membrane, membrane; EXPRESSED IN: 28 plant structures; EXPRESSED DURING: 13 growth stages; CONTAINS InterPro DOMAIN/s: Protein of unknown function DUF6,…
cassava4.1_014500m.g	-0.334922	1.27036	-0.0243366	0.961484	0.0327079	0.379674	0.895839	-1.06364	0.314556	1.7011	-1.26017	0.336484	2.05951	1.81839	2.18686	0.744691	0.935621	-0.257888	10	cassava4.1_014500m.g	development.unspecified	AT3G06790	loc_os03g38490	plastid developmental protein DAG, putative	plastid developmental protein DAG, putative	plastid developmental protein DAG, putative; BEST Arabidopsis thaliana protein match is: cobalt ion binding (TAIR:AT3G15000.1); Has 273 Blast hits to 252 proteins in 15 species: Archae - 0; Bacteria - 0; Metazoa - 0; Fungi - 0; Plants - 273; Viruses - 0; Other Eukaryotes - 0 (source: NCBI BLink).
cassava4.1_014261m.g	-1.74277	-1.26565	-1.38504	0.514694	-1.03707	0.458264	0.594456	-1.40649	0.874022	0.67448	-2.66682	-0.606926	1.90627	2.56732	2.4196	-0.469082	1.74532	0.577517	10	cassava4.1_014261m.g	development.unspecified	AT1G02090	loc_os07g30840	FUS5 (FUSCA 5); MAP kinase kinase	Proteasome component (PCI) domain protein	FUSCA 5 (FUS5); CONTAINS InterPro DOMAIN/s: Proteasome component (PCI) domain (InterPro:IPR000717); Has 689 Blast hits to 689 proteins in 163 species: Archae - 0; Bacteria - 0; Metazoa - 405; Fungi - 166; Plants - 80; Viruses - 0; Other Eukaryotes - 38 (source: NCBI BLink).
cassava4.1_001315m.g	-1.88299	-0.312673	-1.45883	-0.772995	-1.34562	-1.80634	-0.3176	-2.16947	-0.754541	-0.359318	-1.18305	-0.17999	1.5941	-0.309204	1.66854	-0.85167	0.854625	-0.196003	10	cassava4.1_001315m.g	development.unspecified	AT5G16780	loc_os02g30730	DOT2 (DEFECTIVELY ORGANIZED TRIBUTARIES 2)	SART-1 family	DEFECTIVELY ORGANIZED TRIBUTARIES 2 (DOT2); FUNCTIONS IN: molecular_function unknown; INVOLVED IN: in 9 processes; LOCATED IN: nucleolus, nucleus; EXPRESSED IN: 31 plant structures; EXPRESSED DURING: 15 growth stages; CONTAINS InterPro DOMAIN/s: SART-1 protein (InterPro:IPR005011); BEST Arabidopsis thaliana protein match is: SART-1 family (TAIR:AT3G14700.1); Has 1807 Blast hits to 1807 proteins i…
cassava4.1_012440m.g	-2.10474	-0.558812	-0.703692	0.800193	0.791063	-1.42945	-0.997295	-2.47044	-1.02085	0.903558	0.476397	0.378657	1.58014	2.33346	2.48104	-0.692651	2.16717	1.13133	10	cassava4.1_012440m.g	development.unspecified	AT3G58040	loc_os05g14860	SINAT2 (SEVEN IN ABSENTIA OF ARABIDOPSIS 2); protein binding / ubiquitin-protein ligase/ zinc ion binding	seven in absentia of Arabidopsis 2	seven in absentia of Arabidopsis 2 (SINAT2); FUNCTIONS IN: protein binding; INVOLVED IN: multicellular organismal development, protein ubiquitination, ubiquitin-dependent protein catabolic process; LOCATED IN: nucleus; EXPRESSED IN: 24 plant structures; EXPRESSED DURING: 15 growth stages; CONTAINS InterPro DOMAIN/s: TRAF-like (InterPro:IPR008974), Seven-in-absentia protein, TRAF-like domain (Inte…
cassava4.1_006284m.g	-1.51654	0.09966	-2.16731	-0.496124	-0.760308	-2.27761	-0.222905	-1.5544	-0.246471	0.463212	-1.24889	-0.891507	1.61535	-0.0405265	2.5377	-2.21967	0.003463	-0.434923	10	cassava4.1_006284m.g	development.unspecified	AT2G19520	loc_os01g51300	FVE; metal ion binding	Transducin family protein / WD-40 repeat family protein	FVE; FUNCTIONS IN: metal ion binding; INVOLVED IN: flower development, unidimensional cell growth, trichome morphogenesis, leaf morphogenesis; LOCATED IN: nucleolus, nucleus, CUL4 RING ubiquitin ligase complex, cytoplasm; EXPRESSED IN: guard cell; CONTAINS InterPro DOMAIN/s: Histone-binding protein RBBP4 (InterPro:IPR022052), WD40 repeat 2 (InterPro:IPR019782), WD40 repeat-like-containing domain …
cassava4.1_009231m.g	1.53723	-0.36125	2.11676	-1.30886	-0.735191	1.64116	-0.784007	0.105354	-3.71181	-1.00137	0.368247	-0.2841	-1.68431	-0.0138148	-1.01475	-1.11565	-3.32818	-4.39008	11	cassava4.1_009231m.g	development.unspecified	AT2G38860	loc_os11g37920	YLS5	Class I glutamine amidotransferase-like superfamily protein	YLS5; INVOLVED IN: response to ethylene stimulus, response to salt stress, leaf senescence, response to abscisic acid stimulus; LOCATED IN: endomembrane system; EXPRESSED IN: 23 plant structures; EXPRESSED DURING: 13 growth stages; CONTAINS InterPro DOMAIN/s: ThiJ/PfpI (InterPro:IPR002818); BEST Arabidopsis thaliana protein match is: Class I glutamine amidotransferase-like superfamily protein (TA…
cassava4.1_010172m.g	-1.86505	-1.43074	-0.952093	0.0204038	1.25229	0.941524	-0.0736261	-1.43023	-2.44474	-1.33505	1.00515	-0.101162	-0.693354	5.26545	0.784383	-1.8628	-3.14953	-0.97954	11	cassava4.1_010172m.g	development.unspecified	AT1G09380	loc_os01g19290	integral membrane family protein / nodulin MtN21-related	nodulin MtN21 /EamA-like transporter family protein	nodulin MtN21 /EamA-like transporter family protein; LOCATED IN: endomembrane system, membrane; EXPRESSED IN: 15 plant structures; EXPRESSED DURING: 4 anthesis, C globular stage, petal differentiation and expansion stage, LP.08 eight leaves visible; CONTAINS InterPro DOMAIN/s: Protein of unknown function DUF6, transmembrane (InterPro:IPR000620); BEST Arabidopsis thaliana protein match is: nodulin…
cassava4.1_009347m.g	0.603605	-1.82321	-0.809462	-0.337304	1.30075	1.74231	-1.03425	-0.103272	-1.94465	0.429338	-0.195731	-2.01688	-0.521223	2.27628	-0.111205	-1.23833	-2.89068	2.10437	11	cassava4.1_009347m.g	development.unspecified	AT1G21890	loc_os10g14920	nodulin MtN21 family protein	nodulin MtN21 /EamA-like transporter family protein	nodulin MtN21 /EamA-like transporter family protein; LOCATED IN: membrane; EXPRESSED IN: inflorescence meristem, flower; EXPRESSED DURING: petal differentiation and expansion stage; CONTAINS InterPro DOMAIN/s: Protein of unknown function DUF6, transmembrane (InterPro:IPR000620); BEST Arabidopsis thaliana protein match is: nodulin MtN21 /EamA-like transporter family protein (TAIR:AT4G08300.1); Has…
cassava4.1_000128m.g	0.6946	0.726974	0.702591	0.706282	0.546173	0.742129	-1.03458	-0.4787	-1.16026	0.627724	1.09609	0.137153	-1.3441	0.141196	-0.858025	-1.28384	-1.60688	-2.33827	11	cassava4.1_000128m.g	development.unspecified	AT5G49430	loc_os03g19340	transducin family protein / WD-40 repeat family protein	WD40/YVTN repeat-like-containing domain;Bromodomain	WD40/YVTN repeat-like-containing domain;Bromodomain; CONTAINS InterPro DOMAIN/s: WD40 repeat 2 (InterPro:IPR019782), WD40 repeat, conserved site (InterPro:IPR019775), WD40 repeat (InterPro:IPR001680), Bromodomain (InterPro:IPR001487), WD40 repeat-like-containing domain (InterPro:IPR011046), WD40-repeat-containing domain (InterPro:IPR017986), WD40/YVTN repeat-like-containing domain (InterPro:IPR01…
cassava4.1_009434m.g	-1.058	-1.56386	-1.87613	-0.782039	-1.22828	-0.385836	-0.68992	-0.284019	0.197893	0.827391	0.154311	0.330795	-3.4818	0.17752	1.25212	1.97549	1.54438	1.93524	12	cassava4.1_009434m.g	development.unspecified	AT5G07050	loc_os01g58910	LOCATED IN: membrane; CONTAINS InterPro DOMAIN/s: Protein of unknown function DUF6, transmembrane (InterPro:IPR000620); BEST Arabidopsis thaliana protein match is: nodulin MtN21 family protein (TAIR:AT2G40900.1); Has 2288 Blast hits to 2270 proteins in 280 species: Archae - 23; Bacteria - 774; Metazoa - 5; Fungi - 0; Plants - 641; Viruses - 0; Other Eukaryotes - 845 (source: NCBI BLink).	nodulin MtN21 /EamA-like transporter family protein	nodulin MtN21 /EamA-like transporter family protein; LOCATED IN: membrane; CONTAINS InterPro DOMAIN/s: Protein of unknown function DUF6, transmembrane (InterPro:IPR000620); BEST Arabidopsis thaliana protein match is: nodulin MtN21 /EamA-like transporter family protein (TAIR:AT2G40900.1); Has 30201 Blast hits to 17322 proteins in 780 species: Archae - 12; Bacteria - 1396; Metazoa - 17338; Fungi - …
cassava4.1_000550m.g	-1.81009	-0.811276	-0.290073	0.409086	0.48539	1.48973	0.510976	0.458328	1.15119	0.933895	-0.282225	1.10048	-0.546128	-0.611881	-1.02785	-0.80586	1.75285	2.08603	12	cassava4.1_000550m.g	development.unspecified	AT3G15880	loc_os03g14980	protein binding	WUS-interacting protein 2	WUS-interacting protein 2 (WSIP2); FUNCTIONS IN: protein binding; INVOLVED IN: primary shoot apical meristem specification; LOCATED IN: endomembrane system; EXPRESSED IN: 24 plant structures; EXPRESSED DURING: 15 growth stages; CONTAINS InterPro DOMAIN/s: WD40 repeat 2 (InterPro:IPR019782), WD40 repeat, conserved site (InterPro:IPR019775), WD40 repeat (InterPro:IPR001680), CTLH, C-terminal LisH m…
cassava4.1_015143m.g	-3.42306	-2.95099	-3.28338	-3.35516	-3.05402	-3.01742	-2.76895	-2.13047	-1.88338	2.05638	1.20569	-0.321352	2.05208	0.625359	1.38275	-0.289377	-0.362836	-2.34686	13	cassava4.1_015143m.g	development.unspecified	AT4G15920	loc_os03g22200	INVOLVED IN: biological_process unknown; LOCATED IN: endomembrane system, integral to membrane, membrane; EXPRESSED IN: 23 plant structures; EXPRESSED DURING: 13 growth stages; CONTAINS InterPro DOMAIN/s: MtN3 and saliva related transmembrane protein, conserved region (InterPro:IPR018169), RAG1-activating protein 1 homologue (InterPro:IPR018179), MtN3 and saliva related transmembrane protein (Int…	Nodulin MtN3 family protein	Nodulin MtN3 family protein; INVOLVED IN: biological_process unknown; LOCATED IN: endomembrane system, integral to membrane, membrane; EXPRESSED IN: 23 plant structures; EXPRESSED DURING: 13 growth stages; CONTAINS InterPro DOMAIN/s: MtN3/saliva-related transmembrane protein, conserved region (InterPro:IPR018169), RAG1-activating protein 1 homologue (InterPro:IPR018179), RAG1-activating protein-1…
cassava4.1_013474m.g	-7.56764	-7.86141	-6.66342	-14.4863	-14.4863	-14.4863	-0.0728117	0.150196	-1.04127	-8.53492	-1.68467	-3.07225	-2.15442	-10.508	-10.508	0.991388	-1.27314	0.738918	13	cassava4.1_013474m.g	development.unspecified	AT5G50790	loc_os11g31190	nodulin MtN3 family protein	Nodulin MtN3 family protein	Nodulin MtN3 family protein; FUNCTIONS IN: molecular_function unknown; INVOLVED IN: biological_process unknown; LOCATED IN: endomembrane system, integral to membrane, membrane; EXPRESSED IN: 13 plant structures; EXPRESSED DURING: 6 growth stages; CONTAINS InterPro DOMAIN/s: MtN3/saliva-related transmembrane protein, conserved region (InterPro:IPR018169), RAG1-activating protein 1 homologue (Inter…
cassava4.1_011183m.g	-2.30744	-3.82086	-6.24102	-2.19735	-7.51517	0.453422	2.22703	-1.42911	2.37128	-0.533321	-1.93637	0.840746	-0.408309	1.28364	2.47438	-1.41648	-0.798662	-1.82164	13	cassava4.1_011183m.g	development.unspecified	AT4G14720		PPD2; dioxygenase/ metal ion binding	TIFY domain/Divergent CCT motif family protein	TIFY domain/Divergent CCT motif family protein; CONTAINS InterPro DOMAIN/s: Tify (InterPro:IPR010399), Acireductone dioxygenase, ARD (InterPro:IPR004313), CCT domain-like (InterPro:IPR018467); BEST Arabidopsis thaliana protein match is: TIFY domain/Divergent CCT motif family protein (TAIR:AT4G14713.1); Has 315 Blast hits to 312 proteins in 29 species: Archae - 0; Bacteria - 0; Metazoa - 0; Fungi …
cassava4.1_013467m.g	2.47767	1.03221	1.89612	1.58631	1.99889	2.33324	1.58	2.8175	1.54066	-0.755178	3.20728	0.904397	-1.23671	1.81607	-0.142919	-0.501091	0.563098	1.47177	15	cassava4.1_013467m.g	development.unspecified	AT1G69490	loc_os07g37920	NAP (NAC-like, activated by AP3/PI); transcription factor	NAC-like, activated by AP3/PI	NAC-like, activated by AP3/PI (NAP); CONTAINS InterPro DOMAIN/s: No apical meristem (NAM) protein (InterPro:IPR003441); BEST Arabidopsis thaliana protein match is: NAC domain containing protein 25 (TAIR:AT1G61110.1); Has 3046 Blast hits to 3040 proteins in 76 species: Archae - 0; Bacteria - 0; Metazoa - 0; Fungi - 0; Plants - 3046; Viruses - 0; Other Eukaryotes - 0 (source: NCBI BLink).
cassava4.1_012791m.g	0.95829	2.06046	2.06918	2.19865	2.92818	1.4839	0.397498	1.56874	0.480649	-1.44883	0.625748	-0.46471	-0.149734	-0.874084	-0.403651	-1.82043	-1.10937	-0.733611	15	cassava4.1_012791m.g	development.unspecified	AT3G22550	loc_os03g46260	senescence-associated protein-related	Protein of unknown function (DUF581)	Protein of unknown function (DUF581); CONTAINS InterPro DOMAIN/s: Protein of unknown function DUF581 (InterPro:IPR007650); BEST Arabidopsis thaliana protein match is: Protein of unknown function (DUF581) (TAIR:AT3G63210.1); Has 558 Blast hits to 549 proteins in 19 species: Archae - 0; Bacteria - 0; Metazoa - 0; Fungi - 0; Plants - 558; Viruses - 0; Other Eukaryotes - 0 (source: NCBI BLink).
cassava4.1_004348m.g	0.838418	1.73702	2.40669	1.82078	3.04399	2.24086	-0.43345	1.98808	0.467697	-0.582886	0.6492	-0.040437	-1.05349	-1.51368	-0.333108	0.455499	0.000283282	-0.382846	15	cassava4.1_004348m.g	development.unspecified	AT5G24590	loc_os08g06140	TIP (TCV-INTERACTING PROTEIN); transcription coactivator/ transcription factor	TCV-interacting protein	TCV-interacting protein (TIP); CONTAINS InterPro DOMAIN/s: No apical meristem (NAM) protein (InterPro:IPR003441); BEST Arabidopsis thaliana protein match is: NAC domain containing protein 62 (TAIR:AT3G49530.1); Has 2952 Blast hits to 2945 proteins in 75 species: Archae - 0; Bacteria - 0; Metazoa - 0; Fungi - 0; Plants - 2952; Viruses - 0; Other Eukaryotes - 0 (source: NCBI BLink).
cassava4.1_013795m.g	0.204851	1.68904	1.76893	2.12741	3.37969	2.06394	-0.386834	0.116167	0.367432	-0.0672991	0.794531	-0.102676	-0.770217	-0.0595289	0.199142	-1.59743	-0.442659	-1.29422	15	cassava4.1_013795m.g	development.unspecified	AT2G23810	loc_os09g25760	TET8 (TETRASPANIN8)	tetraspanin8	tetraspanin8 (TET8); FUNCTIONS IN: molecular_function unknown; INVOLVED IN: aging; LOCATED IN: plasma membrane, membrane; EXPRESSED IN: 25 plant structures; EXPRESSED DURING: 14 growth stages; CONTAINS InterPro DOMAIN/s: Tetraspanin (InterPro:IPR018499), Tetraspanin, conserved site (InterPro:IPR018503), Tetraspanin, subgroup (InterPro:IPR000301); BEST Arabidopsis thaliana protein match is: tetras…
cassava4.1_019549m.g	5.24235	5.9881	3.5896	0.664823	0.353803	-0.451521	1.87039	2.08193	1.16735	-3.34481	0.736394	-0.001696	-1.25497	-1.02017	0.278122	-1.9087	-0.838263	-1.43325	17	cassava4.1_019549m.g	development.unspecified	AT1G28330	loc_os11g44810	DYL1 (DORMANCY-ASSOCIATED PROTEIN-LIKE 1)	dormancy-associated protein-like 1	dormancy-associated protein-like 1 (DYL1); CONTAINS InterPro DOMAIN/s: Dormancyauxin associated (InterPro:IPR008406); BEST Arabidopsis thaliana protein match is: Dormancy/auxin associated family protein (TAIR:AT2G33830.2); Has 226 Blast hits to 226 proteins in 49 species: Archae - 0; Bacteria - 0; Metazoa - 0; Fungi - 0; Plants - 225; Viruses - 0; Other Eukaryotes - 1 (source: NCBI BLink).
cassava4.1_006485m.g	2.55374	1.27522	1.74505	-1.15622	-0.418601	0.531332	2.3263	2.21715	0.893886	0.912332	0.278497	2.63407	-2.13287	0.519088	-0.463048	0.244432	-1.10989	0.29638	17	cassava4.1_006485m.g	development.unspecified	AT4G32551	loc_os01g08190	LUG (LEUNIG); protein binding / protein heterodimerization/ transcription repressor	LisH dimerisation motif;WD40/YVTN repeat-like-containing domain	LEUNIG (LUG); CONTAINS InterPro DOMAIN/s: WD40 repeat 2 (InterPro:IPR019782), LisH dimerisation motif, subgroup (InterPro:IPR013720), WD40 repeat, conserved site (InterPro:IPR019775), WD40 repeat (InterPro:IPR001680), WD40 repeat-like-containing domain (InterPro:IPR011046), WD40-repeat-containing domain (InterPro:IPR017986), WD40/YVTN repeat-like-containing domain (InterPro:IPR015943), LisH dimer…
cassava4.1_011537m.g	5.29863	7.32819	7.52877	1.62645	3.46278	4.21375	4.2125	5.27443	5.78637	1.81641	0.471708	0.0676752	1.96051	-2.27909	-8.053	2.10288	-0.440274	0.49022	17	cassava4.1_011537m.g	development.unspecified	AT4G35580	loc_os08g06140	NTL9 (NAC transcription factor-like 9); transcription factor	NAC transcription factor-like 9	NAC transcription factor-like 9 (NTL9); CONTAINS InterPro DOMAIN/s: No apical meristem (NAM) protein (InterPro:IPR003441); BEST Arabidopsis thaliana protein match is: NAC 014 (TAIR:AT1G33060.1); Has 3027 Blast hits to 3020 proteins in 75 species: Archae - 0; Bacteria - 0; Metazoa - 0; Fungi - 0; Plants - 3027; Viruses - 0; Other Eukaryotes - 0 (source: NCBI BLink).
cassava4.1_013490m.g	3.38788	0.494618	2.05074	0.31064	0.465212	1.97258	2.44528	2.21275	1.78251	-2.5232	1.19003	1.40161	-2.27077	0.82862	-0.176253	-1.82482	-0.30056	0.7743	17	cassava4.1_013490m.g	development.unspecified	AT3G22550	loc_os03g46260	senescence-associated protein-related	Protein of unknown function (DUF581)	Protein of unknown function (DUF581); CONTAINS InterPro DOMAIN/s: Protein of unknown function DUF581 (InterPro:IPR007650); BEST Arabidopsis thaliana protein match is: Protein of unknown function (DUF581) (TAIR:AT3G63210.1); Has 558 Blast hits to 549 proteins in 19 species: Archae - 0; Bacteria - 0; Metazoa - 0; Fungi - 0; Plants - 558; Viruses - 0; Other Eukaryotes - 0 (source: NCBI BLink).
cassava4.1_002789m.g	4.4624	2.79263	4.20668	0.457465	1.16116	2.97495	1.98923	2.2304	0.939435	0.87961	1.55203	1.21826	-0.866837	-0.0777636	-0.795815	-0.26262	-0.0595537	-0.515911	17	cassava4.1_002789m.g	development.unspecified	AT1G79350	loc_os04g52020	EMB1135 (embryo defective 1135); DNA binding / protein binding / zinc ion binding	RING/FYVE/PHD zinc finger superfamily protein	embryo defective 1135 (EMB1135); FUNCTIONS IN: DNA binding, zinc ion binding; INVOLVED IN: regulation of transcription, DNA-dependent, embryo development ending in seed dormancy; LOCATED IN: chloroplast; EXPRESSED IN: 25 plant structures; EXPRESSED DURING: 15 growth stages; CONTAINS InterPro DOMAIN/s: Zinc finger, PHD-type, conserved site (InterPro:IPR019786), Zinc finger, PHD-type (InterPro:IPR0…
cassava4.1_010824m.g	2.67002	0.0853291	2.71985	-0.453659	-0.519351	2.97531	1.65614	2.68617	0.434751	1.14121	0.874419	1.336	-1.24145	0.512695	-0.838237	-1.48492	-2.28112	-1.05693	17	cassava4.1_010824m.g	development.unspecified	AT3G15610	loc_os06g39760	transducin family protein / WD-40 repeat family protein	Transducin/WD40 repeat-like superfamily protein	Transducin/WD40 repeat-like superfamily protein; CONTAINS InterPro DOMAIN/s: WD40 repeat 2 (InterPro:IPR019782), WD40 repeat-like-containing domain (InterPro:IPR011046), WD40 repeat, conserved site (InterPro:IPR019775), WD40-repeat-containing domain (InterPro:IPR017986), WD40/YVTN repeat-like-containing domain (InterPro:IPR015943), WD40 repeat (InterPro:IPR001680), WD40 repeat, subgroup (InterPro…
cassava4.1_014406m.g	-2.35938	-0.491373	-2.85606	-0.242491	-0.0145895	-2.56097	-0.623451	-1.88143	-1.83023	-1.21747	-2.49506	-1.64071	1.61277	0.470805	1.43162	-0.406356	0.492922	0.499584	18	cassava4.1_014406m.g	development.unspecified	AT1G49510		emb1273 (embryo defective 1273)	embryo defective 1273	embryo defective 1273 (emb1273); Has 25 Blast hits to 25 proteins in 8 species: Archae - 0; Bacteria - 0; Metazoa - 0; Fungi - 0; Plants - 25; Viruses - 0; Other Eukaryotes - 0 (source: NCBI BLink).
cassava4.1_012595m.g	-2.77744	-1.8493	-4.46576	-2.08618	-3.38743	-10.0651	-0.0731096	1.14557	0.352716	0.429597	-4.91985	-1.63457	1.81282	1.72202	0.394374	0.522513	1.0576	0.384585	18	cassava4.1_012595m.g	development.unspecified	AT2G42840	loc_os01g52690	PDF1 (PROTODERMAL FACTOR 1)	protodermal factor 1	protodermal factor 1 (PDF1); Has 74620 Blast hits to 36810 proteins in 1713 species: Archae - 153; Bacteria - 12776; Metazoa - 27126; Fungi - 11565; Plants - 10582; Viruses - 2385; Other Eukaryotes - 10033 (source: NCBI BLink).
cassava4.1_018986m.g	-2.26299	-0.709907	-3.31997	-0.301769	-1.13394	-4.17479	-0.405956	-2.3464	-0.75425	0.71113	-2.11929	-0.720297	2.62308	0.0887546	2.71698	-0.3233	2.82096	2.50602	20	cassava4.1_018986m.g	development.unspecified	AT3G47650	loc_os06g22690	bundle-sheath defective protein 2 family / bsd2 family	DnaJ/Hsp40 cysteine-rich domain superfamily protein	DnaJ/Hsp40 cysteine-rich domain superfamily protein; FUNCTIONS IN: unfolded protein binding, heat shock protein binding; INVOLVED IN: protein folding; LOCATED IN: chloroplast; EXPRESSED IN: 23 plant structures; EXPRESSED DURING: 13 growth stages; CONTAINS InterPro DOMAIN/s: Heat shock protein DnaJ, cysteine-rich domain (InterPro:IPR001305); Has 88 Blast hits to 88 proteins in 28 species: Archae -…
cassava4.1_005357m.g	3.63368	1.30906	3.99484	1.40661	0.486649	3.29394	0.747999	1.66187	1.27641	-1.47089	1.89499	0.93687	-3.22726	-0.18787	-2.58007	-0.269856	-1.16913	-0.642748	21	cassava4.1_005357m.g	development.unspecified	AT4G36710	loc_os04g46860	transcription factor	GRAS family transcription factor	GRAS family transcription factor; CONTAINS InterPro DOMAIN/s: Transcription factor GRAS (InterPro:IPR005202); BEST Arabidopsis thaliana protein match is: GRAS family transcription factor (TAIR:AT4G00150.1); Has 2023 Blast hits to 1999 proteins in 291 species: Archae - 0; Bacteria - 2; Metazoa - 0; Fungi - 0; Plants - 2019; Viruses - 0; Other Eukaryotes - 2 (source: NCBI BLink).
cassava4.1_018809m.g	2.0439	0.325042	1.936	-0.0151457	-0.832525	1.56734	1.04352	1.66195	-0.395204	1.91945	2.64357	3.15283	-1.86713	0.590362	-2.3802	-0.344107	-1.7247	-1.65821	21	cassava4.1_018809m.g	development.unspecified	AT1G79350	loc_os04g52020	EMB1135 (embryo defective 1135); DNA binding / protein binding / zinc ion binding	RING/FYVE/PHD zinc finger superfamily protein	embryo defective 1135 (EMB1135); FUNCTIONS IN: DNA binding, zinc ion binding; INVOLVED IN: regulation of transcription, DNA-dependent, embryo development ending in seed dormancy; LOCATED IN: chloroplast; EXPRESSED IN: 25 plant structures; EXPRESSED DURING: 15 growth stages; CONTAINS InterPro DOMAIN/s: Zinc finger, PHD-type, conserved site (InterPro:IPR019786), Zinc finger, PHD-type (InterPro:IPR0…
cassava4.1_014492m.g	-1.19748	-1.05651	-1.1141	-1.3428	-1.77934	-2.69773	-1.83223	-2.87164	-1.44433	-0.30874	0.992961	-1.20337	0.0676736	0.889321	0.924046	-0.642449	1.00361	0.51998	23	cassava4.1_014492m.g	development.unspecified	AT5G13180	loc_os07g37920	ANAC083 (ARABIDOPSIS NAC DOMAIN CONTAINING PROTEIN 83); transcription factor	NAC domain containing protein 83	NAC domain containing protein 83 (NAC083); CONTAINS InterPro DOMAIN/s: No apical meristem (NAM) protein (InterPro:IPR003441); BEST Arabidopsis thaliana protein match is: NAC domain containing protein 41 (TAIR:AT2G33480.1); Has 1807 Blast hits to 1807 proteins in 277 species: Archae - 0; Bacteria - 0; Metazoa - 736; Fungi - 347; Plants - 385; Viruses - 0; Other Eukaryotes - 339 (source: NCBI BLink…
cassava4.1_016624m.g	0.224145	-1.58411	-3.47834	-0.57617	-2.4308	-4.1279	-1.86948	-2.89079	-3.93051	-0.433343	-0.522448	0.652644	-4.19257	-2.21604	-1.71359	-0.384531	0.293901	0.0534705	23	cassava4.1_016624m.g	development.unspecified	AT5G64530	loc_os04g35660	XND1; transcription factor	xylem NAC domain 1	xylem NAC domain 1 (XND1); CONTAINS InterPro DOMAIN/s: No apical meristem (NAM) protein (InterPro:IPR003441); BEST Arabidopsis thaliana protein match is: NAC domain containing protein 25 (TAIR:AT1G61110.1); Has 2741 Blast hits to 2738 proteins in 73 species: Archae - 0; Bacteria - 0; Metazoa - 0; Fungi - 0; Plants - 2741; Viruses - 0; Other Eukaryotes - 0 (source: NCBI BLink).
cassava4.1_002607m.g	-0.0194443	3.41917	1.48217	2.67258	2.74441	-0.0984597	2.78233	1.50806	2.71635	0.294354	-2.00505	-0.490441	0.714499	0.867207	3.31343	-0.236605	0.993677	0.0657744	24	cassava4.1_002607m.g	development.unspecified	AT3G24560	loc_os02g16670	RSY3 (RASPBERRY 3)	Adenine nucleotide alpha hydrolases-like superfamily protein	RASPBERRY 3 (RSY3); CONTAINS InterPro DOMAIN/s: PP-loop (InterPro:IPR011063); Has 1377 Blast hits to 1377 proteins in 336 species: Archae - 0; Bacteria - 610; Metazoa - 2; Fungi - 15; Plants - 23; Viruses - 0; Other Eukaryotes - 727 (source: NCBI BLink).
cassava4.1_010528m.g	3.23608	-0.0562887	3.79704	1.20923	2.49798	1.76697	0.912304	1.87473	2.1425	3.38249	3.44506	2.36241	-0.434915	1.39493	-0.0486471	-0.0894689	-0.172382	0.507043	24	cassava4.1_010528m.g	development.unspecified	AT5G61430	loc_os04g38720	ANAC100 (ARABIDOPSIS NAC DOMAIN CONTAINING PROTEIN 100); transcription factor	NAC domain containing protein 100	NAC domain containing protein 100 (NAC100); FUNCTIONS IN: sequence-specific DNA binding transcription factor activity; INVOLVED IN: multicellular organismal development, regulation of transcription; LOCATED IN: cellular_component unknown; EXPRESSED IN: 9 plant structures; EXPRESSED DURING: LP.04 four leaves visible, 4 anthesis, petal differentiation and expansion stage; CONTAINS InterPro DOMAIN/s…
cassava4.1_017174m.g	0.23846	4.55538	6.0824	0.341123	3.57149	4.78919	-2.99864	-0.614804	-4.43012	-2.73108	2.473	-1.91926	-2.59977	-0.814003	-3.11073	-0.0284894	-1.69862	-7.04685	29	cassava4.1_017174m.g	development.unspecified	AT2G45760		BAP2 (BON ASSOCIATION PROTEIN 2)	BON association protein 2	BON association protein 2 (BAP2); CONTAINS InterPro DOMAIN/s: C2 calcium/lipid-binding domain, CaLB (InterPro:IPR008973), C2 calcium-dependent membrane targeting (InterPro:IPR000008); BEST Arabidopsis thaliana protein match is: BON association protein 1 (TAIR:AT3G61190.2); Has 35333 Blast hits to 34131 proteins in 2444 species: Archae - 798; Bacteria - 22429; Metazoa - 974; Fungi - 991; Plants - …
cassava4.1_014587m.g	-3.05196	-1.36877	-5.0694	2.37572	0.267129	-5.58952	-0.0576024	-3.40697	-2.10638	-0.687905	-1.32823	-0.153725	2.16178	1.07164	1.82874	-2.6111	0.131969	0.476283	32	cassava4.1_014587m.g	development.unspecified	AT4G15920	loc_os03g22200	INVOLVED IN: biological_process unknown; LOCATED IN: endomembrane system, integral to membrane, membrane; EXPRESSED IN: 23 plant structures; EXPRESSED DURING: 13 growth stages; CONTAINS InterPro DOMAIN/s: MtN3 and saliva related transmembrane protein, conserved region (InterPro:IPR018169), RAG1-activating protein 1 homologue (InterPro:IPR018179), MtN3 and saliva related transmembrane protein (Int…	Nodulin MtN3 family protein	Nodulin MtN3 family protein; INVOLVED IN: biological_process unknown; LOCATED IN: endomembrane system, integral to membrane, membrane; EXPRESSED IN: 23 plant structures; EXPRESSED DURING: 13 growth stages; CONTAINS InterPro DOMAIN/s: MtN3/saliva-related transmembrane protein, conserved region (InterPro:IPR018169), RAG1-activating protein 1 homologue (InterPro:IPR018179), RAG1-activating protein-1…
cassava4.1_016787m.g	-4.10158	-1.77405	-3.18686	-1.99655	-1.52522	-3.94423	-1.46903	-2.49033	-2.00218	-0.31728	-0.950145	-0.206483	0.942822	-1.6573	1.54724	-0.43571	1.29354	1.24632	32	cassava4.1_016787m.g	development.unspecified	AT3G46630	loc_os08g21700	FUNCTIONS IN: molecular_function unknown; INVOLVED IN: biological_process unknown; LOCATED IN: chloroplast; EXPRESSED IN: 23 plant structures; EXPRESSED DURING: 15 growth stages; BEST Arabidopsis thaliana protein match is: defective chloroplasts and leaves protein-related / DCL protein-related (TAIR:AT1G45230.1); Has 102 Blast hits to 102 proteins in 23 species: Archae - 0; Bacteria - 7; Metazoa …	Protein of unknown function (DUF3223)	Protein of unknown function (DUF3223); FUNCTIONS IN: molecular_function unknown; INVOLVED IN: biological_process unknown; LOCATED IN: chloroplast; EXPRESSED IN: 23 plant structures; EXPRESSED DURING: 15 growth stages; CONTAINS InterPro DOMAIN/s: Protein of unknown function DUF3223 (InterPro:IPR021602); BEST Arabidopsis thaliana protein match is: Protein of unknown function (DUF3223) (TAIR:AT1G452…
cassava4.1_015104m.g	-1.43914	-2.28671	-2.50648	-2.62211	-2.58897	-2.08634	-1.50551	-2.18324	-3.28037	0.546276	0.641855	0.430414	-0.422578	-0.191045	-0.388542	-0.0686418	-0.608743	-1.10908	32	cassava4.1_015104m.g	development.unspecified	AT5G20700	loc_os02g07820	senescence-associated protein-related	Protein of unknown function (DUF581)	Protein of unknown function (DUF581); CONTAINS InterPro DOMAIN/s: Protein of unknown function DUF581 (InterPro:IPR007650); BEST Arabidopsis thaliana protein match is: Protein of unknown function (DUF581) (TAIR:AT1G74940.1); Has 476 Blast hits to 476 proteins in 20 species: Archae - 0; Bacteria - 0; Metazoa - 0; Fungi - 0; Plants - 476; Viruses - 0; Other Eukaryotes - 0 (source: NCBI BLink).
cassava4.1_014142m.g	3.71069	5.83548	5.5476	5.98548	6.74486	7.47593	1.78807	2.98772	4.24122	1.33566	0.960884	-0.137737	1.70908	3.64394	2.5158	-1.56347	0.217931	-0.818287	33	cassava4.1_014142m.g	development.unspecified	AT2G41380	loc_os01g40660	embryo-abundant protein-related	S-adenosyl-L-methionine-dependent methyltransferases superfamily protein	S-adenosyl-L-methionine-dependent methyltransferases superfamily protein; FUNCTIONS IN: methyltransferase activity; INVOLVED IN: response to cadmium ion; LOCATED IN: mitochondrion; EXPRESSED IN: 12 plant structures; EXPRESSED DURING: LP.04 four leaves visible, 4 anthesis, petal differentiation and expansion stage; CONTAINS InterPro DOMAIN/s: Methyltransferase type 11 (InterPro:IPR013216); BEST Ar…
cassava4.1_025977m.g	-1.78784	-1.77201	-4.60951	-2.88861	-1.61445	-2.35486	-0.848994	-0.84577	-2.05066	-0.693434	-4.92469	-2.84176	0.219	-0.0778139	-0.109026	0.844657	0.708245	-0.839403	34	cassava4.1_025977m.g	development.unspecified	AT2G43000	loc_os03g56580	anac042 (Arabidopsis NAC domain containing protein 42); transcription factor	NAC domain containing protein 42	NAC domain containing protein 42 (NAC042); FUNCTIONS IN: sequence-specific DNA binding transcription factor activity; INVOLVED IN: multicellular organismal development, regulation of transcription; LOCATED IN: cellular_component unknown; EXPRESSED IN: 9 plant structures; EXPRESSED DURING: 6 growth stages; CONTAINS InterPro DOMAIN/s: No apical meristem (NAM) protein (InterPro:IPR003441); BEST Arab…
cassava4.1_000184m.g	2.69799	-0.454958	1.61548	-1.71262	-2.24434	0.892816	1.09544	1.39894	-0.396384	0.298281	2.53715	0.390247	-2.01969	-0.318941	-1.94339	0.209903	-0.978377	-0.806153	35	cassava4.1_000184m.g	development.unspecified	AT4G00060	loc_os06g45800	MEE44 (maternal effect embryo arrest 44); nucleotidyltransferase	Nucleotidyltransferase family protein	maternal effect embryo arrest 44 (MEE44); FUNCTIONS IN: nucleotidyltransferase activity; INVOLVED IN: embryo development ending in seed dormancy; CONTAINS InterPro DOMAIN/s: Nucleotidyl transferase domain (InterPro:IPR002934), PAP/25A-associated (InterPro:IPR002058); BEST Arabidopsis thaliana protein match is: Nucleotidyltransferase family protein (TAIR:AT5G53770.1); Has 30201 Blast hits to 17322…
cassava4.1_022922m.g	5.33893	1.2228	5.40229	-1.37511	-1.41597	2.50301	4.2142	4.89012	0.686011	1.17507	5.54932	2.85423	-13.2441	-0.91156	-3.48953	-1.44176	-3.15408	-2.60534	36	cassava4.1_022922m.g	development.unspecified	AT1G26870	loc_os08g33910	FEZ (FEZ); transcription factor	NAC (No Apical Meristem) domain transcriptional regulator superfamily protein	FEZ (FEZ); CONTAINS InterPro DOMAIN/s: No apical meristem (NAM) protein (InterPro:IPR003441); BEST Arabidopsis thaliana protein match is: NAC domain containing protein 94 (TAIR:AT5G39820.1); Has 2973 Blast hits to 2966 proteins in 76 species: Archae - 0; Bacteria - 0; Metazoa - 2; Fungi - 0; Plants - 2971; Viruses - 0; Other Eukaryotes - 0 (source: NCBI BLink).
cassava4.1_000071m.g	4.06335	0.319383	3.10559	-1.6736	-1.5765	1.7776	1.38538	2.2283	0.494623	0.0309514	5.23186	1.83019	-3.7344	0.428789	-2.35184	0.439096	-0.581784	-0.917123	36	cassava4.1_000071m.g	development.unspecified	AT4G00800	loc_os02g03220	binding / protein binding / zinc ion binding	transducin family protein / WD-40 repeat family protein	transducin family protein / WD-40 repeat family protein; FUNCTIONS IN: binding, zinc ion binding; INVOLVED IN: biological_process unknown; LOCATED IN: cellular_component unknown; EXPRESSED IN: 13 plant structures; EXPRESSED DURING: 4 anthesis, F mature embryo stage, petal differentiation and expansion stage, E expanded cotyledon stage, D bilateral stage; CONTAINS InterPro DOMAIN/s: WD40 repeat 2 …
cassava4.1_010991m.g	3.12812	2.70607	4.0647	11.0442	12.4581	11.7229	0.949574	3.3784	3.24658	0.243182	4.26441	2.61449	0.407885	2.8675	2.50034	-1.06029	1.69936	3.21166	37	cassava4.1_010991m.g	development.unspecified	AT4G27410	loc_os01g66120	RD26 (RESPONSIVE TO DESICCATION 26); transcription activator/ transcription factor	NAC (No Apical Meristem) domain transcriptional regulator superfamily protein	RESPONSIVE TO DESICCATION 26 (RD26); CONTAINS InterPro DOMAIN/s: No apical meristem (NAM) protein (InterPro:IPR003441); BEST Arabidopsis thaliana protein match is: NAC domain containing protein 19 (TAIR:AT1G52890.1); Has 297 Blast hits to 297 proteins in 44 species: Archae - 0; Bacteria - 0; Metazoa - 0; Fungi - 0; Plants - 297; Viruses - 0; Other Eukaryotes - 0 (source: NCBI BLink).
cassava4.1_010999m.g	4.16746	2.9534	3.85932	0.216728	1.50599	2.96197	1.3968	3.45802	3.38752	0.0374489	4.57309	3.51701	-2.23237	2.08451	0.820355	-0.374844	2.28952	2.1747	37	cassava4.1_010999m.g	development.unspecified	AT4G27410	loc_os01g66120	RD26 (RESPONSIVE TO DESICCATION 26); transcription activator/ transcription factor	NAC (No Apical Meristem) domain transcriptional regulator superfamily protein	RESPONSIVE TO DESICCATION 26 (RD26); CONTAINS InterPro DOMAIN/s: No apical meristem (NAM) protein (InterPro:IPR003441); BEST Arabidopsis thaliana protein match is: NAC domain containing protein 19 (TAIR:AT1G52890.1); Has 297 Blast hits to 297 proteins in 44 species: Archae - 0; Bacteria - 0; Metazoa - 0; Fungi - 0; Plants - 297; Viruses - 0; Other Eukaryotes - 0 (source: NCBI BLink).
cassava4.1_010191m.g	4.18212	4.3317	4.06391	2.17979	3.22812	3.49565	2.14302	3.93528	3.22906	-2.3175	3.4099	-0.193714	0.885053	3.16933	2.78502	-1.9731	-0.501979	0.171882	37	cassava4.1_010191m.g	development.unspecified	AT3G04070	loc_os07g37920	anac047 (Arabidopsis NAC domain containing protein 47); transcription factor	NAC domain containing protein 47	NAC domain containing protein 47 (NAC047); FUNCTIONS IN: sequence-specific DNA binding transcription factor activity; INVOLVED IN: multicellular organismal development, regulation of transcription; LOCATED IN: cellular_component unknown; EXPRESSED IN: 16 plant structures; EXPRESSED DURING: 7 growth stages; CONTAINS InterPro DOMAIN/s: No apical meristem (NAM) protein (InterPro:IPR003441); BEST Ara…
cassava4.1_017198m.g	3.10702	2.34528	0.0429011	-3.74316	-3.53957	-4.31806	1.90564	4.0582	1.3142	2.29504	4.07085	-0.230954	3.9379	1.68555	0.338454	-1.41355	-0.383344	1.13496	37	cassava4.1_017198m.g	development.unspecified	AT4G35770	loc_os06g50930	SEN1 (SENESCENCE 1)	Rhodanese/Cell cycle control phosphatase superfamily protein	SENESCENCE 1 (SEN1); FUNCTIONS IN: molecular_function unknown; INVOLVED IN: in 6 processes; LOCATED IN: chloroplast; EXPRESSED IN: 22 plant structures; EXPRESSED DURING: 13 growth stages; CONTAINS InterPro DOMAIN/s: Rhodanese-like (InterPro:IPR001763); BEST Arabidopsis thaliana protein match is: sulfurtransferase protein 16 (TAIR:AT5G66040.1); Has 1680 Blast hits to 1680 proteins in 570 species: …
cassava4.1_020281m.g	-4.90308	-0.204515	-3.3585	1.80798	0.79516	-3.22237	-1.49385	-4.50924	-0.796752	0.383945	-2.7799	-0.975256	3.8449	1.18456	4.73992	-2.20831	2.66706	1.20016	38	cassava4.1_020281m.g	development.unspecified	AT3G48140	loc_os06g13680	senescence-associated protein, putative	B12D protein	B12D protein; CONTAINS InterPro DOMAIN/s: B12D (InterPro:IPR010530); BEST Arabidopsis thaliana protein match is: B12D protein (TAIR:AT3G29970.1); Has 143 Blast hits to 143 proteins in 25 species: Archae - 0; Bacteria - 0; Metazoa - 0; Fungi - 0; Plants - 143; Viruses - 0; Other Eukaryotes - 0 (source: NCBI BLink).
cassava4.1_019121m.g	-1.58665	-2.11671	-2.23339	-3.70898	-4.27197	-3.11056	-2.67458	-3.5038	-5.56725	0.242371	0.893985	0.110568	-1.03148	-1.7604	-2.08632	-0.472631	-0.77875	-3.14574	38	cassava4.1_019121m.g	development.unspecified	AT1G56220		dormancy/auxin associated family protein	Dormancy/auxin associated family protein	Dormancy/auxin associated family protein; CONTAINS InterPro DOMAIN/s: Dormancyauxin associated (InterPro:IPR008406); BEST Arabidopsis thaliana protein match is: Dormancy/auxin associated family protein (TAIR:AT1G54070.1); Has 196 Blast hits to 195 proteins in 36 species: Archae - 0; Bacteria - 0; Metazoa - 1; Fungi - 0; Plants - 194; Viruses - 0; Other Eukaryotes - 1 (source: NCBI BLink).
cassava4.1_008814m.g	-3.8315	-1.71908	-3.62502	-3.50455	-4.81254	-3.77733	-1.57889	-1.43689	-4.18298	-1.6935	-3.62615	-2.57808	-0.765394	-2.92557	-2.25588	-0.674772	-4.68418	-7.13357	38	cassava4.1_008814m.g	development.unspecified	AT5G07050	loc_os01g58910	LOCATED IN: membrane; CONTAINS InterPro DOMAIN/s: Protein of unknown function DUF6, transmembrane (InterPro:IPR000620); BEST Arabidopsis thaliana protein match is: nodulin MtN21 family protein (TAIR:AT2G40900.1); Has 2288 Blast hits to 2270 proteins in 280 species: Archae - 23; Bacteria - 774; Metazoa - 5; Fungi - 0; Plants - 641; Viruses - 0; Other Eukaryotes - 845 (source: NCBI BLink).	nodulin MtN21 /EamA-like transporter family protein	nodulin MtN21 /EamA-like transporter family protein; LOCATED IN: membrane; CONTAINS InterPro DOMAIN/s: Protein of unknown function DUF6, transmembrane (InterPro:IPR000620); BEST Arabidopsis thaliana protein match is: nodulin MtN21 /EamA-like transporter family protein (TAIR:AT2G40900.1); Has 30201 Blast hits to 17322 proteins in 780 species: Archae - 12; Bacteria - 1396; Metazoa - 17338; Fungi - …
cassava4.1_019291m.g	-1.17137	-1.84833	-1.63078	-1.64191	-1.721	-2.01094	-0.411093	-2.58669	-2.65152	-0.256727	1.49543	-1.10412	0.0198182	1.32671	1.96971	-0.8109	2.15413	1.66005	38	cassava4.1_019291m.g	development.unspecified	AT5G47060	loc_os04g49620	senescence-associated protein-related	Protein of unknown function (DUF581)	Protein of unknown function (DUF581); CONTAINS InterPro DOMAIN/s: Protein of unknown function DUF581 (InterPro:IPR007650); BEST Arabidopsis thaliana protein match is: Protein of unknown function (DUF581) (TAIR:AT4G17670.1); Has 1807 Blast hits to 1807 proteins in 277 species: Archae - 0; Bacteria - 0; Metazoa - 736; Fungi - 347; Plants - 385; Viruses - 0; Other Eukaryotes - 339 (source: NCBI BLin…
cassava4.1_009623m.g	-4.44935	-1.56735	-2.94867	-1.03939	-1.26156	-4.13977	-1.18628	-2.3754	-0.793922	0.917535	-1.16032	1.37634	0.631407	-0.936832	0.801086	-2.85269	-0.513292	-0.424217	1	cassava4.1_009623m.g	DNA.repair	AT5G38470	loc_os06g15360	DNA repair protein RAD23, putative	Rad23 UV excision repair protein family	RADIATION SENSITIVE23D (RAD23D); FUNCTIONS IN: damaged DNA binding, ubiquitin binding, proteasome binding; INVOLVED IN: response to cold, nucleotide-excision repair; LOCATED IN: nucleus; EXPRESSED IN: 26 plant structures; EXPRESSED DURING: 15 growth stages; CONTAINS InterPro DOMAIN/s: Heat shock chaperonin-binding (InterPro:IPR006636), Ubiquitin-associated/translation elongation factor EF1B, N-te…
cassava4.1_014740m.g	-3.05732	-0.254806	-2.04778	0.184415	-0.295849	-2.29214	0.196333	-2.19736	0.34451	0.0486887	-2.36591	0.545918	0.953215	0.155327	0.717054	-1.27309	0.759496	0.328787	1	cassava4.1_014740m.g	DNA.repair	AT2G45280	loc_os01g39630	ATRAD51C; ATP binding / damaged DNA binding / protein binding / recombinase/ single-stranded DNA binding	RAS associated with diabetes protein 51C	RAS associated with diabetes protein 51C (RAD51C); CONTAINS InterPro DOMAIN/s: DNA recombination/repair protein RecA/RadB, ATP-binding domain (InterPro:IPR020588), DNA recombination and repair protein, RecA-like (InterPro:IPR016467), DNA recombination and repair protein Rad51, C-terminal (InterPro:IPR013632); BEST Arabidopsis thaliana protein match is: DNA repair (Rad51) family protein (TAIR:AT3G…
cassava4.1_000129m.g	0.447475	-0.659718	-1.1423	-3.23318	-2.82271	-2.59977	0.211541	-0.204063	0.583687	0.973961	2.38284	0.363757	-1.24506	0.164057	-1.72893	-1.01562	-0.159634	0.387082	3	cassava4.1_000129m.g	DNA.repair	AT5G04560	loc_os01g11900	DME (DEMETER); DNA N-glycosylase/ DNA-(apurinic or apyrimidinic site) lyase	HhH-GPD base excision DNA repair family protein	DEMETER (DME); CONTAINS InterPro DOMAIN/s: DNA glycosylase (InterPro:IPR011257), Endonuclease III-like, iron-sulphur cluster loop motif (InterPro:IPR003651), HhH-GPD domain (InterPro:IPR003265); BEST Arabidopsis thaliana protein match is: demeter-like 1 (TAIR:AT2G36490.1); Has 3638 Blast hits to 3482 proteins in 1335 species: Archae - 238; Bacteria - 2315; Metazoa - 178; Fungi - 96; Plants - 343;…
cassava4.1_002416m.g	1.97426	0.971616	1.34959	1.49393	1.59516	1.90096	0.816296	1.42319	0.849049	0.591347	2.01596	1.25198	-1.69719	0.235714	-0.61629	0.80046	0.788063	-0.130392	4	cassava4.1_002416m.g	DNA.repair	AT5G54260	loc_os04g54340	MRE11 (meiotic recombination 11); endonuclease/ exonuclease/ hydrolase/ manganese ion binding / protein serine/threonine phosphatase	DNA repair and meiosis protein (Mre11)	MEIOTIC RECOMBINATION 11 (MRE11); FUNCTIONS IN: hydrolase activity, manganese ion binding, protein serine/threonine phosphatase activity, exonuclease activity, endonuclease activity; INVOLVED IN: double-strand break repair, DNA metabolic process; LOCATED IN: nucleus; EXPRESSED IN: 10 plant structures; EXPRESSED DURING: 4 anthesis, F mature embryo stage, petal differentiation and expansion stage, …
cassava4.1_015444m.g	0.218402	0.943098	-0.205075	1.85988	2.12262	0.299216	1.03275	0.64755	1.67654	0.9217	-0.167175	-0.487632	2.7426	-0.537774	0.322856	0.175605	1.74894	1.18085	4	cassava4.1_015444m.g	DNA.repair	AT1G19025		DNA cross-link repair protein-related	DNA repair metallo-beta-lactamase family protein	DNA repair metallo-beta-lactamase family protein; CONTAINS InterPro DOMAIN/s: DNA repair metallo-beta-lactamase (InterPro:IPR011084); BEST Arabidopsis thaliana protein match is: DNA repair metallo-beta-lactamase family protein (TAIR:AT1G27410.1); Has 1078 Blast hits to 1060 proteins in 342 species: Archae - 34; Bacteria - 280; Metazoa - 259; Fungi - 220; Plants - 166; Viruses - 0; Other Eukaryote…
cassava4.1_010787m.g	0.430961	0.817442	2.63411	2.0985	2.04847	1.7257	-0.679235	0.0670116	-0.488517	-0.0701108	0.0404745	-0.4548	-0.813506	-0.737326	0.866752	0.115147	-0.167826	-0.138428	4	cassava4.1_010787m.g	DNA.repair	AT4G31150	loc_os06g45330	endonuclease V family protein	endonuclease V family protein	endonuclease V family protein; FUNCTIONS IN: endonuclease activity; INVOLVED IN: DNA repair; LOCATED IN: cellular_component unknown; EXPRESSED IN: 22 plant structures; EXPRESSED DURING: 13 growth stages; CONTAINS InterPro DOMAIN/s: Endonuclease V (InterPro:IPR007581); Has 30201 Blast hits to 17322 proteins in 780 species: Archae - 12; Bacteria - 1396; Metazoa - 17338; Fungi - 3422; Plants - 5037;…
cassava4.1_011869m.g	-1.38332	-0.724274	-2.28508	0.788409	-0.604068	-1.69455	-1.06425	-2.23181	-2.23871	0.468896	-0.0574264	0.108487	0.935197	-0.505925	1.06457	0.626576	1.49357	-0.177987	5	cassava4.1_011869m.g	DNA.repair	AT3G04880	loc_os01g36090	DRT102 (DNA-DAMAGE-REPAIR/TOLERATION 2)	DNA-damage-repair/toleration protein (DRT102)	DNA-DAMAGE-REPAIR/TOLERATION 2 (DRT102); INVOLVED IN: response to UV, photoreactive repair, response to cold; LOCATED IN: nucleus, cytoplasm; EXPRESSED IN: 23 plant structures; EXPRESSED DURING: 13 growth stages; CONTAINS InterPro DOMAIN/s: Ribose/galactose isomerase (InterPro:IPR003500), DNA-damage-repair/toleration protein, DRT102 (InterPro:IPR012100), Cupin 2, conserved barrel (InterPro:IPR013…
cassava4.1_015122m.g	1.45782	1.15773	2.7449	1.01998	-0.119207	2.50154	1.74847	2.02032	1.09702	-0.36882	1.00464	-0.544188	-0.965411	0.688412	0.0133644	1.56996	0.603842	0.269729	6	cassava4.1_015122m.g	DNA.repair	AT1G65070	loc_os04g58410	DNA mismatch repair MutS family protein	DNA mismatch repair protein MutS, type 2	DNA mismatch repair protein MutS, type 2; FUNCTIONS IN: damaged DNA binding, mismatched DNA binding, ATP binding; INVOLVED IN: mismatch repair, maintenance of fidelity involved in DNA-dependent DNA replication; LOCATED IN: nucleus; EXPRESSED IN: 22 plant structures; EXPRESSED DURING: 13 growth stages; CONTAINS InterPro DOMAIN/s: DNA mismatch repair protein MutS, type 2 (InterPro:IPR005747), DNA m…
cassava4.1_025390m.g	1.6477	0.7335	1.40238	0.549848	-0.121374	1.11111	-1.09929	-1.46896	-0.256075	-1.7763	-0.035047	-1.81931	-2.83142	0.0963933	-1.20998	-1.15723	-1.28132	-1.22446	7	cassava4.1_025390m.g	DNA.repair	AT3G20475	loc_os05g41880	MSH5 (MUTS-HOMOLOGUE 5); ATP binding / damaged DNA binding / mismatched DNA binding	MUTS-homologue 5	MUTS-homologue 5 (MSH5); FUNCTIONS IN: damaged DNA binding, mismatched DNA binding, ATP binding; INVOLVED IN: mismatch repair, chiasma assembly, reciprocal meiotic recombination; LOCATED IN: condensed nuclear chromosome; EXPRESSED IN: male gametophyte, flower, pollen tube; EXPRESSED DURING: L mature pollen stage, M germinated pollen stage, IL.00 inflorescence just visible; CONTAINS InterPro DOMAI…
cassava4.1_003128m.g	1.91917	0.867857	1.29647	-1.04807	-0.230023	0.45795	2.80786	2.77825	2.19779	0.604814	0.836959	2.01225	-0.433083	1.28086	0.464082	-2.1808	0.769756	-3.11077	11	cassava4.1_003128m.g	DNA.repair	AT5G50340	loc_os06g05820	ATP binding / damaged DNA binding / nucleoside-triphosphatase/ nucleotide binding	ATP-dependent peptidases;nucleotide binding;serine-type endopeptidases;DNA helicases;ATP binding;damaged DNA binding;nucleoside-triphosphatases	ATP-dependent peptidases;nucleotide binding;serine-type endopeptidases;DNA helicases;ATP binding;damaged DNA binding;nucleoside-triphosphatases; FUNCTIONS IN: in 7 functions; INVOLVED IN: DNA repair, proteolysis, DNA replication; LOCATED IN: cellular_component unknown; EXPRESSED IN: 22 plant structures; EXPRESSED DURING: 13 growth stages; CONTAINS InterPro DOMAIN/s: Peptidase S16, Lon C-terminal …
cassava4.1_002814m.g	-1.80031	-0.947023	-3.50281	-1.66368	-2.371	-3.83536	-0.954136	-0.517507	-0.796041	2.09566	0.164546	1.27302	2.25447	0.712568	-0.086623	0.443213	-0.160432	1.44071	13	cassava4.1_002814m.g	DNA.repair	AT4G25290	loc_os09g36240	DNA photolyase	DNA photolyases;DNA photolyases	DNA photolyases;DNA photolyases; FUNCTIONS IN: DNA photolyase activity; INVOLVED IN: DNA repair; CONTAINS InterPro DOMAIN/s: Rossmann-like alpha/beta/alpha sandwich fold (InterPro:IPR014729), DNA photolyase, N-terminal (InterPro:IPR006050), Alpha/beta hydrolase fold-1 (InterPro:IPR000073); BEST Arabidopsis thaliana protein match is: alpha/beta-Hydrolases superfamily protein (TAIR:AT4G36530.1); Ha…
cassava4.1_009371m.g	-1.20455	-3.62769	-1.624	-2.01914	-0.940506	-1.00569	-2.10486	-2.87805	-1.59668	0.357348	0.90454	0.169727	-0.734345	-0.679983	-2.38127	-0.128394	-0.297443	0.37526	16	cassava4.1_009371m.g	DNA.repair	AT1G19480	loc_os05g50290	HhH-GPD base excision DNA repair family protein	DNA glycosylase superfamily protein	DNA glycosylase superfamily protein; FUNCTIONS IN: catalytic activity; INVOLVED IN: DNA repair, base-excision repair; LOCATED IN: chloroplast; EXPRESSED IN: 22 plant structures; EXPRESSED DURING: 13 growth stages; CONTAINS InterPro DOMAIN/s: DNA glycosylase (InterPro:IPR011257), HhH-GPD domain (InterPro:IPR003265); BEST Arabidopsis thaliana protein match is: DNA glycosylase superfamily protein (T…
cassava4.1_010471m.g	-1.95033	-1.5919	-3.95443	-0.756299	-0.464327	-2.50988	0.0331415	-0.739376	-0.588972	-2.17582	-5.76639	-2.85694	-1.5202	-1.4303	-1.41264	-1.09957	-0.55301	-0.25568	18	cassava4.1_010471m.g	DNA.repair	AT5G44680	loc_os01g58550	methyladenine glycosylase family protein	DNA glycosylase superfamily protein	DNA glycosylase superfamily protein; FUNCTIONS IN: DNA-3-methyladenine glycosylase I activity, catalytic activity; INVOLVED IN: DNA repair, base-excision repair; EXPRESSED IN: 21 plant structures; EXPRESSED DURING: 13 growth stages; CONTAINS InterPro DOMAIN/s: DNA glycosylase (InterPro:IPR011257), Methyladenine glycosylase (InterPro:IPR005019); BEST Arabidopsis thaliana protein match is: DNA glyc…
cassava4.1_011004m.g	-3.85356	-1.25082	-6.49609	0.756201	-0.229798	-3.1692	1.50004	-0.83439	2.38562	0.0140089	-3.6696	-2.29431	3.72408	2.4908	2.75396	-2.53386	1.1856	0.658047	18	cassava4.1_011004m.g	DNA.repair	AT1G75090	loc_os03g10220	methyladenine glycosylase family protein	DNA glycosylase superfamily protein	DNA glycosylase superfamily protein; FUNCTIONS IN: DNA-3-methyladenine glycosylase I activity, catalytic activity; INVOLVED IN: DNA repair, base-excision repair; EXPRESSED IN: 22 plant structures; EXPRESSED DURING: 9 growth stages; CONTAINS InterPro DOMAIN/s: DNA glycosylase (InterPro:IPR011257), Methyladenine glycosylase (InterPro:IPR005019); BEST Arabidopsis thaliana protein match is: DNA glyco…
cassava4.1_001330m.g	-1.0958	-2.58704	-2.3698	-0.0408937	-0.464327	-0.427702	0.0517808	-0.248424	-1.93131	0.347402	-1.15651	0.309431	-0.576822	-0.0246124	0.252508	0.148669	1.09799	0.315791	1	cassava4.1_001330m.g	DNA.synthesis/chromatin structure	AT5G44800	loc_os02g57200	CHR4 (CHROMATIN REMODELING 4); ATP binding / DNA binding / chromatin binding / helicase/ nucleic acid binding / protein binding / zinc ion binding	chromatin remodeling 4	chromatin remodeling 4 (CHR4); FUNCTIONS IN: in 6 functions; INVOLVED IN: chromatin assembly or disassembly, regulation of transcription; LOCATED IN: chromatin, nucleus; EXPRESSED IN: 24 plant structures; EXPRESSED DURING: 11 growth stages; CONTAINS InterPro DOMAIN/s: Protein of unknown function DUF1087 (InterPro:IPR009463), Zinc finger, PHD-type, conserved site (InterPro:IPR019786), Zinc finger,…
cassava4.1_010361m.g	-2.62476	-1.34046	-1.94685	-1.40735	-1.53257	-2.31499	0.396755	-1.13064	-1.40305	-1.06855	-2.24559	-1.29934	-0.638878	-0.995129	-0.137355	-1.52751	-1.69044	-1.22279	1	cassava4.1_010361m.g	DNA.synthesis/chromatin structure	AT2G31450	loc_os11g16580	endonuclease-related	DNA glycosylase superfamily protein	ATNTH1; CONTAINS InterPro DOMAIN/s: Helix-hairpin-helix motif (InterPro:IPR000445), Helix-hairpin-helix DNA-binding motif, class 1 (InterPro:IPR003583), Endonuclease III, iron-sulphur binding site (InterPro:IPR004035), DNA glycosylase (InterPro:IPR011257), Endonuclease III-like, iron-sulphur cluster loop motif (InterPro:IPR003651), Endonuclease III, conserved site-2 (InterPro:IPR004036), HhH-GPD …
cassava4.1_003835m.g	-3.00827	-3.42322	-2.88461	1.14809	-0.421936	0.128015	0.625197	-0.0406053	1.39693	-0.258439	-2.80043	-1.21095	-2.73717	-1.75733	-0.933754	-0.101649	1.20919	1.15666	1	cassava4.1_003835m.g	DNA.synthesis/chromatin structure	AT2G31270	loc_os04g10650	CDT1A (ARABIDOPSIS HOMOLOG OF YEAST CDT1 A); cyclin-dependent protein kinase/ protein binding	homolog of yeast CDT1 A	homolog of yeast CDT1 A (CDT1A); FUNCTIONS IN: protein binding, cyclin-dependent protein kinase activity; INVOLVED IN: chloroplast organization, DNA replication; LOCATED IN: chloroplast, nucleus; EXPRESSED IN: 25 plant structures; EXPRESSED DURING: 15 growth stages; CONTAINS InterPro DOMAIN/s: DNA replication factor CDT1-like (InterPro:IPR014939); BEST Arabidopsis thaliana protein match is: homol…
cassava4.1_001663m.g	-2.69744	-2.53839	-3.45689	-0.242301	-0.147706	-0.695272	-1.15991	-0.764906	-1.97434	1.08554	0.363237	-0.23306	-1.65035	0.188361	-3.73826	-0.57515	0.17355	0.0634693	1	cassava4.1_001663m.g	DNA.synthesis/chromatin structure	AT5G44635	loc_os05g14590	minichromosome maintenance family protein / MCM family protein	minichromosome maintenance (MCM2/3/5) family protein	MINICHROMOSOME MAINTENANCE 6 (MCM6); FUNCTIONS IN: DNA-dependent ATPase activity, DNA binding, ATP binding; INVOLVED IN: cell proliferation, DNA-dependent DNA replication initiation, DNA unwinding involved in replication; LOCATED IN: nuclear chromatin; EXPRESSED IN: shoot apex; EXPRESSED DURING: IL.00 inflorescence just visible; CONTAINS InterPro DOMAIN/s: Nucleic acid-binding, OB-fold-like (Inte…
[truncated: 4,514 more rows]
