# Supplementary material for: The Discrepant and Similar Responses of Genome-Wide Transcriptional Profiles between Drought and Cold Stresses in Cassava
Source: Int J Mol Sci. 2017 Dec 12;18(12):2668. doi: 10.3390/ijms18122668 (PMC5751270; doi:10.3390/ijms18122668)
Supplement: Supplementary file 1 [file ijms-18-02668-s001.zip › Supple_Tab_Fig/Table_S3.xlsx]

## Sheet: Sheet1
Table S3. List of abiotic stress related DE genes.
GeneID	c.fl.6h	c.fl.24h	c.fl.48h	c.fel.6h	c.fel.24h	c.fel.48h	c.r.6h	c.r.24h	c.r.48h	d.fl.4d	d.fl.6d	d.fl.10d	d.fel.4d	d.fel.6d	d.fel.10d	d.r.4d	d.r.6d	d.r.10d	Groups	Clustering_group	cassava.id	mapman.ANN	At.homolog	rice.homolog	mapman.description	TAIR10.short_description	TAIR10.ANN
cassava4.1_008074m.g	-0.466562	-2.41514	0.276278	-2.38609	-1.59797	-0.447128	-0.243283	-0.210351	-1.9025	-0.870958	0.583285	-0.205592	-2.20491	-0.495021	-1.60377	-0.738838	-1.42083	-1.19363	9	A1	cassava4.1_008074m.g	stress.abiotic.cold	AT5G12300	loc_os01g72420	C2 domain-containing protein	Calcium-dependent lipid-binding (CaLB domain) family protein	Calcium-dependent lipid-binding (CaLB domain) family protein; CONTAINS InterPro DOMAIN/s: C2 calcium/lipid-binding domain, CaLB (InterPro:IPR008973), C2 calcium-dependent membrane targeting (InterPro:IPR000008); BEST Arabidopsis thaliana protein match is: Calcium-dependent lipid-binding (CaLB domain) family protein (TAIR:AT5G55530.2); Has 30201 Blast hits to 17322 proteins in 780 species: Archae …
cassava4.1_008386m.g	1.42462	1.06655	1.35009	-1.05205	-0.0921893	-0.171391	0.311299	0.279084	-1.85431	0.63093	1.38421	0.783014	-1.68209	-2.47793	-1.34973	-1.84939	-1.71648	-0.982413	31	A1	cassava4.1_008386m.g	stress.abiotic.cold	AT5G55530	loc_os03g09840	C2 domain-containing protein	Calcium-dependent lipid-binding (CaLB domain) family protein	Calcium-dependent lipid-binding (CaLB domain) family protein; FUNCTIONS IN: molecular_function unknown; INVOLVED IN: biological_process unknown; LOCATED IN: chloroplast; EXPRESSED IN: 22 plant structures; EXPRESSED DURING: 13 growth stages; CONTAINS InterPro DOMAIN/s: C2 calcium/lipid-binding domain, CaLB (InterPro:IPR008973), C2 calcium-dependent membrane targeting (InterPro:IPR000008); BEST Ara…
cassava4.1_021920m.g	1.65383	0.431762	-1.85984	0.330646	0.476844	-0.108464	-0.389564	-1.07775	-0.036334	0.150844	-1.4927	-0.605444	-1.32788	-1.32789	-2.39849	-0.350631	1.1122	0.84	1	A1	cassava4.1_021920m.g	stress.abiotic.drought/salt	AT1G69450	loc_os12g39320	LOCATED IN: endomembrane system, membrane; EXPRESSED IN: 23 plant structures; EXPRESSED DURING: 13 growth stages; CONTAINS InterPro DOMAIN/s: Protein of unknown function DUF221 (InterPro:IPR003864); BEST Arabidopsis thaliana protein match is: HYP1 (HYPOTHETICAL PROTEIN 1) (TAIR:AT3G01100.1); Has 911 Blast hits to 825 proteins in 137 species: Archae - 0; Bacteria - 0; Metazoa - 152; Fungi - 442; P…	Early-responsive to dehydration stress protein (ERD4)	Early-responsive to dehydration stress protein (ERD4); LOCATED IN: endomembrane system, membrane; EXPRESSED IN: 23 plant structures; EXPRESSED DURING: 13 growth stages; CONTAINS InterPro DOMAIN/s: Protein of unknown function DUF221 (InterPro:IPR003864); BEST Arabidopsis thaliana protein match is: hypothetical protein 1 (TAIR:AT3G01100.1); Has 1403 Blast hits to 1256 proteins in 188 species: Archa…
cassava4.1_002559m.g	2.4399	1.31416	1.24228	-3.14733	-1.76733	-0.802665	1.2021	0.594675	0.61243	-1.17635	0.230776	-0.0777181	-1.30379	-0.352659	-1.49974	0.369751	-0.298979	-0.00934882	3	A1	cassava4.1_002559m.g	stress.abiotic.drought/salt	AT1G19430	loc_os03g56380	dehydration-responsive protein-related	S-adenosyl-L-methionine-dependent methyltransferases superfamily protein	S-adenosyl-L-methionine-dependent methyltransferases superfamily protein; CONTAINS InterPro DOMAIN/s: Protein of unknown function DUF248, methyltransferase putative (InterPro:IPR004159); BEST Arabidopsis thaliana protein match is: S-adenosyl-L-methionine-dependent methyltransferases superfamily protein (TAIR:AT5G64030.1); Has 8058 Blast hits to 6201 proteins in 616 species: Archae - 19; Bacteria …
cassava4.1_015790m.g	1.08532	0.0758203	0.487287	-1.92886	-1.76705	-1.0469	0.198855	-0.458781	-1.67037	0.127988	1.28055	1.11319	-0.269835	0.402113	0.616898	0.336503	-0.0294119	0.4059	3	A1	cassava4.1_015790m.g	stress.abiotic.drought/salt	AT3G05700	loc_os05g28980	INVOLVED IN: response to water deprivation; CONTAINS InterPro DOMAIN/s: Drought induced 19 (InterPro:IPR008598); BEST Arabidopsis thaliana protein match is: drought-responsive family protein (TAIR:AT5G26990.1); Has 167 Blast hits to 167 proteins in 27 species: Archae - 0; Bacteria - 0; Metazoa - 38; Fungi - 0; Plants - 128; Viruses - 0; Other Eukaryotes - 1 (source: NCBI BLink).	Drought-responsive family protein	Drought-responsive family protein; CONTAINS InterPro DOMAIN/s: Drought induced 19/ RING finger protein 114 (InterPro:IPR008598); BEST Arabidopsis thaliana protein match is: Drought-responsive family protein (TAIR:AT5G26990.1); Has 30201 Blast hits to 17322 proteins in 780 species: Archae - 12; Bacteria - 1396; Metazoa - 17338; Fungi - 3422; Plants - 5037; Viruses - 0; Other Eukaryotes - 2996 (sou…
cassava4.1_006681m.g	3.59519	1.7042	1.97616	-1.94704	-1.28286	0.0921825	-1.07284	-0.219923	-1.34809	-1.48294	1.30206	-1.37175	-1.31934	-0.158792	-0.975167	-0.960931	-1.39641	-1.47688	2	A1	cassava4.1_006681m.g	stress.abiotic.heat	AT5G23240	loc_os04g57880	DNAJ heat shock N-terminal domain-containing protein	DNAJ heat shock N-terminal domain-containing protein	DNAJ heat shock N-terminal domain-containing protein; FUNCTIONS IN: unfolded protein binding, heat shock protein binding; INVOLVED IN: protein folding; LOCATED IN: chloroplast; EXPRESSED IN: 21 plant structures; EXPRESSED DURING: 11 growth stages; CONTAINS InterPro DOMAIN/s: Molecular chaperone, heat shock protein, Hsp40, DnaJ (InterPro:IPR015609), Heat shock protein DnaJ, N-terminal (InterPro:IP…
cassava4.1_012249m.g	2.32062	1.88346	0.841467	-1.08242	-0.49186	-0.956558	0.321718	0.299423	-2.03695	-0.486369	0.655945	-0.629405	-1.5179	-0.697884	-0.0735191	-0.329667	-1.09933	-1.38626	2	A1	cassava4.1_012249m.g	stress.abiotic.heat	AT2G22360	loc_os05g26926	DNAJ heat shock family protein	DNAJ heat shock family protein	DNAJ heat shock family protein; FUNCTIONS IN: unfolded protein binding, heat shock protein binding, ATP binding; INVOLVED IN: protein folding, response to heat; LOCATED IN: chloroplast thylakoid membrane, chloroplast; EXPRESSED IN: 23 plant structures; EXPRESSED DURING: 13 growth stages; CONTAINS InterPro DOMAIN/s: Molecular chaperone, heat shock protein, Hsp40, DnaJ (InterPro:IPR015609), HSP40/D…
cassava4.1_018066m.g	2.12478	0.595129	0.985402	-3.83683	-2.56324	-2.02444	0.556694	0.00507023	-2.68596	-0.123733	-0.385767	-1.79294	-0.637882	0.345019	-0.644992	-0.13053	-2.85506	-1.40731	3	A1	cassava4.1_018066m.g	stress.abiotic.heat	AT5G59720	loc_os01g04380	HSP18.2 (heat shock protein 18.2)	heat shock protein 18.2	heat shock protein 18.2 (HSP18.2); CONTAINS InterPro DOMAIN/s: Heat shock protein Hsp20 (InterPro:IPR002068), HSP20-like chaperone (InterPro:IPR008978); BEST Arabidopsis thaliana protein match is: HSP20-like chaperones superfamily protein (TAIR:AT1G53540.1); Has 1807 Blast hits to 1807 proteins in 277 species: Archae - 0; Bacteria - 0; Metazoa - 736; Fungi - 347; Plants - 385; Viruses - 0; Other …
cassava4.1_015518m.g	1.80977	-1.00196	-0.39645	-0.992928	-0.101445	-1.57552	0.515899	-0.0305551	-1.19401	0.536687	1.50505	2.69477	-0.0142501	-3.0459	-5.35815	2.49652	0.933253	-1.20117	9	A1	cassava4.1_015518m.g	stress.abiotic.heat	AT1G52560	loc_os02g10710	26.5 kDa class I small heat shock protein-like (HSP26.5-P)	HSP20-like chaperones superfamily protein	HSP20-like chaperones superfamily protein; FUNCTIONS IN: molecular_function unknown; INVOLVED IN: response to high light intensity, response to hydrogen peroxide, response to heat; LOCATED IN: mitochondrion; EXPRESSED IN: 6 plant structures; EXPRESSED DURING: 4 anthesis, petal differentiation and expansion stage; CONTAINS InterPro DOMAIN/s: Heat shock protein Hsp20 (InterPro:IPR002068), HSP20-lik…
cassava4.1_032113m.g	0.721555	-0.287591	0.108484	-1.28724	-0.252551	0.730744	-0.359031	0.390005	0.382641	-0.852322	-0.305433	-0.327422	-1.84239	-0.909456	-1.94111	-1.06107	-0.269841	-0.413683	9	A1	cassava4.1_032113m.g	stress.abiotic.heat	AT3G62190		DNAJ heat shock N-terminal domain-containing protein	Chaperone DnaJ-domain superfamily protein	Chaperone DnaJ-domain superfamily protein; FUNCTIONS IN: heat shock protein binding; INVOLVED IN: protein folding; LOCATED IN: cellular_component unknown; EXPRESSED IN: 23 plant structures; EXPRESSED DURING: 15 growth stages; CONTAINS InterPro DOMAIN/s: Molecular chaperone, heat shock protein, Hsp40, DnaJ (InterPro:IPR015609), Heat shock protein DnaJ, N-terminal (InterPro:IPR001623); Has 1752 Bla…
cassava4.1_016730m.g	2.28529	-1.41475	-0.329216	-2.33787	-2.32563	-1.28925	-0.231046	0.541486	-1.45626	-1.78491	0.895142	-0.0704792	-2.09302	-0.230822	-1.75032	0.487765	-0.362836	-0.957423	27	A1	cassava4.1_016730m.g	stress.abiotic.heat	AT4G13830	loc_os01g01160	J20 (DNAJ-LIKE 20); heat shock protein binding	DNAJ-like 20	DNAJ-like 20 (J20); FUNCTIONS IN: heat shock protein binding; INVOLVED IN: protein folding, response to stress; LOCATED IN: nucleus; EXPRESSED IN: 23 plant structures; EXPRESSED DURING: 13 growth stages; CONTAINS InterPro DOMAIN/s: Molecular chaperone, heat shock protein, Hsp40, DnaJ (InterPro:IPR015609), Heat shock protein DnaJ, N-terminal (InterPro:IPR001623), Heat shock protein DnaJ, conserved…
cassava4.1_016540m.g	-2.07669	-0.323973	-2.85817	1.68177	0.354112	-2.5042	-0.985717	-1.75932	-0.201745	1.97947	0.00709985	0.482962	4.63694	1.50007	6.00807	2.26508	1.42409	-1.24761	10	A2	cassava4.1_016540m.g	stress.abiotic.cold	AT3G50830	loc_os03g55850	COR413-PM2 (COLD-REGULATED 413-PLASMA MEMBRANE 2)	cold-regulated 413-plasma membrane 2	cold-regulated 413-plasma membrane 2 (COR413-PM2); FUNCTIONS IN: molecular_function unknown; INVOLVED IN: response to stress; LOCATED IN: plasma membrane; EXPRESSED IN: 24 plant structures; EXPRESSED DURING: 13 growth stages; CONTAINS InterPro DOMAIN/s: Cold acclimation WCOR413 (InterPro:IPR008892); BEST Arabidopsis thaliana protein match is: Cold acclimation protein WCOR413 family (TAIR:AT4G3722…
cassava4.1_016023m.g	-4.61912	-1.53115	-3.66192	-0.0685981	-1.30038	-4.56088	-1.09554	-3.06369	-1.29583	0.350242	-2.50211	-0.267297	1.94666	-1.07	2.08264	-2.77167	-0.77716	-1.11564	20	A2	cassava4.1_016023m.g	stress.abiotic.cold	AT3G17020	loc_os05g06500	universal stress protein (USP) family protein	Adenine nucleotide alpha hydrolases-like superfamily protein	Adenine nucleotide alpha hydrolases-like superfamily protein; FUNCTIONS IN: molecular_function unknown; INVOLVED IN: response to cold, response to stress; LOCATED IN: plasma membrane; EXPRESSED IN: 24 plant structures; EXPRESSED DURING: 15 growth stages; CONTAINS InterPro DOMAIN/s: UspA (InterPro:IPR006016), Rossmann-like alpha/beta/alpha sandwich fold (InterPro:IPR014729), Universal stress prote…
cassava4.1_003857m.g	-1.75605	-1.02999	-1.94962	0.757162	-0.312621	-0.363388	0.231066	-0.10262	-0.474646	-0.133779	-2.77783	-0.242129	-0.874763	-0.206184	0.30964	-1.09642	-1.25555	0.321732	1	A2	cassava4.1_003857m.g	stress.abiotic.drought/salt	AT4G18030	loc_os09g24900	dehydration-responsive family protein	S-adenosyl-L-methionine-dependent methyltransferases superfamily protein	S-adenosyl-L-methionine-dependent methyltransferases superfamily protein; INVOLVED IN: biological_process unknown; LOCATED IN: Golgi apparatus, plasma membrane, plant-type cell wall; EXPRESSED IN: 24 plant structures; EXPRESSED DURING: 14 growth stages; CONTAINS InterPro DOMAIN/s: Protein of unknown function DUF248, methyltransferase putative (InterPro:IPR004159); BEST Arabidopsis thaliana protei…
cassava4.1_013925m.g	-2.8654	-0.513265	-2.15184	-0.0420232	0.879205	-0.79757	-0.642589	-1.92418	-0.342138	-0.38827	-1.23796	-1.57966	-0.9856	-0.768128	0.51419	-1.76041	-0.172126	-0.386628	1	A2	cassava4.1_013925m.g	stress.abiotic.drought/salt	AT4G19120	loc_os04g14150	ERD3 (early-responsive to dehydration 3)	S-adenosyl-L-methionine-dependent methyltransferases superfamily protein	early-responsive to dehydration 3 (ERD3); CONTAINS InterPro DOMAIN/s: Protein of unknown function DUF248, methyltransferase putative (InterPro:IPR004159); BEST Arabidopsis thaliana protein match is: S-adenosyl-L-methionine-dependent methyltransferases superfamily protein (TAIR:AT1G31850.2); Has 30201 Blast hits to 17322 proteins in 780 species: Archae - 12; Bacteria - 1396; Metazoa - 17338; Fungi…
cassava4.1_002850m.g	-2.29698	-0.0565849	-1.38181	-1.14458	-1.3338	-1.53139	-2.16362	-3.00087	-4.66583	-1.42505	-0.160776	0.994229	0.0929641	0.138797	1.21629	-1.12198	-2.15129	-0.812005	5	A2	cassava4.1_002850m.g	stress.abiotic.drought/salt	AT1G78240	loc_os02g51860	TSD2 (TUMOROUS SHOOT DEVELOPMENT 2); methyltransferase	S-adenosyl-L-methionine-dependent methyltransferases superfamily protein	TUMOROUS SHOOT DEVELOPMENT 2 (TSD2); FUNCTIONS IN: methyltransferase activity; INVOLVED IN: shoot development, homogalacturonan biosynthetic process, response to cytokinin stimulus, root development; LOCATED IN: Golgi apparatus; EXPRESSED IN: 32 plant structures; EXPRESSED DURING: 13 growth stages; CONTAINS InterPro DOMAIN/s: Protein of unknown function DUF248, methyltransferase putative (InterPr…
cassava4.1_012167m.g	-6.43944	2.10046	2.46918	-0.821308	-0.809188	0.540784	-2.09313	-3.36694	-1.467	-0.754317	-0.16054	-2.72474	1.99591	3.769	2.00407	-0.107043	4.41828	3.09782	12	A2	cassava4.1_012167m.g	stress.abiotic.drought/salt	AT1G47980	loc_os04g33150	unknown protein	0	unknown protein; FUNCTIONS IN: molecular_function unknown; INVOLVED IN: biological_process unknown; LOCATED IN: endomembrane system; EXPRESSED IN: 6 plant structures; EXPRESSED DURING: 4 anthesis, F mature embryo stage, petal differentiation and expansion stage, E expanded cotyledon stage; BEST Arabidopsis thaliana protein match is: unknown protein (TAIR:AT3G62730.1); Has 169 Blast hits to 169 pr…
cassava4.1_003990m.g	-2.87073	-1.26038	-1.98873	-1.60406	-1.04362	-3.56986	-0.570225	-1.14186	-0.815314	-1.03703	-0.380392	-0.203573	-0.897264	-1.08394	1.01657	-0.453765	0.522655	0.576613	13	A2	cassava4.1_003990m.g	stress.abiotic.drought/salt	AT5G04060	loc_os05g31480	dehydration-responsive protein-related	S-adenosyl-L-methionine-dependent methyltransferases superfamily protein	S-adenosyl-L-methionine-dependent methyltransferases superfamily protein; CONTAINS InterPro DOMAIN/s: Protein of unknown function DUF248, methyltransferase putative (InterPro:IPR004159); BEST Arabidopsis thaliana protein match is: S-adenosyl-L-methionine-dependent methyltransferases superfamily protein (TAIR:AT3G10200.1); Has 1807 Blast hits to 1807 proteins in 277 species: Archae - 0; Bacteria -…
cassava4.1_001827m.g	-2.10147	-2.23886	-2.71983	-0.353818	-0.476187	0.0841727	-1.03979	-1.01852	-1.20394	2.28819	0.908482	-1.49516	-0.556376	-0.593437	-1.69056	1.44848	0.264722	-0.730721	1	A2	cassava4.1_001827m.g	stress.abiotic.heat	AT4G24190	loc_os06g50300	SHD (SHEPHERD); ATP binding / unfolded protein binding	Chaperone protein htpG family protein	SHEPHERD (SHD); FUNCTIONS IN: unfolded protein binding, ATP binding; INVOLVED IN: in 8 processes; LOCATED IN: in 7 components; EXPRESSED IN: 25 plant structures; EXPRESSED DURING: 16 growth stages; CONTAINS InterPro DOMAIN/s: Chaperone protein htpG (InterPro:IPR001404), Heat shock protein Hsp90, C-terminal (InterPro:IPR020576), Heat shock protein Hsp90, N-terminal (InterPro:IPR020575), Molecular …
cassava4.1_001905m.g	-2.95625	-3.16611	-4.08508	-1.30886	-2.36553	-0.952132	0.0897019	-0.169839	1.24973	0.917417	-0.827334	-1.04272	0.22552	-0.0464727	0.0873203	1.29891	1.02992	-0.25568	1	A2	cassava4.1_001905m.g	stress.abiotic.heat	AT2G04030	loc_os09g29840	CR88; ATP binding	Chaperone protein htpG family protein	CR88; FUNCTIONS IN: ATP binding; INVOLVED IN: in 7 processes; LOCATED IN: mitochondrion, plasma membrane, chloroplast stroma, chloroplast, chloroplast envelope; EXPRESSED IN: 24 plant structures; EXPRESSED DURING: 14 growth stages; CONTAINS InterPro DOMAIN/s: Chaperone protein htpG (InterPro:IPR001404), Heat shock protein Hsp90, conserved site (InterPro:IPR019805), Heat shock protein Hsp90, C-ter…
cassava4.1_002321m.g	-2.02852	-0.590112	-2.0925	-0.496292	-0.692625	-2.8995	-0.849782	-2.79778	-0.425221	-0.643532	-0.489661	-0.931467	-0.00711586	-0.812426	-0.574132	-1.78556	0.445978	0.0575705	1	A2	cassava4.1_002321m.g	stress.abiotic.heat	AT5G49580	loc_os03g61730	DNAJ heat shock N-terminal domain-containing protein	Chaperone DnaJ-domain superfamily protein	Chaperone DnaJ-domain superfamily protein; FUNCTIONS IN: unfolded protein binding, heat shock protein binding; INVOLVED IN: protein folding; LOCATED IN: cellular_component unknown; EXPRESSED IN: 24 plant structures; EXPRESSED DURING: 13 growth stages; CONTAINS InterPro DOMAIN/s: Molecular chaperone, heat shock protein, Hsp40, DnaJ (InterPro:IPR015609), Heat shock protein DnaJ, N-terminal (InterPr…
cassava4.1_011681m.g	-0.889918	-1.40551	-1.0131	-1.73118	-1.89568	-2.13443	-1.55244	-0.621455	-2.97586	0.256964	0.515318	-0.427368	-1.18632	-1.82594	-1.07614	0.85633	-0.274087	0.64646	3	A2	cassava4.1_011681m.g	stress.abiotic.heat	AT5G18140		DNAJ heat shock N-terminal domain-containing protein	Chaperone DnaJ-domain superfamily protein	Chaperone DnaJ-domain superfamily protein; FUNCTIONS IN: unfolded protein binding, heat shock protein binding; INVOLVED IN: protein folding; EXPRESSED IN: 23 plant structures; EXPRESSED DURING: 15 growth stages; CONTAINS InterPro DOMAIN/s: Molecular chaperone, heat shock protein, Hsp40, DnaJ (InterPro:IPR015609), Heat shock protein DnaJ, N-terminal (InterPro:IPR001623), Heat shock protein DnaJ (I…
cassava4.1_018456m.g	-0.765855	-0.725027	-1.09991	-1.85684	-1.8446	-0.638349	1.16916	0.624419	1.40186	0.181136	0.594179	-0.238048	1.69141	-1.54317	-0.67013	-0.833917	-0.800551	0.699982	3	A2	cassava4.1_018456m.g	stress.abiotic.heat	AT2G17880		DNAJ heat shock protein, putative	Chaperone DnaJ-domain superfamily protein	Chaperone DnaJ-domain superfamily protein; FUNCTIONS IN: heat shock protein binding; INVOLVED IN: protein folding; LOCATED IN: chloroplast; EXPRESSED IN: 18 plant structures; EXPRESSED DURING: 11 growth stages; CONTAINS InterPro DOMAIN/s: Molecular chaperone, heat shock protein, Hsp40, DnaJ (InterPro:IPR015609), Heat shock protein DnaJ, N-terminal (InterPro:IPR001623); BEST Arabidopsis thaliana p…
cassava4.1_001924m.g	-1.21458	0.672979	-0.421681	1.48252	2.07313	0.369431	0.80416	-1.01516	0.312383	2.62073	2.02073	-0.951471	2.96504	0.424798	0.945528	1.19979	1.00044	-0.523474	8	A2	cassava4.1_001924m.g	stress.abiotic.heat	AT3G07770	loc_os12g32986	ATP binding	HEAT SHOCK PROTEIN 89.1	HEAT SHOCK PROTEIN 89.1 (Hsp89.1); FUNCTIONS IN: ATP binding; INVOLVED IN: protein folding, response to stress; LOCATED IN: mitochondrion, cell wall; EXPRESSED IN: 24 plant structures; EXPRESSED DURING: 14 growth stages; CONTAINS InterPro DOMAIN/s: Chaperone protein htpG (InterPro:IPR001404), Heat shock protein Hsp90, C-terminal (InterPro:IPR020576), Heat shock protein Hsp90, conserved site (Inte…
cassava4.1_010980m.g	-1.11891	-1.22645	-2.17682	-0.123902	-0.0558176	1.57176	0.116459	-1.62911	0.101337	1.6018	-0.702058	-0.924458	1.77931	1.83457	1.11771	-0.399091	-0.365699	-0.525183	10	A2	cassava4.1_010980m.g	stress.abiotic.heat	AT3G62600	loc_os05g06440	ATERDJ3B; heat shock protein binding / unfolded protein binding	DNAJ heat shock family protein	ATERDJ3B; FUNCTIONS IN: unfolded protein binding, heat shock protein binding; INVOLVED IN: protein folding, PAMP-induced immunity; LOCATED IN: plasma membrane, endoplasmic reticulum lumen; EXPRESSED IN: 23 plant structures; EXPRESSED DURING: 15 growth stages; CONTAINS InterPro DOMAIN/s: Molecular chaperone, heat shock protein, Hsp40, DnaJ (InterPro:IPR015609), HSP40/DnaJ peptide-binding (InterPro…
cassava4.1_025159m.g	0.406743	0.299268	-2.88928	0.532205	-0.364468	-2.36135	0.755574	-2.01213	-0.643682	0.658385	0.543185	-2.72943	2.47048	-0.714488	1.9772	4.17866	0.944806	0.19925	10	A2	cassava4.1_025159m.g	stress.abiotic.heat	AT1G53540	loc_os01g04380	17.6 kDa class I small heat shock protein (HSP17.6C-CI) (AA 1-156)	HSP20-like chaperones superfamily protein	HSP20-like chaperones superfamily protein; CONTAINS InterPro DOMAIN/s: Heat shock protein Hsp20 (InterPro:IPR002068), HSP20-like chaperone (InterPro:IPR008978); BEST Arabidopsis thaliana protein match is: heat shock protein 17.4 (TAIR:AT3G46230.1); Has 7090 Blast hits to 7089 proteins in 1610 species: Archae - 175; Bacteria - 4287; Metazoa - 66; Fungi - 302; Plants - 1606; Viruses - 0; Other Euka…
cassava4.1_031583m.g	-7.01885	-0.0561781	0.159789	-0.2382	2.07323	1.37646	-0.279667	0.244663	1.27987	-0.16998	1.05701	-7.36985	9.67284	5.77391	7.67253	0.957016	-1.8259	-1.73455	11	A2	cassava4.1_031583m.g	stress.abiotic.heat	AT1G16030	loc_os05g38530	Hsp70b (heat shock protein 70B); ATP binding	heat shock protein 70B	heat shock protein 70B (Hsp70b); FUNCTIONS IN: ATP binding; INVOLVED IN: protein folding, response to heat; LOCATED IN: cytosol, cell wall, plasma membrane, chloroplast, membrane; EXPRESSED IN: 19 plant structures; EXPRESSED DURING: 10 growth stages; CONTAINS InterPro DOMAIN/s: Heat shock protein 70, conserved site (InterPro:IPR018181), Heat shock protein Hsp70 (InterPro:IPR001023), Heat shock pr…
cassava4.1_022909m.g	-3.17639	-2.4793	-0.872334	-7.89985	-7.89985	-2.17222	-0.748821	-1.83685	-2.04612	1.04446	1.03527	0.158638	1.36101	-0.0321409	-0.624722	4.4943	3.03196	1.38488	12	A2	cassava4.1_022909m.g	stress.abiotic.heat	AT2G19310	loc_os03g15960	FUNCTIONS IN: molecular_function unknown; INVOLVED IN: response to oxidative stress, response to high light intensity, response to hydrogen peroxide, response to heat; EXPRESSED IN: 22 plant structures; EXPRESSED DURING: 11 growth stages; CONTAINS InterPro DOMAIN/s: HSP20-like chaperone (InterPro:IPR008978); BEST Arabidopsis thaliana protein match is: HSP18.2 (heat shock protein 18.2) (TAIR:AT5G5…	HSP20-like chaperones superfamily protein	HSP20-like chaperones superfamily protein; CONTAINS InterPro DOMAIN/s: HSP20-like chaperone (InterPro:IPR008978); BEST Arabidopsis thaliana protein match is: HSP20-like chaperones superfamily protein (TAIR:AT1G07400.1); Has 749 Blast hits to 749 proteins in 86 species: Archae - 0; Bacteria - 0; Metazoa - 0; Fungi - 34; Plants - 701; Viruses - 0; Other Eukaryotes - 14 (source: NCBI BLink).
cassava4.1_000614m.g	-4.42925	-2.32166	-2.933	-1.51721	-2.42964	-2.25579	-2.12599	-1.79403	-2.11211	-1.11447	-3.37479	-1.85151	-0.198756	-0.36366	-0.0112736	-0.241683	1.06396	0.241246	18	A2	cassava4.1_000614m.g	stress.abiotic.heat	AT2G29970	loc_os11g01330	heat shock protein-related	Double Clp-N motif-containing P-loop nucleoside triphosphate hydrolases superfamily protein	Double Clp-N motif-containing P-loop nucleoside triphosphate hydrolases superfamily protein; BEST Arabidopsis thaliana protein match is: Double Clp-N motif-containing P-loop nucleoside triphosphate hydrolases superfamily protein (TAIR:AT1G07200.2); Has 10913 Blast hits to 10488 proteins in 2533 species: Archae - 15; Bacteria - 9122; Metazoa - 6; Fungi - 149; Plants - 525; Viruses - 0; Other Eukar…
cassava4.1_001612m.g	-4.70673	-1.1218	-2.07274	1.25248	1.1404	-1.244	-0.101273	-1.49801	0.732472	0.983875	-1.2665	-0.32054	2.24315	-0.715018	1.79382	0.0893809	1.57035	0.838592	20	A2	cassava4.1_001612m.g	stress.abiotic.heat	AT1G79930	loc_os01g08560	HSP91; ATP binding	heat shock protein 91	heat shock protein 91 (HSP91); FUNCTIONS IN: ATP binding; INVOLVED IN: protein folding, response to cadmium ion, response to heat; LOCATED IN: nucleus, plasma membrane; EXPRESSED IN: 6 plant structures; EXPRESSED DURING: seedling growth; CONTAINS InterPro DOMAIN/s: Heat shock protein Hsp70 (InterPro:IPR001023), Heat shock protein 70 (InterPro:IPR013126); BEST Arabidopsis thaliana protein match is…
cassava4.1_019659m.g	-10.4238	-3.04896	-4.81031	-3.29289	-2.28545	-3.82467	-0.242928	-1.01406	0.469633	6.16215	3.59353	0.652644	8.70372	1.98209	1.20054	5.15543	4.48238	2.79253	30	A2	cassava4.1_019659m.g	stress.abiotic.heat	AT5G37670	loc_os06g14240	15.7 kDa class I-related small heat shock protein-like (HSP15.7-CI)	HSP20-like chaperones superfamily protein	HSP20-like chaperones superfamily protein; CONTAINS InterPro DOMAIN/s: Heat shock protein Hsp20 (InterPro:IPR002068), HSP20-like chaperone (InterPro:IPR008978); BEST Arabidopsis thaliana protein match is: HSP20-like chaperones superfamily protein (TAIR:AT1G59860.1); Has 1807 Blast hits to 1807 proteins in 277 species: Archae - 0; Bacteria - 0; Metazoa - 736; Fungi - 347; Plants - 385; Viruses - 0…
cassava4.1_000420m.g	-3.52994	-1.24743	-2.54356	-2.43351	-2.27795	-5.12642	-2.02046	-3.22231	-1.64422	2.19343	2.38438	2.72833	4.55476	1.06472	1.71981	1.68265	3.87098	1.51789	37	A2	cassava4.1_000420m.g	stress.abiotic.heat	AT2G46240		BAG6 (BCL-2-ASSOCIATED ATHANOGENE 6); calmodulin binding / protein binding	BCL-2-associated athanogene 6	BCL-2-associated athanogene 6 (BAG6); CONTAINS InterPro DOMAIN/s: Apoptosis regulator, Bcl-2 protein, BAG (InterPro:IPR003103), IQ calmodulin-binding region (InterPro:IPR000048); BEST Arabidopsis thaliana protein match is: BCL-2-associated athanogene 5 (TAIR:AT1G12060.1); Has 21821 Blast hits to 15371 proteins in 1199 species: Archae - 184; Bacteria - 2603; Metazoa - 10110; Fungi - 2300; Plants -…
cassava4.1_013205m.g	-3.11541	-2.1375	-3.19778	-1.66603	-1.4425	-2.86309	-0.670605	-2.02847	-1.94077	3.90992	3.28278	0.836582	5.16445	1.45377	0.372462	3.05312	2.26841	0.608179	37	A2	cassava4.1_013205m.g	stress.abiotic.heat	AT4G21320	loc_os06g46900	HSA32 (HEAT-STRESS-ASSOCIATED 32); catalytic	Aldolase-type TIM barrel family protein	HEAT-STRESS-ASSOCIATED 32 (HSA32); FUNCTIONS IN: catalytic activity; INVOLVED IN: response to heat, heat acclimation; LOCATED IN: cellular_component unknown; EXPRESSED IN: male gametophyte, pollen tube; EXPRESSED DURING: M germinated pollen stage; CONTAINS InterPro DOMAIN/s: Aldolase-type TIM barrel (InterPro:IPR013785), (2R)-phospho-3-sulpholactate synthase, ComA (InterPro:IPR003830), Peptidase …
cassava4.1_017871m.g	-2.84253	-3.14236	0.651689	-1.48552	-1.32904	-1.87671	0.521092	-2.44197	-2.48373	3.36099	4.86434	1.39027	5.67383	1.55824	0.529829	4.7296	3.76192	2.03051	37	A2	cassava4.1_017871m.g	stress.abiotic.heat	AT1G53540	loc_os03g16040	17.6 kDa class I small heat shock protein (HSP17.6C-CI) (AA 1-156)	HSP20-like chaperones superfamily protein	HSP20-like chaperones superfamily protein; CONTAINS InterPro DOMAIN/s: Heat shock protein Hsp20 (InterPro:IPR002068), HSP20-like chaperone (InterPro:IPR008978); BEST Arabidopsis thaliana protein match is: heat shock protein 17.4 (TAIR:AT3G46230.1); Has 7090 Blast hits to 7089 proteins in 1610 species: Archae - 175; Bacteria - 4287; Metazoa - 66; Fungi - 302; Plants - 1606; Viruses - 0; Other Euka…
cassava4.1_011912m.g	-4.4609	0.0858777	-2.7687	-1.30869	-0.48744	-3.60562	-0.941992	-2.02474	-2.20395	-0.211703	-1.68667	-1.27929	1.71035	-0.506555	2.04611	-1.739	0.104969	-1.80316	38	A2	cassava4.1_011912m.g	stress.abiotic.heat	AT1G10350	loc_os02g20394	DNAJ heat shock protein, putative	DNAJ heat shock family protein	DNAJ heat shock family protein; FUNCTIONS IN: unfolded protein binding, heat shock protein binding; INVOLVED IN: protein folding; LOCATED IN: cellular_component unknown; EXPRESSED IN: 22 plant structures; EXPRESSED DURING: 13 growth stages; CONTAINS InterPro DOMAIN/s: Molecular chaperone, heat shock protein, Hsp40, DnaJ (InterPro:IPR015609), HSP40/DnaJ peptide-binding (InterPro:IPR008971), Chaper…
cassava4.1_011674m.g	0.0684857	0.109731	-3.18362	-1.65601	-2.1477	-3.00558	-1.28407	-2.18743	-1.39942	-0.53183	-1.52681	-0.584733	1.616	0.543643	0.0677895	-1.41951	0.0629335	-0.778818	3	A2	cassava4.1_011674m.g	stress.abiotic.touch/wounding	AT1G75380	loc_os08g26870	wound-responsive protein-related	bifunctional nuclease in basal defense response 1	bifunctional nuclease in basal defense response 1 (BBD1); CONTAINS InterPro DOMAIN/s: Protein of unknown function DUF151 (InterPro:IPR003729), UvrB/UvrC protein (InterPro:IPR001943); BEST Arabidopsis thaliana protein match is: Wound-responsive family protein (TAIR:AT1G19660.2); Has 843 Blast hits to 843 proteins in 291 species: Archae - 44; Bacteria - 501; Metazoa - 0; Fungi - 0; Plants - 105; Vi…
cassava4.1_016012m.g	1.09118	0.680061	0.990668	0.529716	0.5767	0.542993	-0.256416	1.00711	0.75699	0.594695	-0.422303	0.435556	-0.440779	0.471014	-0.0502588	2.19534	1.92559	0.969966	12	A3	cassava4.1_016012m.g	stress.abiotic.drought/salt	AT3G06760	loc_os05g28980	INVOLVED IN: response to water deprivation; EXPRESSED IN: 24 plant structures; EXPRESSED DURING: 15 growth stages; CONTAINS InterPro DOMAIN/s: Drought induced 19 (InterPro:IPR008598); BEST Arabidopsis thaliana protein match is: HRB1 (HYPERSENSITIVE TO RED AND BLUE); protein binding (TAIR:AT5G49230.1).	Drought-responsive family protein	Drought-responsive family protein; CONTAINS InterPro DOMAIN/s: Drought induced 19/ RING finger protein 114 (InterPro:IPR008598); BEST Arabidopsis thaliana protein match is: Drought-responsive family protein (TAIR:AT5G49230.1); Has 246 Blast hits to 246 proteins in 23 species: Archae - 0; Bacteria - 0; Metazoa - 6; Fungi - 0; Plants - 240; Viruses - 0; Other Eukaryotes - 0 (source: NCBI BLink).
cassava4.1_001921m.g	1.89383	2.04362	-0.302628	0.763827	0.856927	0.98301	0.382933	0.344543	0.657398	1.15816	-0.212346	-0.0550446	2.97999	0.0611982	-0.308858	1.67971	-0.717958	-1.23341	2	A3	cassava4.1_001921m.g	stress.abiotic.heat	AT2G04030	loc_os09g29840	CR88; ATP binding	Chaperone protein htpG family protein	CR88; FUNCTIONS IN: ATP binding; INVOLVED IN: in 7 processes; LOCATED IN: mitochondrion, plasma membrane, chloroplast stroma, chloroplast, chloroplast envelope; EXPRESSED IN: 24 plant structures; EXPRESSED DURING: 14 growth stages; CONTAINS InterPro DOMAIN/s: Chaperone protein htpG (InterPro:IPR001404), Heat shock protein Hsp90, conserved site (InterPro:IPR019805), Heat shock protein Hsp90, C-ter…
cassava4.1_025897m.g	3.62818	4.66324	4.78224	4.6885	4.70073	5.36782	4.32743	4.05065	3.93208	0.242872	-0.839778	1.06482	0.300361	1.28086	-0.531203	-0.269306	-1.40168	-0.108302	2	A3	cassava4.1_025897m.g	stress.abiotic.heat	AT2G41520	loc_os05g31062	DNAJ heat shock N-terminal domain-containing protein	Heat shock protein DnaJ with tetratricopeptide repeat	Heat shock protein DnaJ with tetratricopeptide repeat; FUNCTIONS IN: binding, heat shock protein binding; INVOLVED IN: protein folding; EXPRESSED IN: 20 plant structures; EXPRESSED DURING: 8 growth stages; CONTAINS InterPro DOMAIN/s: Tetratricopeptide TPR-1 (InterPro:IPR001440), Tetratricopeptide-like helical (InterPro:IPR011990), Heat shock protein DnaJ, N-terminal (InterPro:IPR001623), Tetratri…
cassava4.1_001607m.g	0.451446	-0.0234522	1.43959	1.02668	0.501355	1.19842	1.481	1.65274	1.49491	3.34057	4.67335	0.225923	2.46946	0.647146	0.0873485	3.82806	1.00198	0.471766	8	A3	cassava4.1_001607m.g	stress.abiotic.heat	AT1G79920	loc_os01g08560	ATP binding	Heat shock protein 70 (Hsp 70) family protein	Heat shock protein 70 (Hsp 70) family protein; FUNCTIONS IN: ATP binding; LOCATED IN: cell wall, plasma membrane; EXPRESSED IN: male gametophyte, guard cell, cultured cell, pollen tube; EXPRESSED DURING: L mature pollen stage, M germinated pollen stage; CONTAINS InterPro DOMAIN/s: Heat shock protein Hsp70 (InterPro:IPR001023), Heat shock protein 70 (InterPro:IPR013126); BEST Arabidopsis thaliana …
cassava4.1_002706m.g	-0.432014	1.11098	1.27481	0.888768	0.0569558	-0.73638	-0.0630205	0.631154	0.248088	3.03067	1.81768	0.747138	1.10668	-0.345205	-0.256248	1.82543	-0.417659	-0.51139	8	A3	cassava4.1_002706m.g	stress.abiotic.heat	AT5G49910	loc_os05g23740	CPHSC70-2EAT SHOCK PROTEIN 70-2 (CHLOROPLAST HEAT SHOCK PROTEIN 70-2); ATP binding / unfolded protein binding	chloroplast heat shock protein 70-2	chloroplast heat shock protein 70-2 (CPHSC70-2EAT SHOCK PROTEIN 70-2); FUNCTIONS IN: protein binding; INVOLVED IN: protein folding, response to cadmium ion, protein targeting to chloroplast, response to heat; LOCATED IN: in 6 components; EXPRESSED IN: 26 plant structures; EXPRESSED DURING: 15 growth stages; CONTAINS InterPro DOMAIN/s: Heat shock protein 70, conserved site (InterPro:IPR018181), Ch…
cassava4.1_002716m.g	-0.262269	1.71233	1.333	1.38845	0.898534	-0.74372	-0.184325	0.408423	-0.313135	2.20614	1.66973	-1.21129	2.26846	-0.25132	-0.426267	3.56214	0.364299	0.0773151	8	A3	cassava4.1_002716m.g	stress.abiotic.heat	AT5G49910	loc_os05g23740	CPHSC70-2EAT SHOCK PROTEIN 70-2 (CHLOROPLAST HEAT SHOCK PROTEIN 70-2); ATP binding / unfolded protein binding	chloroplast heat shock protein 70-2	chloroplast heat shock protein 70-2 (CPHSC70-2EAT SHOCK PROTEIN 70-2); FUNCTIONS IN: protein binding; INVOLVED IN: protein folding, response to cadmium ion, protein targeting to chloroplast, response to heat; LOCATED IN: in 6 components; EXPRESSED IN: 26 plant structures; EXPRESSED DURING: 15 growth stages; CONTAINS InterPro DOMAIN/s: Heat shock protein 70, conserved site (InterPro:IPR018181), Ch…
cassava4.1_002964m.g	0.156535	0.361892	-0.280076	1.13443	1.27614	1.02607	0.234385	-0.0387635	1.00394	1.63688	0.673866	1.69732	1.46644	0.240261	-0.0866394	0.411459	-0.240696	-0.785266	8	A3	cassava4.1_002964m.g	stress.abiotic.heat	AT5G09590	loc_os02g53420	MTHSC70-2 (MITOCHONDRIAL HSP70 2); ATP binding	mitochondrial HSO70 2	mitochondrial HSO70 2 (MTHSC70-2); FUNCTIONS IN: ATP binding; INVOLVED IN: protein folding, response to cadmium ion, response to salt stress, response to virus, response to heat; LOCATED IN: mitochondrion, cell wall, plasma membrane, chloroplast, mitochondrial matrix; EXPRESSED IN: 26 plant structures; EXPRESSED DURING: 16 growth stages; CONTAINS InterPro DOMAIN/s: Heat shock protein 70, conserve…
cassava4.1_017077m.g	0.870222	2.26289	0.50798	1.33996	2.73587	1.30644	9.20875	9.11262	7.64249	4.1199	2.74872	-2.31822	6.39291	1.44665	-1.68582	4.98914	1.34056	0.771968	8	A3	cassava4.1_017077m.g	stress.abiotic.heat	AT1G71000	loc_os01g42190	heat shock protein binding	Chaperone DnaJ-domain superfamily protein	Chaperone DnaJ-domain superfamily protein; FUNCTIONS IN: heat shock protein binding; INVOLVED IN: protein folding; LOCATED IN: cellular_component unknown; EXPRESSED IN: 7 plant structures; EXPRESSED DURING: 4 anthesis, petal differentiation and expansion stage; CONTAINS InterPro DOMAIN/s: Molecular chaperone, heat shock protein, Hsp40, DnaJ (InterPro:IPR015609), Heat shock protein DnaJ, N-termina…
cassava4.1_018134m.g	-0.750674	-1.04762	-1.81765	0.747658	-0.226197	-5.91786	7.30855	0	0	9.31	6.24972	2.36241	6.87847	1.73842	-7.47075	13.1275	8.15088	10.6322	8	A3	cassava4.1_018134m.g	stress.abiotic.heat	AT2G29500	loc_os01g04380	17.6 kDa class I small heat shock protein (HSP17.6B-CI)	HSP20-like chaperones superfamily protein	HSP20-like chaperones superfamily protein; CONTAINS InterPro DOMAIN/s: Heat shock protein Hsp20 (InterPro:IPR002068), HSP20-like chaperone (InterPro:IPR008978); BEST Arabidopsis thaliana protein match is: HSP20-like chaperones superfamily protein (TAIR:AT1G07400.1); Has 6873 Blast hits to 6873 proteins in 1575 species: Archae - 184; Bacteria - 4083; Metazoa - 80; Fungi - 309; Plants - 1622; Virus…
cassava4.1_029521m.g	-0.424863	1.12917	1.9104	1.90318	0.912254	1.131	0.330285	-0.200483	-0.04344	3.35776	0.181829	-2.02823	4.4136	0.536148	-0.678322	2.9984	-1.47508	-0.899796	8	A3	cassava4.1_029521m.g	stress.abiotic.heat	AT5G56030	loc_os08g39140	HSP81-2 (HEAT SHOCK PROTEIN 81-2); ATP binding	heat shock protein 81-2	heat shock protein 81-2 (HSP81-2); FUNCTIONS IN: protein binding, ATP binding; INVOLVED IN: in 9 processes; LOCATED IN: cytosol, mitochondrion, cell wall, nucleus; EXPRESSED IN: 28 plant structures; EXPRESSED DURING: 14 growth stages; CONTAINS InterPro DOMAIN/s: Chaperone protein htpG (InterPro:IPR001404), Heat shock protein Hsp90, conserved site (InterPro:IPR019805), Heat shock protein Hsp90, C-…
cassava4.1_014622m.g	0.111639	0.426718	1.42845	0.863294	1.31305	1.12315	-0.385558	0.566848	-0.644588	1.4809	-0.228373	-0.919316	-0.85794	0.684144	0.810462	3.03324	2.84656	1.6905	12	A3	cassava4.1_014622m.g	stress.abiotic.heat	AT5G22080	loc_os03g15480	DNAJ heat shock N-terminal domain-containing protein	Chaperone DnaJ-domain superfamily protein	Chaperone DnaJ-domain superfamily protein; FUNCTIONS IN: heat shock protein binding; INVOLVED IN: protein folding; LOCATED IN: cellular_component unknown; CONTAINS InterPro DOMAIN/s: Heat shock protein DnaJ, N-terminal (InterPro:IPR001623); BEST Arabidopsis thaliana protein match is: DNAJ heat shock N-terminal domain-containing protein (TAIR:AT1G65280.1); Has 30201 Blast hits to 17322 proteins in…
cassava4.1_018859m.g	0.764601	0.79024	-0.364293	0.0586013	0.165247	0.0864437	0.758955	0.643573	0.12997	1.85569	-0.906147	-1.19222	0.939487	0.737741	0.437266	3.69084	3.2975	1.91776	12	A3	cassava4.1_018859m.g	stress.abiotic.heat	AT5G16650	loc_os02g52270	DNAJ heat shock N-terminal domain-containing protein	Chaperone DnaJ-domain superfamily protein	Chaperone DnaJ-domain superfamily protein; FUNCTIONS IN: unfolded protein binding, heat shock protein binding; INVOLVED IN: protein folding; LOCATED IN: cellular_component unknown; EXPRESSED IN: 24 plant structures; EXPRESSED DURING: 15 growth stages; CONTAINS InterPro DOMAIN/s: Molecular chaperone, heat shock protein, Hsp40, DnaJ (InterPro:IPR015609), Heat shock protein DnaJ, N-terminal (InterPr…
cassava4.1_003328m.g	0.915285	2.22751	2.04596	1.94795	1.70342	2.03259	0.835766	0.810851	1.57064	3.66337	1.18968	-0.501737	4.09364	0.962601	-1.00324	2.39704	-0.889661	-1.16837	15	A3	cassava4.1_003328m.g	stress.abiotic.heat	AT5G02500	loc_os11g47760	HSC70-1 (HEAT SHOCK COGNATE PROTEIN 70-1); ATP binding	heat shock cognate protein 70-1	heat shock cognate protein 70-1 (HSC70-1); FUNCTIONS IN: ATP binding; INVOLVED IN: protein folding, response to cadmium ion, response to cold, response to virus, response to heat; LOCATED IN: in 9 components; EXPRESSED IN: 29 plant structures; EXPRESSED DURING: 16 growth stages; CONTAINS InterPro DOMAIN/s: Heat shock protein 70, conserved site (InterPro:IPR018181), Heat shock protein Hsp70 (Inter…
cassava4.1_008490m.g	1.59243	1.89528	2.35564	0.697127	1.5809	1.33089	0.609261	0.444982	0.266096	6.80263	4.86158	-0.416109	8.14821	0.798617	0.269695	4.35513	0.534812	0.00694699	19	A3	cassava4.1_008490m.g	stress.abiotic.heat	AT3G44110	loc_os03g44620	ATJ3; protein binding	DNAJ homologue 3	DNAJ homologue 3 (ATJ3); FUNCTIONS IN: unfolded protein binding, heat shock protein binding, ATP binding; INVOLVED IN: protein folding, response to salt stress, regulation of ATPase activity; LOCATED IN: nucleolus, cell wall, plasma membrane; EXPRESSED IN: 28 plant structures; EXPRESSED DURING: 15 growth stages; CONTAINS InterPro DOMAIN/s: Molecular chaperone, heat shock protein, Hsp40, DnaJ (Int…
cassava4.1_001040m.g	-0.193756	-0.406397	0.0212316	-0.572577	0.343611	-1.29513	0.760842	0.334585	0.0882353	2.21365	3.53012	-0.416708	4.12653	0.490915	-0.224433	4.05587	1.94798	2.31288	30	A3	cassava4.1_001040m.g	stress.abiotic.heat	AT5G15450	loc_os03g31300	CLPB3 (CASEIN LYTIC PROTEINASE B3); ATP binding / ATPase/ nucleoside-triphosphatase/ nucleotide binding / protein binding	casein lytic proteinase B3	casein lytic proteinase B3 (CLPB3); FUNCTIONS IN: nucleoside-triphosphatase activity, ATPase activity, nucleotide binding, ATP binding; INVOLVED IN: chloroplast organization, response to heat; LOCATED IN: plastid stroma, chloroplast, chloroplast stroma; EXPRESSED IN: 28 plant structures; EXPRESSED DURING: 14 growth stages; CONTAINS InterPro DOMAIN/s: Clp ATPase, C-terminal (InterPro:IPR019489), A…
cassava4.1_003149m.g	-0.700827	-1.48083	-0.445313	-0.795797	-1.40629	1.03045	0.244081	-0.379309	-1.33771	3.35261	3.62749	-1.51565	2.2956	0.794544	-1.00779	2.83504	-0.681226	-1.80623	30	A3	cassava4.1_003149m.g	stress.abiotic.heat	AT5G28540	loc_os02g02410	BIP1; ATP binding	heat shock protein 70 (Hsp 70) family protein	BIP1; FUNCTIONS IN: ATP binding; INVOLVED IN: protein folding, ER-associated protein catabolic process, response to heat, polar nucleus fusion; LOCATED IN: cell wall, plasma membrane, chloroplast, vacuole, endoplasmic reticulum lumen; EXPRESSED IN: 8 plant structures; EXPRESSED DURING: L mature pollen stage, M germinated pollen stage, seedling growth; CONTAINS InterPro DOMAIN/s: Heat shock protei…
cassava4.1_003240m.g	-1.32442	0.676153	-0.420203	-0.562176	-0.549996	-1.50662	1.0916	0.955063	1.84082	7.23786	5.81701	2.63878	8.53075	1.69223	-1.36483	7.79357	5.22655	5.76017	30	A3	cassava4.1_003240m.g	stress.abiotic.heat	AT1G16030	loc_os05g38530	Hsp70b (heat shock protein 70B); ATP binding	heat shock protein 70B	heat shock protein 70B (Hsp70b); FUNCTIONS IN: ATP binding; INVOLVED IN: protein folding, response to heat; LOCATED IN: cytosol, cell wall, plasma membrane, chloroplast, membrane; EXPRESSED IN: 19 plant structures; EXPRESSED DURING: 10 growth stages; CONTAINS InterPro DOMAIN/s: Heat shock protein 70, conserved site (InterPro:IPR018181), Heat shock protein Hsp70 (InterPro:IPR001023), Heat shock pr…
cassava4.1_008510m.g	2.62537	1.17997	1.53631	0.987086	1.91281	1.23418	-0.516878	1.06392	0.0621398	4.71703	4.62197	-1.0771	5.5871	1.48301	-1.08582	5.99899	1.81901	0.885968	30	A3	cassava4.1_008510m.g	stress.abiotic.heat	AT3G44110	loc_os03g44620	ATJ3; protein binding	DNAJ homologue 3	DNAJ homologue 3 (ATJ3); FUNCTIONS IN: unfolded protein binding, heat shock protein binding, ATP binding; INVOLVED IN: protein folding, response to salt stress, regulation of ATPase activity; LOCATED IN: nucleolus, cell wall, plasma membrane; EXPRESSED IN: 28 plant structures; EXPRESSED DURING: 15 growth stages; CONTAINS InterPro DOMAIN/s: Molecular chaperone, heat shock protein, Hsp40, DnaJ (Int…
cassava4.1_016267m.g	1.52056	2.96473	2.74185	0.88196	1.26316	0.154044	0.996098	0.332249	1.24209	7.55041	5.91093	-1.90718	8.69113	2.08582	-0.791166	8.60995	4.80857	2.58413	30	A3	cassava4.1_016267m.g	stress.abiotic.heat	AT5G51440	loc_os02g52150	23.5 kDa mitochondrial small heat shock protein (HSP23.5-M)	HSP20-like chaperones superfamily protein	HSP20-like chaperones superfamily protein; CONTAINS InterPro DOMAIN/s: Heat shock protein Hsp20 (InterPro:IPR002068), HSP20-like chaperone (InterPro:IPR008978); BEST Arabidopsis thaliana protein match is: mitochondrion-localized small heat shock protein 23.6 (TAIR:AT4G25200.1); Has 3995 Blast hits to 3995 proteins in 1037 species: Archae - 138; Bacteria - 2214; Metazoa - 5; Fungi - 114; Plants - …
cassava4.1_016548m.g	2.53793	1.91885	3.58988	-1.55505	-1.54293	-1.50662	-0.821538	-0.539586	-1.36336	6.74876	8.22993	4.62015	6.58005	-0.451058	-0.794747	7.33763	4.81852	2.55604	30	A3	cassava4.1_016548m.g	stress.abiotic.heat	AT4G10250	loc_os04g36750	ATHSP22.0	HSP20-like chaperones superfamily protein	ATHSP22.0; FUNCTIONS IN: molecular_function unknown; INVOLVED IN: response to heat; LOCATED IN: endomembrane system; EXPRESSED IN: 8 plant structures; EXPRESSED DURING: M germinated pollen stage, 4 anthesis, C globular stage, petal differentiation and expansion stage; CONTAINS InterPro DOMAIN/s: Heat shock protein Hsp20 (InterPro:IPR002068), HSP20-like chaperone (InterPro:IPR008978); BEST Arabido…
cassava4.1_018038m.g	1.24081	0.593833	2.74185	2.32311	3.44824	3.48485	-0.073617	0.151733	-0.984014	3.99611	3.91127	0.874505	5.86199	1.54345	-2.09746	6.08985	2.31332	1.40997	30	A3	cassava4.1_018038m.g	stress.abiotic.heat	AT3G46230	loc_os03g16020	ATHSP17.4	heat shock protein 17.4	heat shock protein 17.4 (HSP17.4); INVOLVED IN: response to heat; LOCATED IN: cellular_component unknown; EXPRESSED IN: 15 plant structures; EXPRESSED DURING: M germinated pollen stage, LP.04 four leaves visible, 4 anthesis, C globular stage, petal differentiation and expansion stage; CONTAINS InterPro DOMAIN/s: Heat shock protein Hsp20 (InterPro:IPR002068), HSP20-like chaperone (InterPro:IPR0089…
cassava4.1_018093m.g	7.03315	3.94983	5.6032	2.06431	0.74485	3.48366	4.54045	6.71251	5.07639	0.757509	4.02444	0.903814	-1.12884	0.762283	-2.12627	2.13188	2.07511	0.642884	33	A3	cassava4.1_018093m.g	stress.abiotic.heat	AT1G53540	loc_os03g16040	17.6 kDa class I small heat shock protein (HSP17.6C-CI) (AA 1-156)	HSP20-like chaperones superfamily protein	HSP20-like chaperones superfamily protein; CONTAINS InterPro DOMAIN/s: Heat shock protein Hsp20 (InterPro:IPR002068), HSP20-like chaperone (InterPro:IPR008978); BEST Arabidopsis thaliana protein match is: heat shock protein 17.4 (TAIR:AT3G46230.1); Has 7090 Blast hits to 7089 proteins in 1610 species: Archae - 175; Bacteria - 4287; Metazoa - 66; Fungi - 302; Plants - 1606; Viruses - 0; Other Euka…
cassava4.1_003340m.g	3.03911	2.72855	3.53794	1.342	2.75934	2.84899	1.34591	2.69361	1.4378	5.23397	6.6123	0.68068	6.25557	2.33471	-2.86265	5.52305	2.32273	2.31843	37	A3	cassava4.1_003340m.g	stress.abiotic.heat	AT5G02500	loc_os11g47760	HSC70-1 (HEAT SHOCK COGNATE PROTEIN 70-1); ATP binding	heat shock cognate protein 70-1	heat shock cognate protein 70-1 (HSC70-1); FUNCTIONS IN: ATP binding; INVOLVED IN: protein folding, response to cadmium ion, response to cold, response to virus, response to heat; LOCATED IN: in 9 components; EXPRESSED IN: 29 plant structures; EXPRESSED DURING: 16 growth stages; CONTAINS InterPro DOMAIN/s: Heat shock protein 70, conserved site (InterPro:IPR018181), Heat shock protein Hsp70 (Inter…
cassava4.1_003346m.g	0.443256	2.02301	2.41238	0.901264	2.24977	1.75169	0.818048	0.778277	0.191276	3.0038	1.76169	-0.0439819	3.77736	-0.421384	-1.50245	2.25378	-2.25077	-0.304953	37	A3	cassava4.1_003346m.g	stress.abiotic.heat	AT5G02500	loc_os11g47760	HSC70-1 (HEAT SHOCK COGNATE PROTEIN 70-1); ATP binding	heat shock cognate protein 70-1	heat shock cognate protein 70-1 (HSC70-1); FUNCTIONS IN: ATP binding; INVOLVED IN: protein folding, response to cadmium ion, response to cold, response to virus, response to heat; LOCATED IN: in 9 components; EXPRESSED IN: 29 plant structures; EXPRESSED DURING: 16 growth stages; CONTAINS InterPro DOMAIN/s: Heat shock protein 70, conserved site (InterPro:IPR018181), Heat shock protein Hsp70 (Inter…
cassava4.1_016281m.g	3.00242	1.9306	3.22349	2.56448	2.28901	1.88822	2.11448	1.74279	2.25048	7.58144	6.97579	0.839832	8.35973	4.46104	-0.568658	6.97689	4.70715	2.87887	37	A3	cassava4.1_016281m.g	stress.abiotic.heat	AT4G25200	loc_os02g52150	ATHSP23.6-MITO (MITOCHONDRION-LOCALIZED SMALL HEAT SHOCK PROTEIN 23.6)	mitochondrion-localized small heat shock protein 23.6	mitochondrion-localized small heat shock protein 23.6 (HSP23.6-MITO); FUNCTIONS IN: molecular_function unknown; INVOLVED IN: response to cadmium ion, response to heat; EXPRESSED IN: 6 plant structures; EXPRESSED DURING: 4 anthesis, petal differentiation and expansion stage; CONTAINS InterPro DOMAIN/s: Heat shock protein Hsp20 (InterPro:IPR002068), HSP20-like chaperone (InterPro:IPR008978); BEST A…
cassava4.1_018200m.g	2.61344	0.576867	2.59664	-1.20866	-1.26348	1.55962	1.24766	1.7362	-0.769619	2.92058	2.60923	-1.80944	4.4856	-0.0834278	-2.00572	6.93886	2.38611	0.880849	37	A3	cassava4.1_018200m.g	stress.abiotic.heat	AT1G54050	loc_os02g54140	17.4 kDa class III heat shock protein (HSP17.4-CIII)	HSP20-like chaperones superfamily protein	HSP20-like chaperones superfamily protein; CONTAINS InterPro DOMAIN/s: Heat shock protein Hsp20 (InterPro:IPR002068), HSP20-like chaperone (InterPro:IPR008978); BEST Arabidopsis thaliana protein match is: heat shock protein 17.6A (TAIR:AT5G12030.1); Has 4491 Blast hits to 4491 proteins in 1181 species: Archae - 166; Bacteria - 2520; Metazoa - 2; Fungi - 140; Plants - 1242; Viruses - 0; Other Euka…
cassava4.1_016631m.g	1.99432	1.27937	1.52659	1.54992	1.94905	2.16498	0.348371	0.414776	-0.845128	0.173381	1.40517	1.03286	-0.94934	-0.899153	-1.97965	-0.224585	-0.265143	-0.099869	4	A4	cassava4.1_016631m.g	stress.abiotic.cold		loc_os01g07590		#N/A	#N/A
cassava4.1_021540m.g	0.658296	1.63467	2.05482	1.38131	1.01709	1.74423	1.55779	1.6018	0.986923	-0.0641012	-0.0538687	-0.108293	0.773221	-1.20867	-0.429056	0.466669	-1.23455	0.515531	2	A4	cassava4.1_021540m.g	stress.abiotic.drought/salt	AT5G19690	loc_os05g44360	STT3A (STAUROSPORIN AND TEMPERATURE SENSITIVE 3-LIKE A); oligosaccharyl transferase	staurosporin and temperature sensitive 3-like A	staurosporin and temperature sensitive 3-like A (STT3A); FUNCTIONS IN: oligosaccharyl transferase activity; INVOLVED IN: response to salt stress; LOCATED IN: endoplasmic reticulum, plasma membrane, membrane; EXPRESSED IN: 24 plant structures; EXPRESSED DURING: 13 growth stages; CONTAINS InterPro DOMAIN/s: Oligosaccharyl transferase, STT3 subunit (InterPro:IPR003674); BEST Arabidopsis thaliana pro…
cassava4.1_003721m.g	-0.221992	0.172793	-0.270633	1.7563	2.41606	0.599343	0.812176	0.53346	1.55331	-0.584073	-0.921594	-0.224649	-0.76221	-0.466086	-0.479226	-0.42603	0.203742	0.547339	4	A4	cassava4.1_003721m.g	stress.abiotic.drought/salt	AT4G14360	loc_os10g33720	dehydration-responsive protein-related	S-adenosyl-L-methionine-dependent methyltransferases superfamily protein	S-adenosyl-L-methionine-dependent methyltransferases superfamily protein; INVOLVED IN: N-terminal protein myristoylation; LOCATED IN: Golgi apparatus; EXPRESSED IN: 24 plant structures; EXPRESSED DURING: 13 growth stages; CONTAINS InterPro DOMAIN/s: Protein of unknown function DUF248, methyltransferase putative (InterPro:IPR004159); BEST Arabidopsis thaliana protein match is: S-adenosyl-L-methion…
cassava4.1_003787m.g	2.30861	2.78563	2.15576	1.17098	1.68536	-0.36281	1.73061	1.05655	1.02544	-6.45063	-5.73489	-4.09482	1.07838	-0.406665	-1.60134	0.522513	0.555851	-0.506048	7	A4	cassava4.1_003787m.g	stress.abiotic.drought/salt	AT2G03480	loc_os02g51860	dehydration-responsive protein-related	QUASIMODO2 LIKE 2	QUASIMODO2 LIKE 2 (QUL2); LOCATED IN: mitochondrion; EXPRESSED IN: male gametophyte, pollen tube; EXPRESSED DURING: L mature pollen stage, M germinated pollen stage; CONTAINS InterPro DOMAIN/s: Protein of unknown function DUF248, methyltransferase putative (InterPro:IPR004159); BEST Arabidopsis thaliana protein match is: QUASIMODO2 LIKE 1 (TAIR:AT1G13860.3); Has 35333 Blast hits to 34131 proteins…
cassava4.1_003736m.g	0.524692	-0.360344	1.81703	-0.652895	-1.89954	1.07497	0.659745	1.20116	-0.0937277	1.99815	1.73418	1.30496	-2.51989	0.147192	-1.56831	0.899664	-0.517715	-1.02881	8	A4	cassava4.1_003736m.g	stress.abiotic.drought/salt	AT2G03480	loc_os02g51860	dehydration-responsive protein-related	QUASIMODO2 LIKE 2	QUASIMODO2 LIKE 2 (QUL2); LOCATED IN: mitochondrion; EXPRESSED IN: male gametophyte, pollen tube; EXPRESSED DURING: L mature pollen stage, M germinated pollen stage; CONTAINS InterPro DOMAIN/s: Protein of unknown function DUF248, methyltransferase putative (InterPro:IPR004159); BEST Arabidopsis thaliana protein match is: QUASIMODO2 LIKE 1 (TAIR:AT1G13860.3); Has 35333 Blast hits to 34131 proteins…
cassava4.1_003785m.g	1.52067	-0.258186	1.72461	0.478536	0.729889	2.78121	1.14516	1.95241	0.785454	0.665542	1.75943	0.406485	-3.2644	-0.403769	-2.31343	0.874057	-1.4364	-0.908262	9	A4	cassava4.1_003785m.g	stress.abiotic.drought/salt	AT1G26850	loc_os09g24900	dehydration-responsive family protein	S-adenosyl-L-methionine-dependent methyltransferases superfamily protein	S-adenosyl-L-methionine-dependent methyltransferases superfamily protein; LOCATED IN: Golgi apparatus, membrane; EXPRESSED IN: 25 plant structures; EXPRESSED DURING: 15 growth stages; CONTAINS InterPro DOMAIN/s: Protein of unknown function DUF248, methyltransferase putative (InterPro:IPR004159); BEST Arabidopsis thaliana protein match is: S-adenosyl-L-methionine-dependent methyltransferases super…
cassava4.1_016354m.g	0.312552	-0.221199	2.49108	-0.560406	-1.2459	0.205405	0.0782493	1.16743	1.14835	1.35302	2.30475	1.08685	-1.60162	-1.36338	-2.95279	0.77811	-0.464654	0.132406	9	A4	cassava4.1_016354m.g	stress.abiotic.drought/salt	AT1G56280	loc_os01g73960	ATDI19	drought-induced 19	drought-induced 19 (DI19); CONTAINS InterPro DOMAIN/s: Drought induced 19/ RING finger protein 114 (InterPro:IPR008598); BEST Arabidopsis thaliana protein match is: Drought-responsive family protein (TAIR:AT3G05700.1); Has 243 Blast hits to 243 proteins in 23 species: Archae - 0; Bacteria - 0; Metazoa - 5; Fungi - 0; Plants - 238; Viruses - 0; Other Eukaryotes - 0 (source: NCBI BLink).
cassava4.1_004035m.g	-1.96289	-1.92404	-0.55132	0.972811	0.728929	2.4123	-0.605563	-1.81633	0.976566	-1.43279	-3.25855	-3.16361	-1.13724	1.79604	-0.596736	0.36328	0.598459	0.77892	18	A4	cassava4.1_004035m.g	stress.abiotic.drought/salt	AT4G19120	loc_os06g01450	ERD3 (early-responsive to dehydration 3)	S-adenosyl-L-methionine-dependent methyltransferases superfamily protein	early-responsive to dehydration 3 (ERD3); CONTAINS InterPro DOMAIN/s: Protein of unknown function DUF248, methyltransferase putative (InterPro:IPR004159); BEST Arabidopsis thaliana protein match is: S-adenosyl-L-methionine-dependent methyltransferases superfamily protein (TAIR:AT1G31850.2); Has 30201 Blast hits to 17322 proteins in 780 species: Archae - 12; Bacteria - 1396; Metazoa - 17338; Fungi…
cassava4.1_016324m.g	4.43093	0.305641	3.35966	-2.77318	-2.95346	0.794543	1.00653	1.71733	-2.75254	1.03083	4.87827	2.16116	-2.44362	-1.49644	-4.09118	0.238161	-2.14142	-4.0067	35	A4	cassava4.1_016324m.g	stress.abiotic.drought/salt	AT1G56280	loc_os01g73960	ATDI19	drought-induced 19	drought-induced 19 (DI19); CONTAINS InterPro DOMAIN/s: Drought induced 19/ RING finger protein 114 (InterPro:IPR008598); BEST Arabidopsis thaliana protein match is: Drought-responsive family protein (TAIR:AT3G05700.1); Has 243 Blast hits to 243 proteins in 23 species: Archae - 0; Bacteria - 0; Metazoa - 5; Fungi - 0; Plants - 238; Viruses - 0; Other Eukaryotes - 0 (source: NCBI BLink).
cassava4.1_023405m.g	3.28453	-1.52241	2.17567	-4.25272	-4.06015	-0.0790904	1.83874	2.2099	-0.211627	1.24345	4.32626	2.31571	-5.20995	-0.25671	-2.72591	1.1829	-1.07102	-0.415096	36	A4	cassava4.1_023405m.g	stress.abiotic.drought/salt	AT3G51070	loc_os06g49860	dehydration-responsive protein-related	S-adenosyl-L-methionine-dependent methyltransferases superfamily protein	S-adenosyl-L-methionine-dependent methyltransferases superfamily protein; CONTAINS InterPro DOMAIN/s: Protein of unknown function DUF248, methyltransferase putative (InterPro:IPR004159); BEST Arabidopsis thaliana protein match is: S-adenosyl-L-methionine-dependent methyltransferases superfamily protein (TAIR:AT5G64030.1); Has 136558 Blast hits to 66732 proteins in 2821 species: Archae - 360; Bact…
cassava4.1_000717m.g	-1.04746	0.558978	0.422659	1.73343	1.81492	1.02168	1.52643	1.3736	3.49985	0.0460109	0.0980634	1.26403	0.461879	1.18178	0.530224	-0.550435	0.369475	0.26214	4	A4	cassava4.1_000717m.g	stress.abiotic.heat	AT5G57710	loc_os08g15230	heat shock protein-related	Double Clp-N motif-containing P-loop nucleoside triphosphate hydrolases superfamily protein	Double Clp-N motif-containing P-loop nucleoside triphosphate hydrolases superfamily protein; FUNCTIONS IN: ATP binding; INVOLVED IN: response to karrikin; EXPRESSED IN: 22 plant structures; EXPRESSED DURING: 13 growth stages; CONTAINS InterPro DOMAIN/s: ATPase, AAA-2 (InterPro:IPR013093); BEST Arabidopsis thaliana protein match is: Double Clp-N motif-containing P-loop nucleoside triphosphate hydr…
cassava4.1_000616m.g	1.44611	0.639881	-0.112031	0.0622861	0.224452	-0.0561467	1.6459	1.61877	0.649594	-0.472993	-0.182329	0.290818	-1.23157	-0.466831	-0.993354	-0.447412	-0.805351	-0.0195189	6	A4	cassava4.1_000616m.g	stress.abiotic.heat	AT2G29970	loc_os11g01330	heat shock protein-related	Double Clp-N motif-containing P-loop nucleoside triphosphate hydrolases superfamily protein	Double Clp-N motif-containing P-loop nucleoside triphosphate hydrolases superfamily protein; BEST Arabidopsis thaliana protein match is: Double Clp-N motif-containing P-loop nucleoside triphosphate hydrolases superfamily protein (TAIR:AT1G07200.2); Has 10913 Blast hits to 10488 proteins in 2533 species: Archae - 15; Bacteria - 9122; Metazoa - 6; Fungi - 149; Plants - 525; Viruses - 0; Other Eukar…
cassava4.1_008851m.g	2.09574	1.76467	3.29109	-0.826829	0.406887	1.07335	2.30841	2.13498	0.58605	-0.0871901	0.360918	0.870132	-2.22661	0.628438	-0.0712963	0.0424174	-0.253347	0.0069471	6	A4	cassava4.1_008851m.g	stress.abiotic.heat	AT1G68370	loc_os01g32870	ARG1 (ALTERED RESPONSE TO GRAVITY 1); cytoskeletal protein binding	Chaperone DnaJ-domain superfamily protein	ALTERED RESPONSE TO GRAVITY 1 (ARG1); CONTAINS InterPro DOMAIN/s: Molecular chaperone, heat shock protein, Hsp40, DnaJ (InterPro:IPR015609), Heat shock protein DnaJ, N-terminal (InterPro:IPR001623), Heat shock protein DnaJ (InterPro:IPR003095), Heat shock protein DnaJ, conserved site (InterPro:IPR018253); BEST Arabidopsis thaliana protein match is: ARG1-like 1 (TAIR:AT1G24120.1); Has 24672 Blast …
cassava4.1_013275m.g	-1.61601	-0.641313	-0.737782	0.908182	0.768565	0.0956778	-0.188816	-0.0889223	0.993308	-0.314425	-2.05453	-2.56879	-1.63401	-0.653079	0.20266	0.260175	0.807441	0.106296	7	A4	cassava4.1_013275m.g	stress.abiotic.heat	AT3G12170	loc_os02g10220	DNAJ heat shock N-terminal domain-containing protein	Chaperone DnaJ-domain superfamily protein	Chaperone DnaJ-domain superfamily protein; FUNCTIONS IN: unfolded protein binding, heat shock protein binding; INVOLVED IN: protein folding; LOCATED IN: cellular_component unknown; EXPRESSED IN: 24 plant structures; EXPRESSED DURING: 15 growth stages; CONTAINS InterPro DOMAIN/s: Molecular chaperone, heat shock protein, Hsp40, DnaJ (InterPro:IPR015609), Heat shock protein DnaJ, N-terminal (InterPr…
cassava4.1_014855m.g	-0.635619	1.07724	-0.250807	-0.771814	-0.693191	-2.29975	0.383356	0.678442	0.890168	-2.096	-2.32017	-2.35051	-0.406923	-2.5331	0.092294	-0.658903	0.44999	0.535713	7	A4	cassava4.1_014855m.g	stress.abiotic.heat	AT1G06460		ACD32.1 (ALPHA-CRYSTALLIN DOMAIN 32.1)	alpha-crystallin domain 32.1	alpha-crystallin domain 32.1 (ACD32.1); INVOLVED IN: response to heat; LOCATED IN: peroxisome; EXPRESSED IN: 23 plant structures; EXPRESSED DURING: 15 growth stages; CONTAINS InterPro DOMAIN/s: Heat shock protein Hsp20 (InterPro:IPR002068), HSP20-like chaperone (InterPro:IPR008978); BEST Arabidopsis thaliana protein match is: heat shock protein 17.6A (TAIR:AT5G12030.1); Has 3590 Blast hits to 359…
cassava4.1_020131m.g	3.5992	-0.884917	1.40758	-2.73101	-4.41676	-0.615208	0.747622	0.895202	-3.15772	0.772858	4.56033	1.75379	-4.70085	-0.337181	-4.10028	0.897771	-1.98107	-2.38286	27	A4	cassava4.1_020131m.g	stress.abiotic.touch/wounding	AT4G10270		wound-responsive family protein	Wound-responsive family protein	Wound-responsive family protein; CONTAINS InterPro DOMAIN/s: Protein of unknown function wound-induced (InterPro:IPR022251); BEST Arabidopsis thaliana protein match is: Wound-responsive family protein (TAIR:AT4G10265.1); Has 183 Blast hits to 182 proteins in 16 species: Archae - 0; Bacteria - 0; Metazoa - 0; Fungi - 0; Plants - 183; Viruses - 0; Other Eukaryotes - 0 (source: NCBI BLink).
