# Supplementary material for: The Discrepant and Similar Responses of Genome-Wide Transcriptional Profiles between Drought and Cold Stresses in Cassava
Source: Int J Mol Sci. 2017 Dec 12;18(12):2668. doi: 10.3390/ijms18122668 (PMC5751270; doi:10.3390/ijms18122668)
Supplement: Supplementary file 1 [file ijms-18-02668-s001.zip › Supple_Tab_Fig/Table_S4.xlsx]

## Sheet: Sheet1
Table S4. List of DE genes involved in calcium signaling, MAPK and ROS.
Type	No.	GeneID	Arabidopsis homolog	c.FL	c.FEL	c.RT	d.FL	d.FEL	d.RT	c.fl.6h	c.fl.24h	c.fl.48h	c.fel.6h	c.fel.24h	c.fel.48h	c.r.6h	c.r.24h	c.r.48h	d.fl.4d	d.fl.6d	d.fl.10d	d.fel.4d	d.fel.6d	d.fel.10d	d.r.4d	d.r.6d	d.r.10d	Group	cassava.id	mapman.ANN	At.homolog	rice.homolog	mapman.description	TAIR10.short_description	TAIR10.ANN
MAPK	2	cassava4.1_003875m.g	MAPKKK1	up						2.8105	0	2.46169	0	0	0	0	1.95263	0	0	0	0	0	0	0	0	0	0	2	cassava4.1_003875m.g	protein.postranslational modification	AT4G08500	loc_os03g15570	MEKK1 (MAP KINASE KINASE KINASE 1); DNA binding / MAP kinase kinase kinase/ kinase/ kinase binding / protein binding	MAPK/ERK kinase kinase 1	MAPK/ERK kinase kinase 1 (MEKK1); FUNCTIONS IN: protein binding, kinase binding, DNA binding, MAP kinase kinase kinase activity, kinase activity; INVOLVED IN: in 6 processes; LOCATED IN: nucleus; EXPRESSED IN: 24 plant structures; EXPRESSED DURING: 13 growth stages; CONTAINS InterPro DOMAIN/s: Protein kinase, ATP binding site (InterPro:IPR017441), Protein kinase, catalytic domain (InterPro:IPR000…
MAPK	12	cassava4.1_004688m.g	MAPK16	up						2.01731	1.61993	0	0	0	0	0	0	0	0	0	0	0	0	0	0	0	0	2	cassava4.1_004688m.g	signalling.MAP kinases	AT5G19010	loc_os05g05160	MPK16; MAP kinase	mitogen-activated protein kinase 16	mitogen-activated protein kinase 16 (MPK16); FUNCTIONS IN: MAP kinase activity; INVOLVED IN: signal transduction; LOCATED IN: plasma membrane, vacuole; EXPRESSED IN: 22 plant structures; EXPRESSED DURING: 13 growth stages; CONTAINS InterPro DOMAIN/s: Protein kinase, ATP binding site (InterPro:IPR017441), MAP kinase, conserved site (InterPro:IPR003527), Protein kinase, catalytic domain (InterPro:I…
MAPK	4	cassava4.1_003326m.g	MAPKKK3		dn					-2.27955	0	0	0	1.6458	-2.32615	0	0	0	0	0	0	0	0	0	0	0	0	3	cassava4.1_003326m.g	protein.postranslational modification	AT1G53570	loc_os11g10100	MAP3KA; ATP binding / kinase/ protein kinase/ protein serine/threonine kinase	mitogen-activated protein kinase kinase kinase 3	mitogen-activated protein kinase kinase kinase 3 (MAP3KA); FUNCTIONS IN: protein serine/threonine kinase activity, protein kinase activity, kinase activity, ATP binding; INVOLVED IN: protein amino acid phosphorylation; LOCATED IN: cellular_component unknown; EXPRESSED IN: 22 plant structures; EXPRESSED DURING: 13 growth stages; CONTAINS InterPro DOMAIN/s: Protein kinase, ATP binding site (InterPr…
MAPK	9	cassava4.1_009399m.g	MAPK4					dn		0	0	0	0	0	0	0	0	0	0	2.4007	0	-2.14205	0	-2.50341	0	0	0	9	cassava4.1_009399m.g	protein.postranslational modification	AT4G01370	loc_os08g06060	ATMPK4 (ARABIDOPSIS THALIANA MAP KINASE 4); MAP kinase/ kinase	MAP kinase 4	MAP kinase 4 (MPK4); FUNCTIONS IN: MAP kinase activity, kinase activity; INVOLVED IN: in 14 processes; LOCATED IN: nucleus, cytoplasm; EXPRESSED IN: 24 plant structures; EXPRESSED DURING: 13 growth stages; CONTAINS InterPro DOMAIN/s: Protein kinase, ATP binding site (InterPro:IPR017441), Serine/threonine-protein kinase domain (InterPro:IPR002290), JNK MAP kinase (InterPro:IPR008351), Serine/threo…
MAPK	13	cassava4.1_004025m.g	MAPK20					dn		0	0	0	0	0	0	0	0	0	0	0	0	-1.60902	0	-2.09957	0	0	0	9	cassava4.1_004025m.g	signalling.MAP kinases	AT2G42880	loc_os01g43910	ATMPK20; MAP kinase	MAP kinase 20	MAP kinase 20 (MPK20); CONTAINS InterPro DOMAIN/s: Protein kinase, ATP binding site (InterPro:IPR017441), MAP kinase, conserved site (InterPro:IPR003527), Protein kinase, catalytic domain (InterPro:IPR000719), Serine/threonine-protein kinase domain (InterPro:IPR002290), Serine/threonine-protein kinase-like domain (InterPro:IPR017442), Protein kinase-like domain (InterPro:IPR011009); BEST Arabidop…
MAPK	8	cassava4.1_010219m.g	MAPK3	up	up					0	2.76921	2.87266	0	2.7783	1.74241	0	0	0	0	0	0	-3.73119	0	0	0	0	0	15	cassava4.1_010219m.g	protein.postranslational modification	AT3G45640	loc_os06g06090	ATMPK3 (ARABIDOPSIS THALIANA MITOGEN-ACTIVATED PROTEIN KINASE 3); MAP kinase/ kinase/ protein binding / protein kinase	mitogen-activated protein kinase 3	mitogen-activated protein kinase 3 (MPK3); CONTAINS InterPro DOMAIN/s: Protein kinase, ATP binding site (InterPro:IPR017441), Serine/threonine-protein kinase domain (InterPro:IPR002290), Serine/threonine-protein kinase-like domain (InterPro:IPR017442), Protein kinase-like domain (InterPro:IPR011009), Serine/threonine-protein kinase, active site (InterPro:IPR008271), MAP kinase, conserved site (In…
MAPK	5	cassava4.1_008192m.g	MAPKKK15	dn		dn				-3.10207	0	-1.7388	0	0	-2.26796	-2.91121	-1.86319	0	0	0	0	0	0	0	-1.98658	0	0	16	cassava4.1_008192m.g	protein.postranslational modification	AT5G55090	loc_os02g21700	MAPKKK15; ATP binding / kinase/ protein kinase/ protein serine/threonine kinase	mitogen-activated protein kinase kinase kinase 15	mitogen-activated protein kinase kinase kinase 15 (MAPKKK15); FUNCTIONS IN: protein serine/threonine kinase activity, protein kinase activity, kinase activity, ATP binding; INVOLVED IN: protein amino acid phosphorylation; LOCATED IN: cellular_component unknown; CONTAINS InterPro DOMAIN/s: Protein kinase, ATP binding site (InterPro:IPR017441), Protein kinase, catalytic domain (InterPro:IPR000719),…
MAPK	1	cassava4.1_003834m.g	MAPKKK1	up		up				3.39817	0	4.15958	0	0	2.84628	2.73209	3.89663	0	0	3.63516	0	-3.12174	0	0	0	0	0	17	cassava4.1_003834m.g	protein.postranslational modification	AT4G08500	loc_os03g49640	MEKK1 (MAP KINASE KINASE KINASE 1); DNA binding / MAP kinase kinase kinase/ kinase/ kinase binding / protein binding	MAPK/ERK kinase kinase 1	MAPK/ERK kinase kinase 1 (MEKK1); FUNCTIONS IN: protein binding, kinase binding, DNA binding, MAP kinase kinase kinase activity, kinase activity; INVOLVED IN: in 6 processes; LOCATED IN: nucleus; EXPRESSED IN: 24 plant structures; EXPRESSED DURING: 13 growth stages; CONTAINS InterPro DOMAIN/s: Protein kinase, ATP binding site (InterPro:IPR017441), Protein kinase, catalytic domain (InterPro:IPR000…
MAPK	11	cassava4.1_008933m.g	MAPK6	up					dn	3.77684	0	2.52119	0	0	0	0	3.0192	0	0	2.95484	0	0	0	-1.91911	0	-2.02706	-2.11474	22	cassava4.1_008933m.g	protein.postranslational modification	AT2G43790	loc_os06g06090	ATMPK6 (ARABIDOPSIS THALIANA MAP KINASE 6); MAP kinase/ kinase	MAP kinase 6	MAP kinase 6 (MPK6); FUNCTIONS IN: MAP kinase activity, kinase activity; INVOLVED IN: in 20 processes; LOCATED IN: trans-Golgi network, preprophase band, phragmoplast; EXPRESSED IN: 27 plant structures; EXPRESSED DURING: 15 growth stages; CONTAINS InterPro DOMAIN/s: Protein kinase, ATP binding site (InterPro:IPR017441), JNK MAP kinase (InterPro:IPR008351), Serine/threonine-protein kinase domain (…
MAPK	10	cassava4.1_009716m.g	MAPK4		dn		dn			0	0	0	-2.11925	0	-1.70792	0	0	0	-2.5339	-1.85431	-2.92047	0	0	-2.17773	0	0	0	25	cassava4.1_009716m.g	protein.postranslational modification	AT4G01370	loc_os08g06060	ATMPK4 (ARABIDOPSIS THALIANA MAP KINASE 4); MAP kinase/ kinase	MAP kinase 4	MAP kinase 4 (MPK4); FUNCTIONS IN: MAP kinase activity, kinase activity; INVOLVED IN: in 14 processes; LOCATED IN: nucleus, cytoplasm; EXPRESSED IN: 24 plant structures; EXPRESSED DURING: 13 growth stages; CONTAINS InterPro DOMAIN/s: Protein kinase, ATP binding site (InterPro:IPR017441), Serine/threonine-protein kinase domain (InterPro:IPR002290), JNK MAP kinase (InterPro:IPR008351), Serine/threo…
MAPK	6	cassava4.1_010778m.g	MAPKKK19			dn			dn	0	0	1.91684	0	0	0	-3.0018	0	1.75254	0	0	3.68758	0	0	0	-3.18528	-2.40123	-2.62682	29	cassava4.1_010778m.g	protein.postranslational modification	AT5G67080	loc_os02g21700	MAPKKK19; ATP binding / kinase/ protein kinase/ protein serine/threonine kinase	mitogen-activated protein kinase kinase kinase 19	mitogen-activated protein kinase kinase kinase 19 (MAPKKK19); FUNCTIONS IN: protein serine/threonine kinase activity, protein kinase activity, kinase activity, ATP binding; INVOLVED IN: protein amino acid phosphorylation; LOCATED IN: cellular_component unknown; EXPRESSED IN: 10 plant structures; EXPRESSED DURING: L mature pollen stage, LP.06 six leaves visible, M germinated pollen stage, LP.04 fo…
MAPK	7	cassava4.1_020998m.g	MAPKKK19			dn			dn	0	0	0	0	0	0	-7.00985	-3.2775	0	0	0	0	4.64582	0	0	0	-1.95716	-3.17647	29	cassava4.1_020998m.g	protein.postranslational modification	AT5G67080	loc_os02g21700	MAPKKK19; ATP binding / kinase/ protein kinase/ protein serine/threonine kinase	mitogen-activated protein kinase kinase kinase 19	mitogen-activated protein kinase kinase kinase 19 (MAPKKK19); FUNCTIONS IN: protein serine/threonine kinase activity, protein kinase activity, kinase activity, ATP binding; INVOLVED IN: protein amino acid phosphorylation; LOCATED IN: cellular_component unknown; EXPRESSED IN: 10 plant structures; EXPRESSED DURING: L mature pollen stage, LP.06 six leaves visible, M germinated pollen stage, LP.04 fo…
MAPK	3	cassava4.1_025838m.g	MAPKKK1	up	dn	up	up	dn		3.84804	0	3.47685	-1.94556	-2.41843	0	3.49855	3.65175	0	0	4.60401	2.02637	-4.10089	0	-2.26849	0	0	0	36	cassava4.1_025838m.g	protein.postranslational modification	AT4G08500	loc_os03g15570	MEKK1 (MAP KINASE KINASE KINASE 1); DNA binding / MAP kinase kinase kinase/ kinase/ kinase binding / protein binding	MAPK/ERK kinase kinase 1	MAPK/ERK kinase kinase 1 (MEKK1); FUNCTIONS IN: protein binding, kinase binding, DNA binding, MAP kinase kinase kinase activity, kinase activity; INVOLVED IN: in 6 processes; LOCATED IN: nucleus; EXPRESSED IN: 24 plant structures; EXPRESSED DURING: 13 growth stages; CONTAINS InterPro DOMAIN/s: Protein kinase, ATP binding site (InterPro:IPR017441), Protein kinase, catalytic domain (InterPro:IPR000…
calcium signaling	14	cassava4.1_017016m.g	CAM5	dn						-2.03168	0	-1.69936	0	0	-2.93489	0	0	0	0	-2.61684	0	0	0	0	0	0	0	1	cassava4.1_017016m.g	signalling.calcium	AT2G27030	loc_os07g48780	CAM5 (CALMODULIN 5); calcium ion binding	calmodulin 5	calmodulin 5 (CAM5); FUNCTIONS IN: calcium ion binding; LOCATED IN: plasma membrane; EXPRESSED IN: 23 plant structures; EXPRESSED DURING: 16 growth stages; CONTAINS InterPro DOMAIN/s: EF-Hand 1, calcium-binding site (InterPro:IPR018247), EF-HAND 2 (InterPro:IPR018249), EF-hand-like domain (InterPro:IPR011992), Calcium-binding EF-hand (InterPro:IPR002048), EF-hand (InterPro:IPR018248); BEST Arabid…
calcium signaling	18	cassava4.1_006051m.g	CDPK2	dn						-2.85592	0	-3.20093	0	0	0	0	-2.41635	0	0	0	0	0	0	0	0	0	0	1	cassava4.1_006051m.g	signalling.calcium	AT1G35670	loc_os11g07040	ATCDPK2 (CALCIUM-DEPENDENT PROTEIN KINASE 2); calmodulin-dependent protein kinase/ kinase	calcium-dependent protein kinase 2	calcium-dependent protein kinase 2 (CDPK2); FUNCTIONS IN: calmodulin-dependent protein kinase activity, kinase activity; INVOLVED IN: response to water deprivation, response to salt stress, protein amino acid phosphorylation, positive regulation of abscisic acid mediated signaling pathway; LOCATED IN: plasma membrane; EXPRESSED IN: 24 plant structures; EXPRESSED DURING: 15 growth stages; CONTAINS…
calcium signaling	15	cassava4.1_020944m.g	CAM5	up						5.03689	0	4.98844	0	0	3.83695	0	3.36601	0	0	0	0	0	0	0	0	0	0	2	cassava4.1_020944m.g	signalling.calcium	AT2G27030	loc_os05g41210	CAM5 (CALMODULIN 5); calcium ion binding	calmodulin 5	calmodulin 5 (CAM5); FUNCTIONS IN: calcium ion binding; LOCATED IN: plasma membrane; EXPRESSED IN: 23 plant structures; EXPRESSED DURING: 16 growth stages; CONTAINS InterPro DOMAIN/s: EF-Hand 1, calcium-binding site (InterPro:IPR018247), EF-HAND 2 (InterPro:IPR018249), EF-hand-like domain (InterPro:IPR011992), Calcium-binding EF-hand (InterPro:IPR002048), EF-hand (InterPro:IPR018248); BEST Arabid…
calcium signaling	20	cassava4.1_005323m.g	CDPK33	up						1.84668	0	1.94007	0	0	0	0	1.82694	0	0	0	0	0	0	-1.726	0	-1.91102	0	2	cassava4.1_005323m.g	signalling.calcium	AT1G50700	loc_os07g33110	CPK33; ATP binding / calcium ion binding / calmodulin-dependent protein kinase/ kinase/ protein kinase/ protein serine/threonine kinase	calcium-dependent protein kinase 33	calcium-dependent protein kinase 33 (CPK33); FUNCTIONS IN: in 6 functions; INVOLVED IN: protein amino acid phosphorylation, N-terminal protein myristoylation; LOCATED IN: cellular_component unknown; EXPRESSED IN: 14 plant structures; EXPRESSED DURING: 7 growth stages; CONTAINS InterPro DOMAIN/s: Protein kinase, ATP binding site (InterPro:IPR017441), EF-Hand 1, calcium-binding site (InterPro:IPR01…
calcium signaling	21	cassava4.1_018359m.g	CML11	up						4.15759	0	4.15744	0	0	2.44002	0	0	0	0	3.14275	0	0	0	0	0	0	0	2	cassava4.1_018359m.g	signalling.calcium	AT3G22930	loc_os01g17190	calmodulin, putative	calmodulin-like 11	calmodulin-like 11 (CML11); FUNCTIONS IN: calcium ion binding; INVOLVED IN: biological_process unknown; EXPRESSED IN: 7 plant structures; EXPRESSED DURING: LP.06 six leaves visible, LP.04 four leaves visible, LP.10 ten leaves visible, LP.08 eight leaves visible, LP.12 twelve leaves visible; CONTAINS InterPro DOMAIN/s: EF-Hand 1, calcium-binding site (InterPro:IPR018247), EF-HAND 2 (InterPro:IPR01…
calcium signaling	19	cassava4.1_005345m.g	CDPK32		up					0	0	2.96808	0	1.69138	3.09461	0	0	0	0	0	0	-1.67834	0	0	0	0	-1.69793	4	cassava4.1_005345m.g	signalling.calcium	AT3G57530	loc_os07g38120	CPK32 (CALCIUM-DEPENDENT PROTEIN KINASE 32); calcium-dependent protein kinase C/ calmodulin-dependent protein kinase/ kinase/ protein binding	calcium-dependent protein kinase 32	calcium-dependent protein kinase 32 (CPK32); FUNCTIONS IN: protein binding, calcium-dependent protein kinase C activity, calmodulin-dependent protein kinase activity, kinase activity; INVOLVED IN: response to salt stress, protein amino acid phosphorylation, N-terminal protein myristoylation, abscisic acid mediated signaling pathway; LOCATED IN: nucleus, plasma membrane, cytoplasm; EXPRESSED IN: 2…
calcium signaling	24	cassava4.1_018421m.g	CML41		up					0	0	1.91296	0	2.01132	2.12703	0	0	0	0	0	0	0	0	0	0	0	0	4	cassava4.1_018421m.g	signalling.calcium	AT3G50770	loc_os03g55960	calmodulin-related protein, putative	calmodulin-like 41	calmodulin-like 41 (CML41); FUNCTIONS IN: calcium ion binding; INVOLVED IN: biological_process unknown; LOCATED IN: chloroplast; EXPRESSED IN: 17 plant structures; EXPRESSED DURING: 11 growth stages; CONTAINS InterPro DOMAIN/s: EF-Hand 1, calcium-binding site (InterPro:IPR018247), EF-HAND 2 (InterPro:IPR018249), EF-hand-like domain (InterPro:IPR011992), Calcium-binding EF-hand (InterPro:IPR002048…
calcium signaling	25	cassava4.1_016701m.g	CML42		up					0	0	0	0	5.14383	3.97303	-2.30761	0	0	0	-2.03892	0	0	0	0	0	0	-1.64472	4	cassava4.1_016701m.g	signalling.calcium	AT4G20780	loc_os03g21380	calcium-binding protein, putative	calmodulin like 42	calmodulin like 42 (CML42); FUNCTIONS IN: calcium ion binding; INVOLVED IN: trichome branching; LOCATED IN: cellular_component unknown; EXPRESSED IN: 23 plant structures; EXPRESSED DURING: 13 growth stages; CONTAINS InterPro DOMAIN/s: EF-Hand 1, calcium-binding site (InterPro:IPR018247), EF-HAND 2 (InterPro:IPR018249), EF-hand-like domain (InterPro:IPR011992), Calcium-binding EF-hand (InterPro:IP…
calcium signaling	17	cassava4.1_016083m.g	CBL1			up				1.88264	0	0	0	0	1.90464	1.68869	1.69828	0	0	0	0	0	0	0	0	0	0	6	cassava4.1_016083m.g	signalling.calcium	AT4G17615	loc_os10g41510	CBL1 (CALCINEURIN B-LIKE PROTEIN 1); calcium ion binding	calcineurin B-like protein 1	calcineurin B-like protein 1 (CBL1); FUNCTIONS IN: calcium ion binding; INVOLVED IN: in 9 processes; LOCATED IN: plasma membrane, cytoplasm; EXPRESSED IN: 28 plant structures; EXPRESSED DURING: 14 growth stages; CONTAINS InterPro DOMAIN/s: EF-Hand 1, calcium-binding site (InterPro:IPR018247), Calcineurin B protein (InterPro:IPR015757), Recoverin (InterPro:IPR001125), EF-HAND 2 (InterPro:IPR018249…
calcium signaling	23	cassava4.1_016930m.g	CML38	up	dn			dn		2.12689	2.89125	2.45791	-3.80601	0	-1.6582	-3.95492	0	0	0	3.31938	0	-2.88477	0	-2.91013	0	0	-1.63296	35	cassava4.1_016930m.g	signalling.calcium	AT1G76650	loc_os01g72530	calcium-binding EF hand family protein	calmodulin-like 38	calmodulin-like 38 (CML38); FUNCTIONS IN: calcium ion binding; INVOLVED IN: response to wounding; LOCATED IN: plasma membrane; EXPRESSED IN: 19 plant structures; EXPRESSED DURING: 12 growth stages; CONTAINS InterPro DOMAIN/s: EF-Hand 1, calcium-binding site (InterPro:IPR018247), EF-HAND 2 (InterPro:IPR018249), Calcium-binding EF-hand (InterPro:IPR002048), EF-hand-like domain (InterPro:IPR011992);…
calcium signaling	16	cassava4.1_018409m.g	CAM5	up	up	up		dn		1.77216	1.75039	2.25047	2.8911	3.50764	3.86774	2.23326	2.23325	1.95173	0	0	0	0	-2.48605	-2.15333	0	0	0	37	cassava4.1_018409m.g	signalling.calcium	AT2G27030	loc_os07g48780	CAM5 (CALMODULIN 5); calcium ion binding	calmodulin 5	calmodulin 5 (CAM5); FUNCTIONS IN: calcium ion binding; LOCATED IN: plasma membrane; EXPRESSED IN: 23 plant structures; EXPRESSED DURING: 16 growth stages; CONTAINS InterPro DOMAIN/s: EF-Hand 1, calcium-binding site (InterPro:IPR018247), EF-HAND 2 (InterPro:IPR018249), EF-hand-like domain (InterPro:IPR011992), Calcium-binding EF-hand (InterPro:IPR002048), EF-hand (InterPro:IPR018248); BEST Arabid…
calcium signaling	22	cassava4.1_017956m.g	CML23	up	up			dn	dn	3.97967	3.50731	4.71295	0	2.30602	3.46408	0	3.55336	0	0	0	0	-2.65905	0	-1.69794	0	-2.58525	-1.77775	37	cassava4.1_017956m.g	signalling.calcium	AT1G66400	loc_os05g13580	calmodulin-related protein, putative	calmodulin like 23	calmodulin like 23 (CML23); FUNCTIONS IN: calcium ion binding; INVOLVED IN: regulation of flower development, regulation of nitric oxide metabolic process; LOCATED IN: cellular_component unknown; EXPRESSED IN: 28 plant structures; EXPRESSED DURING: 9 growth stages; CONTAINS InterPro DOMAIN/s: EF-Hand 1, calcium-binding site (InterPro:IPR018247), EF-HAND 2 (InterPro:IPR018249), EF-hand-like domain…
calcium signaling	26	cassava4.1_016988m.g	CML42		up	dn	dn		dn	0	2.80639	0	2.85399	5.09339	0	-3.98154	-3.27696	-1.75508	-2.66938	-2.43714	-2.71923	0	0	0	-2.58612	0	-5.23817	37	cassava4.1_016988m.g	signalling.calcium	AT4G20780	loc_os03g21380	calcium-binding protein, putative	calmodulin like 42	calmodulin like 42 (CML42); FUNCTIONS IN: calcium ion binding; INVOLVED IN: trichome branching; LOCATED IN: cellular_component unknown; EXPRESSED IN: 23 plant structures; EXPRESSED DURING: 13 growth stages; CONTAINS InterPro DOMAIN/s: EF-Hand 1, calcium-binding site (InterPro:IPR018247), EF-HAND 2 (InterPro:IPR018249), EF-hand-like domain (InterPro:IPR011992), Calcium-binding EF-hand (InterPro:IP…
ROS	27	cassava4.1_013461m.g	APX1					dn		-1.90641	0	0	0	0	0	0	0	0	0	0	0	-1.81313	-2.75854	0	0	-1.65833	0	9	cassava4.1_013461m.g	redox.ascorbate and glutathione.ascorbate	AT1G07890	loc_os07g49400	APX1 (ascorbate peroxidase 1); L-ascorbate peroxidase	ascorbate peroxidase 1	ascorbate peroxidase 1 (APX1); FUNCTIONS IN: L-ascorbate peroxidase activity; INVOLVED IN: in 6 processes; LOCATED IN: cytosol, cell wall, chloroplast, plasma membrane, chloroplast stroma; EXPRESSED IN: 27 plant structures; EXPRESSED DURING: 16 growth stages; CONTAINS InterPro DOMAIN/s: Haem peroxidase (InterPro:IPR010255), Plant ascorbate peroxidase (InterPro:IPR002207), Peroxidases heam-ligand …
ROS	28	cassava4.1_024509m.g	APX2						up	0	0	0	0	0	0	0	0	0	0	0	0	0	0	0	5.33595	4.9638	0	12	cassava4.1_024509m.g	redox.ascorbate and glutathione.ascorbate	AT3G09640	loc_os07g49400	APX2 (ASCORBATE PEROXIDASE 2); L-ascorbate peroxidase	ascorbate peroxidase 2	ascorbate peroxidase 2 (APX2); CONTAINS InterPro DOMAIN/s: Haem peroxidase (InterPro:IPR010255), Plant ascorbate peroxidase (InterPro:IPR002207), Peroxidases heam-ligand binding site (InterPro:IPR019793), Haem peroxidase, plant/fungal/bacterial (InterPro:IPR002016), Peroxidase, active site (InterPro:IPR019794); BEST Arabidopsis thaliana protein match is: ascorbate peroxidase 1 (TAIR:AT1G07890.8);…
ROS	29	cassava4.1_013184m.g	APX3	dn			dn			-2.55455	0	-2.16539	0	0	-3.51785	0	0	0	0	-1.75724	-2.17208	0	-1.97747	0	0	0	0	18	cassava4.1_013184m.g	redox.ascorbate and glutathione.ascorbate	AT4G35000	loc_os08g43560	APX3 (ASCORBATE PEROXIDASE 3); L-ascorbate peroxidase	ascorbate peroxidase 3	ascorbate peroxidase 3 (APX3); FUNCTIONS IN: L-ascorbate peroxidase activity; INVOLVED IN: response to oxidative stress; LOCATED IN: in 7 components; EXPRESSED IN: 26 plant structures; EXPRESSED DURING: 16 growth stages; CONTAINS InterPro DOMAIN/s: Haem peroxidase (InterPro:IPR010255), Plant ascorbate peroxidase (InterPro:IPR002207), Peroxidases heam-ligand binding site (InterPro:IPR019793), Haem…
ROS	30	cassava4.1_009867m.g	sAPX			up				0	0	0	0	0	0	0	1.88832	1.79652	0	2.20624	0	0	0	0	0	0	0	6	cassava4.1_009867m.g	redox.ascorbate and glutathione.ascorbate	AT4G08390	loc_os12g07820	SAPX (STROMAL ASCORBATE PEROXIDASE); L-ascorbate peroxidase	stromal ascorbate peroxidase	stromal ascorbate peroxidase (SAPX); FUNCTIONS IN: L-ascorbate peroxidase activity; INVOLVED IN: response to oxidative stress, oxidation reduction; LOCATED IN: mitochondrion, chloroplast stroma, chloroplast, membrane; EXPRESSED IN: 22 plant structures; EXPRESSED DURING: 15 growth stages; CONTAINS InterPro DOMAIN/s: Haem peroxidase (InterPro:IPR010255), Plant ascorbate peroxidase (InterPro:IPR0022…
ROS	31	cassava4.1_006302m.g	CAT2	dn	dn					-1.90268	-2.47144	-3.42905	-3.21711	-3.04899	-2.86714	0	0	0	0	0	0	0	0	0	-1.91482	0	0	13	cassava4.1_006302m.g	redox.dismutases and catalases	AT4G35090	loc_os03g03910	CAT2 (CATALASE 2); catalase	catalase 2	catalase 2 (CAT2); FUNCTIONS IN: protein binding, catalase activity, cobalt ion binding; INVOLVED IN: in 10 processes; LOCATED IN: mitochondrion, cytosolic ribosome, stromule, peroxisome, chloroplast; EXPRESSED IN: 25 plant structures; EXPRESSED DURING: 16 growth stages; CONTAINS InterPro DOMAIN/s: Catalase (InterPro:IPR002226), Catalase related subgroup (InterPro:IPR018028), Catalase-like domain…
ROS	32	cassava4.1_006299m.g	CAT2	dn		dn				-2.62933	-2.78365	-2.49396	0	-2.06887	0	-2.21611	-2.44423	-2.40334	0	0	-1.98152	0	0	-2.82563	0	0	0	16	cassava4.1_006299m.g	redox.dismutases and catalases	AT4G35090	loc_os06g51150	CAT2 (CATALASE 2); catalase	catalase 2	catalase 2 (CAT2); FUNCTIONS IN: protein binding, catalase activity, cobalt ion binding; INVOLVED IN: in 10 processes; LOCATED IN: mitochondrion, cytosolic ribosome, stromule, peroxisome, chloroplast; EXPRESSED IN: 25 plant structures; EXPRESSED DURING: 16 growth stages; CONTAINS InterPro DOMAIN/s: Catalase (InterPro:IPR002226), Catalase related subgroup (InterPro:IPR018028), Catalase-like domain…
ROS	33	cassava4.1_015578m.g	CSD2						dn	0	0	0	0	0	0	0	0	0	0	0	0	0	0	0	0	-2.51898	-1.61666	11	cassava4.1_015578m.g	redox.dismutases and catalases	AT2G28190	loc_os08g44770	CSD2 (COPPER/ZINC SUPEROXIDE DISMUTASE 2); superoxide dismutase	copper/zinc superoxide dismutase 2	copper/zinc superoxide dismutase 2 (CSD2); FUNCTIONS IN: superoxide dismutase activity; INVOLVED IN: in 6 processes; LOCATED IN: thylakoid, apoplast, chloroplast stroma, chloroplast; EXPRESSED IN: 29 plant structures; EXPRESSED DURING: 14 growth stages; CONTAINS InterPro DOMAIN/s: Superoxide dismutase, copper/zinc, binding site (InterPro:IPR018152), Superoxide dismutase, copper/zinc binding (Inte…
ROS	34	cassava4.1_013784m.g	FSD2		dn					0	2.18281	0	-2.01122	-2.38283	-2.03249	0	0	0	0	0	0	0	0	0	0	0	-2.7188	3	cassava4.1_013784m.g	redox.dismutases and catalases	AT5G51100	loc_os06g02500	FSD2 (FE SUPEROXIDE DISMUTASE 2); superoxide dismutase	Fe superoxide dismutase 2	Fe superoxide dismutase 2 (FSD2); FUNCTIONS IN: superoxide dismutase activity; INVOLVED IN: response to UV; LOCATED IN: chloroplast, nucleoid; EXPRESSED IN: 22 plant structures; EXPRESSED DURING: 13 growth stages; CONTAINS InterPro DOMAIN/s: Manganese/iron superoxide dismutase, N-terminal (InterPro:IPR019831), Manganese/iron superoxide dismutase (InterPro:IPR001189), Manganese/iron superoxide dis…
ROS	35	cassava4.1_006188m.g	GR1	up						2.59022	1.85788	3.18399	-2.30859	0	0	0	0	0	0	0	0	0	0	0	0	0	0	2	cassava4.1_006188m.g	redox.ascorbate and glutathione.glutathione	AT3G24170	loc_os02g56850	ATGR1 (glutathione-disulfide reductase); FAD binding / NADP or NADPH binding / glutathione-disulfide reductase/ oxidoreductase	glutathione-disulfide reductase	glutathione-disulfide reductase (GR1); FUNCTIONS IN: NADP or NADPH binding, glutathione-disulfide reductase activity, oxidoreductase activity, FAD binding; INVOLVED IN: oxidation reduction, glutathione metabolic process, cell redox homeostasis; LOCATED IN: peroxisome; EXPRESSED IN: 25 plant structures; EXPRESSED DURING: 14 growth stages; CONTAINS InterPro DOMAIN/s: FAD-dependent pyridine nucleoti…
ROS	36	cassava4.1_004754m.g	GR2			up				0	0	0	0	0	0	0	2.16574	2.61141	0	0	1.86207	0	0	0	0	0	0	6	cassava4.1_004754m.g	redox.ascorbate and glutathione.glutathione	AT3G54660	loc_os03g06740	GR (GLUTATHIONE REDUCTASE); ATP binding / glutathione-disulfide reductase	glutathione reductase	glutathione reductase (GR); FUNCTIONS IN: glutathione-disulfide reductase activity, copper ion binding, ATP binding; INVOLVED IN: glutathione metabolic process; LOCATED IN: mitochondrion, chloroplast stroma, chloroplast; EXPRESSED IN: 24 plant structures; EXPRESSED DURING: 14 growth stages; CONTAINS InterPro DOMAIN/s: FAD-dependent pyridine nucleotide-disulphide oxidoreductase (InterPro:IPR013027…
