# Supplementary material for: The Discrepant and Similar Responses of Genome-Wide Transcriptional Profiles between Drought and Cold Stresses in Cassava
Source: Int J Mol Sci. 2017 Dec 12;18(12):2668. doi: 10.3390/ijms18122668 (PMC5751270; doi:10.3390/ijms18122668)
Supplement: Supplementary file 1 [file ijms-18-02668-s001.zip › Supple_Tab_Fig/Table_S5.xlsx]

## Sheet: Sheet1
Table S5. List of DE genes related to hormones.
GeneID	Group	cassava.id	mapman.ANN	At.homolog	rice.homolog	select	type	gene_name	mapman.description	TAIR10.short_description	TAIR10.ANN	c.fl.6h	c.fl.24h	c.fl.48h	c.fel.6h	c.fel.24h	c.fel.48h	c.r.6h	c.r.24h	c.r.48h	d.fl.4d	d.fl.6d	d.fl.10d	d.fel.4d	d.fel.6d	d.fel.10d	d.r.4d	d.r.6d	d.r.10d
cassava4.1_010216m.g	4	cassava4.1_010216m.g	hormone metabolism.abscisic acid.signal transduction	AT1G45249	loc_os02g52780	y	ABA	ABF2	ABF2 (ABSCISIC ACID RESPONSIVE ELEMENTS-BINDING FACTOR 2); DNA binding / protein binding / transcription activator/ transcription factor	abscisic acid responsive elements-binding factor 2	abscisic acid responsive elements-binding factor 2 (ABF2); FUNCTIONS IN: protein binding, DNA binding, transcription activator activity, sequence-specific DNA binding transcription factor activity; INVOLVED IN: in 6 processes; LOCATED IN: nucleus; EXPRESSED IN: hydathode, leaf vascular system, whole plant, root, cultured cell; CONTAINS InterPro DOMAIN/s: Basic-leucine zipper (bZIP) transcription …	0	0	0	2.60026	1.88383	0	0	0	2.18378	0	0	0	0	2.91091	0	0	2.52805	0
cassava4.1_007256m.g	9	cassava4.1_007256m.g	hormone metabolism.abscisic acid.signal transduction	AT1G45249	loc_os02g52780	y	ABA	ABF2	ABF2 (ABSCISIC ACID RESPONSIVE ELEMENTS-BINDING FACTOR 2); DNA binding / protein binding / transcription activator/ transcription factor	abscisic acid responsive elements-binding factor 2	abscisic acid responsive elements-binding factor 2 (ABF2); FUNCTIONS IN: protein binding, DNA binding, transcription activator activity, sequence-specific DNA binding transcription factor activity; INVOLVED IN: in 6 processes; LOCATED IN: nucleus; EXPRESSED IN: hydathode, leaf vascular system, whole plant, root, cultured cell; CONTAINS InterPro DOMAIN/s: Basic-leucine zipper (bZIP) transcription …	0	0	0	1.73825	0	0	0	0	0	0	0	0	0	2.37449	0	0	3.04732	1.93048
cassava4.1_003867m.g	29	cassava4.1_003867m.g	hormone metabolism.abscisic acid.synthesis-degradation.synthesis.9-cis-epoxycarotenoid dioxygenase	AT4G19170	loc_os02g47510	y	ABA	NCED4	NCED4 (NINE-CIS-EPOXYCAROTENOID DIOXYGENASE 4)	nine-cis-epoxycarotenoid dioxygenase 4	nine-cis-epoxycarotenoid dioxygenase 4 (NCED4); LOCATED IN: chloroplast, plastoglobule; EXPRESSED IN: 16 plant structures; EXPRESSED DURING: 9 growth stages; CONTAINS InterPro DOMAIN/s: Carotenoid oxygenase (InterPro:IPR004294); BEST Arabidopsis thaliana protein match is: nine-cis-epoxycarotenoid dioxygenase 5 (TAIR:AT1G30100.1); Has 2918 Blast hits to 2864 proteins in 491 species: Archae - 16; B…	0	0	-2.12768	-3.12646	-4.20145	-6.07613	0	0	0	0	0	0	2.62945	0	0	0	0	0
cassava4.1_003979m.g	29	cassava4.1_003979m.g	hormone metabolism.abscisic acid.synthesis-degradation.synthesis.9-cis-epoxycarotenoid dioxygenase	AT1G30100	loc_os03g44380	y	ABA	NCED5	NCED5 (NINE-CIS-EPOXYCAROTENOID DIOXYGENASE 5); 9-cis-epoxycarotenoid dioxygenase	nine-cis-epoxycarotenoid dioxygenase 5	nine-cis-epoxycarotenoid dioxygenase 5 (NCED5); CONTAINS InterPro DOMAIN/s: Carotenoid oxygenase (InterPro:IPR004294); BEST Arabidopsis thaliana protein match is: nine-cis-epoxycarotenoid dioxygenase 2 (TAIR:AT4G18350.1); Has 2882 Blast hits to 2845 proteins in 494 species: Archae - 16; Bacteria - 802; Metazoa - 232; Fungi - 202; Plants - 893; Viruses - 0; Other Eukaryotes - 737 (source: NCBI BLi…	-2.09395	0	-1.80489	0	0	-2.42962	0	0	0	0	-1.6779	0	0	0	0	0	0	0
cassava4.1_032749m.g	29	cassava4.1_032749m.g	hormone metabolism.abscisic acid.synthesis-degradation	AT2G44990	loc_os04g46470	y	ABA	NCED7	CCD7 (CAROTENOID CLEAVAGE DIOXYGENASE 7); 9-cis-epoxycarotenoid dioxygenase	carotenoid cleavage dioxygenase 7	carotenoid cleavage dioxygenase 7 (CCD7); CONTAINS InterPro DOMAIN/s: Carotenoid oxygenase (InterPro:IPR004294); BEST Arabidopsis thaliana protein match is: nine-cis-epoxycarotenoid dioxygenase 6 (TAIR:AT3G24220.1); Has 211 Blast hits to 206 proteins in 62 species: Archae - 2; Bacteria - 69; Metazoa - 8; Fungi - 31; Plants - 96; Viruses - 0; Other Eukaryotes - 5 (source: NCBI BLink).	0	0	0	0	0	0	-3.46694	-5.75103	-6.58302	0	0	0	0	0	0	0	-3.71218	-2.98118
cassava4.1_005134m.g	12	cassava4.1_005134m.g	hormone metabolism.abscisic acid.synthesis-degradation	AT4G32810	loc_os01g54270	y	ABA	NCED8	CCD8 (CAROTENOID CLEAVAGE DIOXYGENASE 8); oxidoreductase, acting on single donors with incorporation of molecular oxygen, incorporation of two atoms of oxygen	carotenoid cleavage dioxygenase 8	carotenoid cleavage dioxygenase 8 (CCD8); CONTAINS InterPro DOMAIN/s: Carotenoid oxygenase (InterPro:IPR004294); BEST Arabidopsis thaliana protein match is: nine-cis-epoxycarotenoid dioxygenase 6 (TAIR:AT3G24220.1); Has 2642 Blast hits to 2570 proteins in 479 species: Archae - 17; Bacteria - 769; Metazoa - 368; Fungi - 139; Plants - 827; Viruses - 0; Other Eukaryotes - 522 (source: NCBI BLink).	0	0	0	0	0	0	-2.16672	-2.84116	-2.8305	0	0	0	0	0	0	-1.82119	-3.06663	-2.76914
cassava4.1_021582m.g	15	cassava4.1_021582m.g	hormone metabolism.abscisic acid.synthesis-degradation	AT3G43600	loc_os07g18120	y	ABA	AAO2	AAO2 (ALDEHYDE OXIDASE 2); aldehyde oxidase	aldehyde oxidase 2	aldehyde oxidase 2 (AAO2); FUNCTIONS IN: aldehyde oxidase activity; INVOLVED IN: oxidation reduction; EXPRESSED IN: 16 plant structures; EXPRESSED DURING: 13 growth stages; CONTAINS InterPro DOMAIN/s: Aldehyde oxidase/xanthine dehydrogenase (InterPro:IPR016208), Ferredoxin (InterPro:IPR001041), Molybdopterin dehydrogenase, FAD-binding (InterPro:IPR002346), [2Fe-2S]-binding (InterPro:IPR002888), F…	3.69858	0	0	0	0	0	0	-1.69169	-2.16629	0	3.39942	0	0	0	0	0	-2.31749	-2.17582
cassava4.1_026912m.g	11	cassava4.1_026912m.g	hormone metabolism.abscisic acid.synthesis-degradation	AT1G04580	loc_os03g57680	y	ABA	AAO4	AAO4 (ARABIDOPSIS ALDEHYDE OXIDASE 4); aldehyde oxidase/ aryl-aldehyde oxidase	aldehyde oxidase 4	aldehyde oxidase 4 (AO4); CONTAINS InterPro DOMAIN/s: Aldehyde oxidase/xanthine dehydrogenase (InterPro:IPR016208), Ferredoxin (InterPro:IPR001041), Molybdopterin dehydrogenase, FAD-binding (InterPro:IPR002346), Beta-grasp fold, ferredoxin-type (InterPro:IPR012675), [2Fe-2S]-binding (InterPro:IPR002888), FAD-binding, type 2 (InterPro:IPR016166), CO dehydrogenase flavoprotein, C-terminal (InterPro…	0	0	0	2.53532	2.02551	0	0	0	0	0	0	0	0	0	0	0	0	0
cassava4.1_015298m.g	12	cassava4.1_015298m.g	hormone metabolism.auxin.signal transduction	AT4G02980	loc_os12g34460	y	auxin	ABP1	ABP1 (ENDOPLASMIC RETICULUM AUXIN BINDING PROTEIN 1); auxin binding	endoplasmic reticulum auxin binding protein 1	endoplasmic reticulum auxin binding protein 1 (ABP1); FUNCTIONS IN: auxin binding; INVOLVED IN: positive regulation of cell division, positive regulation of cell size, unidimensional cell growth, positive regulation of DNA endoreduplication, cytokinesis; LOCATED IN: endomembrane system, endoplasmic reticulum lumen; EXPRESSED IN: 22 plant structures; EXPRESSED DURING: 13 growth stages; CONTAINS In…	0	0	0	0	0	0	0	0	0	0	0	0	0	0	0	2.69252	2.3634	0
cassava4.1_003794m.g	2	cassava4.1_003794m.g	hormone metabolism.auxin.signal transduction	AT1G73590	loc_os06g12610	y	auxin	PIN1	PIN1 (PIN-FORMED 1); transporter	Auxin efflux carrier family protein	PIN-FORMED 1 (PIN1); FUNCTIONS IN: transporter activity; INVOLVED IN: in 14 processes; LOCATED IN: apical part of cell, plasma membrane, membrane, basal plasma membrane, cytoplasm; EXPRESSED IN: 25 plant structures; EXPRESSED DURING: 13 growth stages; CONTAINS InterPro DOMAIN/s: Auxin efflux carrier, subgroup (InterPro:IPR014024), Auxin efflux carrier (InterPro:IPR004776); BEST Arabidopsis thalia…	3.13643	0	3.32753	0	0	2.12717	0	0	0	0	0	0	0	0	0	0	0	0
cassava4.1_003807m.g	5	cassava4.1_003807m.g	hormone metabolism.auxin.signal transduction	AT1G73590	loc_os02g50960	y	auxin	PIN1	PIN1 (PIN-FORMED 1); transporter	Auxin efflux carrier family protein	PIN-FORMED 1 (PIN1); FUNCTIONS IN: transporter activity; INVOLVED IN: in 14 processes; LOCATED IN: apical part of cell, plasma membrane, membrane, basal plasma membrane, cytoplasm; EXPRESSED IN: 25 plant structures; EXPRESSED DURING: 13 growth stages; CONTAINS InterPro DOMAIN/s: Auxin efflux carrier, subgroup (InterPro:IPR014024), Auxin efflux carrier (InterPro:IPR004776); BEST Arabidopsis thalia…	0	0	0	0	0	0	-2.26159	-2.35779	-3.88847	0	0	0	0	0	3.17666	0	0	0
cassava4.1_006998m.g	3	cassava4.1_006998m.g	hormone metabolism.auxin.signal transduction	AT1G70940	loc_os01g45550	y	auxin	PIN3	PIN3 (PIN-FORMED 3); auxin:hydrogen symporter/ transporter	Auxin efflux carrier family protein	PIN-FORMED 3 (PIN3); FUNCTIONS IN: auxin:hydrogen symporter activity, transporter activity; INVOLVED IN: in 8 processes; LOCATED IN: lateral plasma membrane, plasma membrane, vesicle membrane, cell surface; EXPRESSED IN: 26 plant structures; EXPRESSED DURING: 13 growth stages; CONTAINS InterPro DOMAIN/s: Auxin efflux carrier, subgroup (InterPro:IPR014024), Auxin efflux carrier (InterPro:IPR004776…	0	0	-2.41134	-1.617	-3.14364	-2.86641	0	0	0	-2.21855	0	0	-1.99326	0	0	0	0	0
cassava4.1_004294m.g	1	cassava4.1_004294m.g	hormone metabolism.auxin.signal transduction	AT3G62980	loc_os04g32460	y	auxin	TIR1	TIR1 (TRANSPORT INHIBITOR RESPONSE 1); auxin binding / protein binding / ubiquitin-protein ligase	F-box/RNI-like superfamily protein	TRANSPORT INHIBITOR RESPONSE 1 (TIR1); CONTAINS InterPro DOMAIN/s: F-box domain, cyclin-like (InterPro:IPR001810), F-box domain, Skp2-like (InterPro:IPR022364); BEST Arabidopsis thaliana protein match is: GRR1-like protein 1 (TAIR:AT4G03190.1); Has 30201 Blast hits to 17322 proteins in 780 species: Archae - 12; Bacteria - 1396; Metazoa - 17338; Fungi - 3422; Plants - 5037; Viruses - 0; Other Euka…	-2.19833	-1.6299	-2.50672	0	0	-1.8663	0	0	0	0	-2.60619	0	0	0	0	0	0	0
cassava4.1_006690m.g	5	cassava4.1_006690m.g	hormone metabolism.auxin.synthesis-degradation	AT1G44350	loc_os06g47620	y	auxin	ILL6	ILL6; IAA-amino acid conjugate hydrolase/ metallopeptidase	IAA-leucine resistant (ILR)-like gene 6	IAA-leucine resistant (ILR)-like gene 6 (ILL6); FUNCTIONS IN: metallopeptidase activity, IAA-amino acid conjugate hydrolase activity; INVOLVED IN: proteolysis, regulation of systemic acquired resistance, auxin metabolic process; LOCATED IN: endomembrane system; EXPRESSED IN: 22 plant structures; EXPRESSED DURING: 13 growth stages; CONTAINS InterPro DOMAIN/s: Peptidase M20 (InterPro:IPR002933), Pe…	0	0	0	0	0	0	0	-1.77664	-2.57223	0	0	0	0	0	0	0	0	0
cassava4.1_011677m.g	7	cassava4.1_011677m.g	hormone metabolism.brassinosteroid.signal transduction.BZR	AT1G78700	loc_os06g35900	y	br	BZR1 homolog 4	brassinosteroid signalling positive regulator-related	BES1/BZR1 homolog 4	BES1/BZR1 homolog 4 (BEH4); FUNCTIONS IN: transcription regulator activity; INVOLVED IN: biological_process unknown; LOCATED IN: cellular_component unknown; EXPRESSED IN: 23 plant structures; EXPRESSED DURING: 13 growth stages; CONTAINS InterPro DOMAIN/s: BZR1, transcriptional repressor (InterPro:IPR008540); BEST Arabidopsis thaliana protein match is: BES1/BZR1 homolog 3 (TAIR:AT4G18890.1); Has 3…	-1.72872	0	0	0	0	0	0	0	-1.94099	0	-1.71232	-1.64513	0	0	0	-1.75867	0	0
cassava4.1_004670m.g	1	cassava4.1_004670m.g	hormone metabolism.brassinosteroid.synthesis-degradation.sterols.DWF1	AT3G19820	loc_os10g25780	y	br	DWF1	DWF1 (DWARF 1); calmodulin binding / catalytic	cell elongation protein / DWARF1 / DIMINUTO (DIM)	DWARF 1 (DWF1); FUNCTIONS IN: calmodulin binding, catalytic activity; INVOLVED IN: response to light stimulus, steroid biosynthetic process, unidimensional cell growth, brassinosteroid biosynthetic process; LOCATED IN: integral to membrane, plasma membrane, vacuole, membrane; EXPRESSED IN: 25 plant structures; EXPRESSED DURING: 14 growth stages; CONTAINS InterPro DOMAIN/s: FAD-linked oxidase, FAD…	-2.50442	-2.0057	-2.94528	0	0	0	0	0	0	0	-1.78866	0	0	0	0	0	0	0
cassava4.1_007981m.g	1	cassava4.1_007981m.g	hormone metabolism.brassinosteroid.synthesis-degradation.sterols.DWF5	AT1G50430	loc_os02g26650	y	br	DWF5	DWF5 (DWARF 5); sterol delta7 reductase	Ergosterol biosynthesis ERG4/ERG24 family	DWARF 5 (DWF5); FUNCTIONS IN: sterol delta7 reductase activity; INVOLVED IN: sterol biosynthetic process, unidimensional cell growth, brassinosteroid biosynthetic process; LOCATED IN: integral to endoplasmic reticulum membrane, plasma membrane; EXPRESSED IN: 22 plant structures; EXPRESSED DURING: 13 growth stages; CONTAINS InterPro DOMAIN/s: Sterol reductase, conserved site (InterPro:IPR018083), …	-3.29107	0	-2.03984	0	0	-2.34097	0	0	0	0	-2.06899	0	0	-1.85211	0	0	0	0
cassava4.1_013734m.g	13	cassava4.1_013734m.g	hormone metabolism.brassinosteroid.synthesis-degradation.sterols.DWF7	AT3G02580	loc_os01g04260	y	br	DWF7	STE1 (STEROL 1); C-5 sterol desaturase	sterol 1	sterol 1 (STE1); FUNCTIONS IN: C-5 sterol desaturase activity; INVOLVED IN: sterol biosynthetic process, unidimensional cell growth, brassinosteroid biosynthetic process; LOCATED IN: endoplasmic reticulum; EXPRESSED IN: 23 plant structures; EXPRESSED DURING: 13 growth stages; CONTAINS InterPro DOMAIN/s: Fatty acid hydroxylase (InterPro:IPR006694); BEST Arabidopsis thaliana protein match is: Fatty…	-2.2819	-2.97358	-2.84928	-3.15487	-3.84173	-3.22134	0	0	0	0	0	0	0	0	0	0	0	0
cassava4.1_023061m.g	5	cassava4.1_023061m.g	hormone metabolism.ethylene.synthesis-degradation	AT1G77330	loc_os05g05680	y	ethylene	ACO5	1-aminocyclopropane-1-carboxylate oxidase, putative / ACC oxidase, putative	2-oxoglutarate (2OG) and Fe(II)-dependent oxygenase superfamily protein	2-oxoglutarate (2OG) and Fe(II)-dependent oxygenase superfamily protein; CONTAINS InterPro DOMAIN/s: Oxoglutarate/iron-dependent oxygenase (InterPro:IPR005123); BEST Arabidopsis thaliana protein match is: ACC oxidase 2 (TAIR:AT1G62380.1); Has 8581 Blast hits to 8541 proteins in 996 species: Archae - 0; Bacteria - 1106; Metazoa - 118; Fungi - 1011; Plants - 4940; Viruses - 0; Other Eukaryotes - 14…	0	0	0	0	0	0	-4.29964	-6.64644	-6.85571	0	0	0	0	0	0	0	0	0
cassava4.1_025539m.g	34	cassava4.1_025539m.g	hormone metabolism.ethylene.synthesis-degradation.1-aminocyclopropane-1-carboxylate synthase	AT4G37770	loc_os03g51740	y	ethylene	ACS8	ACS8; 1-aminocyclopropane-1-carboxylate synthase	1-amino-cyclopropane-1-carboxylate synthase 8	1-amino-cyclopropane-1-carboxylate synthase 8 (ACS8); CONTAINS InterPro DOMAIN/s: 1-aminocyclopropane-1-carboxylate synthase (InterPro:IPR001176), Pyridoxal phosphate-dependent transferase, major domain (InterPro:IPR015424), Aminotransferase, class I/classII (InterPro:IPR004839), Aminotransferases, class-I, pyridoxal-phosphate-binding site (InterPro:IPR004838), Pyridoxal phosphate-dependent trans…	-2.66199	-4.32134	-1.78596	-1.9736	-4.76264	-2.48369	0	0	0	-1.68136	-2.18528	0	0	0	0	0	0	0
cassava4.1_012282m.g	38	cassava4.1_012282m.g	hormone metabolism.ethylene.synthesis-degradation	AT1G05010	loc_os09g27750	y	ethylene	EFE	EFE (ETHYLENE-FORMING ENZYME); 1-aminocyclopropane-1-carboxylate oxidase	ethylene-forming enzyme	ethylene-forming enzyme (EFE); FUNCTIONS IN: 1-aminocyclopropane-1-carboxylate oxidase activity; INVOLVED IN: response to fungus, ethylene biosynthetic process; EXPRESSED IN: 22 plant structures; EXPRESSED DURING: 13 growth stages; CONTAINS InterPro DOMAIN/s: Oxoglutarate/iron-dependent oxygenase (InterPro:IPR005123); BEST Arabidopsis thaliana protein match is: 2-oxoglutarate (2OG) and Fe(II)-dep…	0	-2.62356	-1.76491	-2.915	-2.17426	-3.01343	0	0	-3.23722	0	1.83734	-1.79882	-1.95748	-3.95642	-4.32964	0	0	0
cassava4.1_002165m.g	5	cassava4.1_002165m.g	hormone metabolism.ethylene.signal transduction	AT3G04580	loc_os04g08740	y	ethylene	EIN4	EIN4 (ETHYLENE INSENSITIVE 4); ethylene binding / glycogen synthase kinase 3/ protein histidine kinase/ receptor	Signal transduction histidine kinase, hybrid-type, ethylene sensor	ETHYLENE INSENSITIVE 4 (EIN4); FUNCTIONS IN: ethylene binding, protein histidine kinase activity, receptor activity, glycogen synthase kinase 3 activity; INVOLVED IN: negative regulation of ethylene mediated signaling pathway; LOCATED IN: endomembrane system, endoplasmic reticulum membrane, membrane; EXPRESSED IN: 22 plant structures; EXPRESSED DURING: 13 growth stages; CONTAINS InterPro DOMAIN/s…	0	0	0	0	0	0	0	-1.66102	-1.63176	0	0	0	0	0	0	0	0	0
cassava4.1_015566m.g	5	cassava4.1_015566m.g	hormone metabolism.ethylene.signal transduction	AT3G23240	loc_os03g64260	y	ethylene	ERF1	ERF1 (ETHYLENE RESPONSE FACTOR 1); DNA binding / transcription activator/ transcription factor	ethylene response factor 1	ethylene response factor 1 (ERF1); CONTAINS InterPro DOMAIN/s: DNA-binding, integrase-type (InterPro:IPR016177), Pathogenesis-related transcriptional factor/ERF, DNA-binding (InterPro:IPR001471); BEST Arabidopsis thaliana protein match is: ethylene-responsive element binding factor 15 (TAIR:AT2G31230.1); Has 5944 Blast hits to 5682 proteins in 249 species: Archae - 0; Bacteria - 0; Metazoa - 0; F…	0	0	0	0	0	0	-2.64506	-2.49362	0	0	0	0	0	0	0	0	0	0
cassava4.1_015856m.g	11	cassava4.1_015856m.g	hormone metabolism.ethylene.signal transduction	AT3G23240	loc_os03g64260	y	ethylene	ERF1	ERF1 (ETHYLENE RESPONSE FACTOR 1); DNA binding / transcription activator/ transcription factor	ethylene response factor 1	ethylene response factor 1 (ERF1); CONTAINS InterPro DOMAIN/s: DNA-binding, integrase-type (InterPro:IPR016177), Pathogenesis-related transcriptional factor/ERF, DNA-binding (InterPro:IPR001471); BEST Arabidopsis thaliana protein match is: ethylene-responsive element binding factor 15 (TAIR:AT2G31230.1); Has 5944 Blast hits to 5682 proteins in 249 species: Archae - 0; Bacteria - 0; Metazoa - 0; F…	0	0	0	0	0	0	-2.20427	0	0	0	0	0	0	0	0	-3.0848	-3.34036	0
cassava4.1_022027m.g	22	cassava4.1_022027m.g	hormone metabolism.ethylene.signal transduction	AT4G17500	loc_os02g43790	y	ethylene	ERF1	ATERF-1 (ETHYLENE RESPONSIVE ELEMENT BINDING FACTOR 1); DNA binding / transcription activator/ transcription factor	ethylene responsive element binding factor 1	ethylene responsive element binding factor 1 (ERF-1); CONTAINS InterPro DOMAIN/s: DNA-binding, integrase-type (InterPro:IPR016177), Pathogenesis-related transcriptional factor/ERF, DNA-binding (InterPro:IPR001471); BEST Arabidopsis thaliana protein match is: ethylene responsive element binding factor 2 (TAIR:AT5G47220.1); Has 5773 Blast hits to 5650 proteins in 248 species: Archae - 0; Bacteria -…	0	2.43066	3.82444	0	0	2.31293	0	0	0	0	0	0	0	0	0	-2.43142	-4.29701	-5.48835
cassava4.1_017103m.g	24	cassava4.1_017103m.g	hormone metabolism.ethylene.signal transduction	AT3G23240	loc_os01g54890	y	ethylene	ERF1	ERF1 (ETHYLENE RESPONSE FACTOR 1); DNA binding / transcription activator/ transcription factor	ethylene response factor 1	ethylene response factor 1 (ERF1); CONTAINS InterPro DOMAIN/s: DNA-binding, integrase-type (InterPro:IPR016177), Pathogenesis-related transcriptional factor/ERF, DNA-binding (InterPro:IPR001471); BEST Arabidopsis thaliana protein match is: ethylene-responsive element binding factor 15 (TAIR:AT2G31230.1); Has 5944 Blast hits to 5682 proteins in 249 species: Archae - 0; Bacteria - 0; Metazoa - 0; F…	0	0	0	0	3.40213	3.38817	0	2.24725	3.85062	0	0	0	0	0	0	0	0	0
cassava4.1_032424m.g	8	cassava4.1_032424m.g	hormone metabolism.ethylene.signal transduction	AT5G44210	loc_os05g41780	y	ethylene	ERF9	ERF9 (ERF DOMAIN PROTEIN 9); DNA binding / transcription factor/ transcription repressor	erf domain protein 9	erf domain protein 9 (ERF9); FUNCTIONS IN: transcription repressor activity, DNA binding, sequence-specific DNA binding transcription factor activity; INVOLVED IN: ethylene mediated signaling pathway, regulation of transcription, DNA-dependent; LOCATED IN: membrane; EXPRESSED IN: 13 plant structures; EXPRESSED DURING: 6 growth stages; CONTAINS InterPro DOMAIN/s: DNA-binding, integrase-type (Inter…	0	0	2.06918	0	3.29106	0	-2.85197	0	0	0	2.88995	2.49686	0	0	0	0	0	0
cassava4.1_014544m.g	11	cassava4.1_014544m.g	hormone metabolism.ethylene.signal transduction	AT5G44210		y	ethylene	ERF9	ERF9 (ERF DOMAIN PROTEIN 9); DNA binding / transcription factor/ transcription repressor	erf domain protein 9	erf domain protein 9 (ERF9); FUNCTIONS IN: transcription repressor activity, DNA binding, sequence-specific DNA binding transcription factor activity; INVOLVED IN: ethylene mediated signaling pathway, regulation of transcription, DNA-dependent; LOCATED IN: membrane; EXPRESSED IN: 13 plant structures; EXPRESSED DURING: 6 growth stages; CONTAINS InterPro DOMAIN/s: DNA-binding, integrase-type (Inter…	0	0	2.66449	0	0	1.70904	0	0	0	0	0	0	0	2.04547	0	1.79913	0	-2.20659
cassava4.1_014721m.g	29	cassava4.1_014721m.g	hormone metabolism.ethylene.signal transduction	AT5G44210	loc_os05g41780	y	ethylene	ERF9	ERF9 (ERF DOMAIN PROTEIN 9); DNA binding / transcription factor/ transcription repressor	erf domain protein 9	erf domain protein 9 (ERF9); FUNCTIONS IN: transcription repressor activity, DNA binding, sequence-specific DNA binding transcription factor activity; INVOLVED IN: ethylene mediated signaling pathway, regulation of transcription, DNA-dependent; LOCATED IN: membrane; EXPRESSED IN: 13 plant structures; EXPRESSED DURING: 6 growth stages; CONTAINS InterPro DOMAIN/s: DNA-binding, integrase-type (Inter…	0	2.33006	0	0	0	0	-4.56688	-3.84714	-2.60426	0	0	0	0	0	0	-2.33019	0	-5.09729
cassava4.1_002394m.g	2	cassava4.1_002394m.g	hormone metabolism.ethylene.signal transduction	AT1G66340	loc_os03g49500	y	ethylene	ETR1	ETR1 (ETHYLENE RESPONSE 1); ethylene binding / protein histidine kinase/ two-component response regulator	Signal transduction histidine kinase, hybrid-type, ethylene sensor	ETHYLENE RESPONSE 1 (ETR1); CONTAINS InterPro DOMAIN/s: Signal transduction histidine kinase, homodimeric (InterPro:IPR009082), Signal transduction histidine kinase, core (InterPro:IPR005467), Signal transduction histidine kinase, hybrid-type, ethylene sensor (InterPro:IPR014525), ATPase-like, ATP-binding domain (InterPro:IPR003594), CheY-like (InterPro:IPR011006), Signal transduction response re…	2.05559	0	1.86557	0	0	1.89813	0	0	0	0	0	0	0	0	0	0	0	0
cassava4.1_002150m.g	2	cassava4.1_002150m.g	hormone metabolism.ethylene.signal transduction	AT3G23150	loc_os04g08740	y	ethylene	ETR2	ETR2 (ethylene response 2); ethylene binding / glycogen synthase kinase 3/ protein histidine kinase/ receptor	Signal transduction histidine kinase, hybrid-type, ethylene sensor	ethylene response 2 (ETR2); FUNCTIONS IN: ethylene binding, protein histidine kinase activity, receptor activity, glycogen synthase kinase 3 activity; INVOLVED IN: negative regulation of ethylene mediated signaling pathway; LOCATED IN: endomembrane system, endoplasmic reticulum membrane, membrane; EXPRESSED IN: 22 plant structures; EXPRESSED DURING: 7 growth stages; CONTAINS InterPro DOMAIN/s: Si…	0	1.71119	2.52399	0	0	0	0	0	2.23332	0	0	2.57734	0	0	2.62854	-2.49037	0	0
cassava4.1_002152m.g	2	cassava4.1_002152m.g	hormone metabolism.ethylene.signal transduction	AT3G23150	loc_os04g08740	y	ethylene	ETR2	ETR2 (ethylene response 2); ethylene binding / glycogen synthase kinase 3/ protein histidine kinase/ receptor	Signal transduction histidine kinase, hybrid-type, ethylene sensor	ethylene response 2 (ETR2); FUNCTIONS IN: ethylene binding, protein histidine kinase activity, receptor activity, glycogen synthase kinase 3 activity; INVOLVED IN: negative regulation of ethylene mediated signaling pathway; LOCATED IN: endomembrane system, endoplasmic reticulum membrane, membrane; EXPRESSED IN: 22 plant structures; EXPRESSED DURING: 7 growth stages; CONTAINS InterPro DOMAIN/s: Si…	0	2.10519	2.82597	0	0	0	0	0	4.24104	0	0	2.5964	0	0	1.90209	0	0	0
cassava4.1_028948m.g	10	cassava4.1_028948m.g	hormone metabolism.gibberelin.synthesis-degradation.copalyl diphosphate synthase	AT4G02780	loc_os02g17780	y	GA	CPS	GA1 (GA REQUIRING 1); ent-copalyl diphosphate synthase/ magnesium ion binding	Terpenoid cyclases/Protein prenyltransferases superfamily protein	GA REQUIRING 1 (GA1); CONTAINS InterPro DOMAIN/s: Terpene synthase, metal-binding domain (InterPro:IPR005630), Terpenoid synthase (InterPro:IPR008949), Terpenoid cylases/protein prenyltransferase alpha-alpha toroid (InterPro:IPR008930), Terpene synthase-like (InterPro:IPR001906); BEST Arabidopsis thaliana protein match is: Terpenoid cyclases/Protein prenyltransferases superfamily protein (TAIR:AT…	0	0	-2.58658	0	0	0	0	0	0	0	0	0	0	2.22188	1.98576	0	0	0
cassava4.1_021835m.g	33	cassava4.1_021835m.g	hormone metabolism.gibberelin.synthesis-degradation.copalyl diphosphate synthase	AT4G02780	loc_os02g17780	y	GA	CPS	GA1 (GA REQUIRING 1); ent-copalyl diphosphate synthase/ magnesium ion binding	Terpenoid cyclases/Protein prenyltransferases superfamily protein	GA REQUIRING 1 (GA1); CONTAINS InterPro DOMAIN/s: Terpene synthase, metal-binding domain (InterPro:IPR005630), Terpenoid synthase (InterPro:IPR008949), Terpenoid cylases/protein prenyltransferase alpha-alpha toroid (InterPro:IPR008930), Terpene synthase-like (InterPro:IPR001906); BEST Arabidopsis thaliana protein match is: Terpenoid cyclases/Protein prenyltransferases superfamily protein (TAIR:AT…	1.91523	2.20934	3.38883	0	2.02269	2.89646	0	2.01789	1.744	0	1.64606	0	-2.28162	0	0	0	0	0
cassava4.1_009709m.g	26	cassava4.1_009709m.g	hormone metabolism.gibberelin.synthesis-degradation.GA20 oxidase	AT4G25420	loc_os03g63970	y	GA	GA20OX1	GA20OX1; gibberellin 20-oxidase	2-oxoglutarate (2OG) and Fe(II)-dependent oxygenase superfamily protein	GA20OX1; CONTAINS InterPro DOMAIN/s: Isopenicillin N synthase (InterPro:IPR002283), Oxoglutarate/iron-dependent oxygenase (InterPro:IPR005123); BEST Arabidopsis thaliana protein match is: gibberellin 20 oxidase 2 (TAIR:AT5G51810.1); Has 8544 Blast hits to 8501 proteins in 990 species: Archae - 0; Bacteria - 1084; Metazoa - 124; Fungi - 981; Plants - 4942; Viruses - 0; Other Eukaryotes - 1413 (sou…	0	0	0	-3.14839	-2.47363	-3.59655	0	0	0	0	1.96548	2.63426	0	0	1.93337	0	0	0
cassava4.1_011041m.g	8	cassava4.1_011041m.g	hormone metabolism.gibberelin.signal transduction	AT3G63010	loc_os05g33730	y	GA	GID1B	GID1B (GA INSENSITIVE DWARF1B); hydrolase	alpha/beta-Hydrolases superfamily protein	GA INSENSITIVE DWARF1B (GID1B); FUNCTIONS IN: hydrolase activity; INVOLVED IN: floral organ morphogenesis, raffinose family oligosaccharide biosynthetic process, positive regulation of gibberellic acid mediated signaling pathway, response to gibberellin stimulus, gibberellin mediated signaling pathway; LOCATED IN: cellular_component unknown; EXPRESSED IN: 21 plant structures; EXPRESSED DURING: 10…	0	0	0	0	0	0	0	0	0	0	3.31187	2.67895	0	0	0	0	0	0
cassava4.1_011074m.g	5	cassava4.1_011074m.g	hormone metabolism.gibberelin.signal transduction	AT5G27320	loc_os05g33730	y	GA	GID1C	GID1C (GA INSENSITIVE DWARF1C); hydrolase	alpha/beta-Hydrolases superfamily protein	GA INSENSITIVE DWARF1C (GID1C); FUNCTIONS IN: hydrolase activity; INVOLVED IN: floral organ morphogenesis, raffinose family oligosaccharide biosynthetic process, positive regulation of gibberellic acid mediated signaling pathway, response to gibberellin stimulus, gibberellin mediated signaling pathway; LOCATED IN: cellular_component unknown; EXPRESSED IN: 25 plant structures; EXPRESSED DURING: 14…	0	0	-2.07767	0	0	0	0	-1.7341	-2.46634	0	0	0	0	0	0	0	0	0
cassava4.1_011042m.g	8	cassava4.1_011042m.g	hormone metabolism.gibberelin.signal transduction	AT5G27320	loc_os05g33730	y	GA	GID1C	GID1C (GA INSENSITIVE DWARF1C); hydrolase	alpha/beta-Hydrolases superfamily protein	GA INSENSITIVE DWARF1C (GID1C); FUNCTIONS IN: hydrolase activity; INVOLVED IN: floral organ morphogenesis, raffinose family oligosaccharide biosynthetic process, positive regulation of gibberellic acid mediated signaling pathway, response to gibberellin stimulus, gibberellin mediated signaling pathway; LOCATED IN: cellular_component unknown; EXPRESSED IN: 25 plant structures; EXPRESSED DURING: 14…	0	0	0	0	0	0	0	0	0	1.72827	1.79323	0	2.53746	0	0	0	0	0
cassava4.1_015980m.g	25	cassava4.1_015980m.g	hormone metabolism.jasmonate.synthesis-degradation.allene oxidase synthase	AT5G42650	loc_os03g55800	y	JA	AOS	AOS (ALLENE OXIDE SYNTHASE); allene oxide synthase/ hydro-lyase/ oxygen binding	allene oxide synthase	allene oxide synthase (AOS); FUNCTIONS IN: hydro-lyase activity, allene oxide synthase activity, oxygen binding; INVOLVED IN: in 7 processes; LOCATED IN: in 7 components; EXPRESSED IN: 23 plant structures; EXPRESSED DURING: 13 growth stages; CONTAINS InterPro DOMAIN/s: Cytochrome P450 (InterPro:IPR001128); BEST Arabidopsis thaliana protein match is: hydroperoxide lyase 1 (TAIR:AT4G15440.1); Has 1…	0	0	0	-2.20491	-2.60725	-1.77786	0	0	0	0	-1.81924	-2.84289	0	0	0	0	0	0
cassava4.1_001332m.g	11	cassava4.1_001332m.g	hormone metabolism.jasmonate.synthesis-degradation.lipoxygenase	AT3G45140	loc_os02g10120	y	JA	LOX2	LOX2 (LIPOXYGENASE 2); lipoxygenase	lipoxygenase 2	lipoxygenase 2 (LOX2); FUNCTIONS IN: lipoxygenase activity; INVOLVED IN: in 7 processes; LOCATED IN: chloroplast thylakoid membrane, chloroplast stroma, chloroplast, chloroplast envelope; EXPRESSED IN: 24 plant structures; EXPRESSED DURING: 13 growth stages; CONTAINS InterPro DOMAIN/s: Lipoxygenase, iron binding site (InterPro:IPR020833), Lipoxygenase, C-terminal (InterPro:IPR013819), Lipoxygenas…	0	0	0	0	0	0	0	0	0	0	0	0	0	0	0	-1.78266	-3.8394	-3.00675
cassava4.1_001259m.g	32	cassava4.1_001259m.g	hormone metabolism.jasmonate.synthesis-degradation.lipoxygenase	AT1G67560	loc_os03g08220	y	JA	LOX6	lipoxygenase family protein	PLAT/LH2 domain-containing lipoxygenase family protein	PLAT/LH2 domain-containing lipoxygenase family protein; FUNCTIONS IN: oxidoreductase activity, acting on single donors with incorporation of molecular oxygen, incorporation of two atoms of oxygen, lipoxygenase activity, iron ion binding, metal ion binding; INVOLVED IN: oxidation reduction, growth; LOCATED IN: chloroplast; EXPRESSED IN: 22 plant structures; EXPRESSED DURING: 13 growth stages; CONT…	-3.66868	0	-2.99312	0	-2.12018	-3.6662	-1.74136	-2.97768	-2.2892	0	-2.39674	0	1.95904	0	0	-1.6991	0	0
cassava4.1_009119m.g	11	cassava4.1_009119m.g	hormone metabolism.jasmonate.synthesis-degradation.12-Oxo-PDA-reductase	AT2G06050	loc_os08g35740	y	JA	OPR3	OPR3 (OPDA-REDUCTASE 3); 12-oxophytodienoate reductase	oxophytodienoate-reductase 3	oxophytodienoate-reductase 3 (OPR3); FUNCTIONS IN: 12-oxophytodienoate reductase activity; INVOLVED IN: response to jasmonic acid stimulus, response to fungus, jasmonic acid biosynthetic process, response to wounding, response to ozone; LOCATED IN: peroxisome; EXPRESSED IN: 25 plant structures; EXPRESSED DURING: 14 growth stages; CONTAINS InterPro DOMAIN/s: Aldolase-type TIM barrel (InterPro:IPR0…	0	0	0	-1.91532	0	0	0	0	0	0	0	0	-1.72201	0	0	-1.94817	-2.72577	-1.94658
cassava4.1_022233m.g	1	cassava4.1_022233m.g	hormone metabolism.salicylic acid.synthesis-degradation	AT3G11480	loc_os06g13350	y	SA	BSMT1	BSMT1; S-adenosylmethionine-dependent methyltransferase	S-adenosyl-L-methionine-dependent methyltransferases superfamily protein	BSMT1; CONTAINS InterPro DOMAIN/s: SAM dependent carboxyl methyltransferase (InterPro:IPR005299); BEST Arabidopsis thaliana protein match is: S-adenosyl-L-methionine-dependent methyltransferases superfamily protein (TAIR:AT5G04370.1); Has 958 Blast hits to 946 proteins in 124 species: Archae - 0; Bacteria - 67; Metazoa - 9; Fungi - 5; Plants - 736; Viruses - 0; Other Eukaryotes - 141 (source: NCB…	-3.24922	-3.54849	-2.68108	0	0	0	0	0	0	0	0	0	0	0	0	0	0	0
cassava4.1_017183m.g	1	cassava4.1_017183m.g	hormone metabolism.abscisic acid.induced-regulated-responsive-activated	AT1G69700	loc_os06g12220		ABA		ATHVA22C	HVA22 homologue C	HVA22 homologue C (HVA22C); FUNCTIONS IN: molecular_function unknown; INVOLVED IN: response to water deprivation, hyperosmotic salinity response, response to abscisic acid stimulus; LOCATED IN: endomembrane system; EXPRESSED IN: 22 plant structures; EXPRESSED DURING: 15 growth stages; CONTAINS InterPro DOMAIN/s: TB2/DP1/HVA22 related protein (InterPro:IPR004345); BEST Arabidopsis thaliana protein…	0	0	0	0	0	0	0	0	0	0	0	0	-2.05248	0	-2.20769	0	0	0
cassava4.1_013991m.g	3	cassava4.1_013991m.g	hormone metabolism.abscisic acid.induced-regulated-responsive-activated	AT5G13200	loc_os12g29400		ABA		GRAM domain-containing protein / ABA-responsive protein-related	GRAM domain family protein	GRAM domain family protein; CONTAINS InterPro DOMAIN/s: GRAM (InterPro:IPR004182); BEST Arabidopsis thaliana protein match is: GRAM domain family protein (TAIR:AT2G22475.1); Has 1807 Blast hits to 1807 proteins in 277 species: Archae - 0; Bacteria - 0; Metazoa - 736; Fungi - 347; Plants - 385; Viruses - 0; Other Eukaryotes - 339 (source: NCBI BLink).	0	0	0	0	0	0	0	0	0	0	0	0	0	0	0	0	4.70069	3.83848
cassava4.1_012859m.g	4	cassava4.1_012859m.g	hormone metabolism.abscisic acid.induced-regulated-responsive-activated	AT5G13200	loc_os12g29400		ABA		GRAM domain-containing protein / ABA-responsive protein-related	GRAM domain family protein	GRAM domain family protein; CONTAINS InterPro DOMAIN/s: GRAM (InterPro:IPR004182); BEST Arabidopsis thaliana protein match is: GRAM domain family protein (TAIR:AT2G22475.1); Has 1807 Blast hits to 1807 proteins in 277 species: Archae - 0; Bacteria - 0; Metazoa - 736; Fungi - 347; Plants - 385; Viruses - 0; Other Eukaryotes - 339 (source: NCBI BLink).	0	3.90059	5.63981	0	4.83514	4.16796	0	1.92433	0	0	0	0	0	0	0	0	0	0
cassava4.1_012788m.g	11	cassava4.1_012788m.g	hormone metabolism.abscisic acid.synthesis-degradation	AT5G42560	loc_os02g02920		ABA		abscisic acid-responsive HVA22 family protein	Abscisic acid-responsive (TB2/DP1, HVA22) family protein	Abscisic acid-responsive (TB2/DP1, HVA22) family protein; CONTAINS InterPro DOMAIN/s: TB2/DP1/HVA22 related protein (InterPro:IPR004345); BEST Arabidopsis thaliana protein match is: HVA22-like protein H (ATHVA22H) (TAIR:AT1G19950.1); Has 30201 Blast hits to 17322 proteins in 780 species: Archae - 12; Bacteria - 1396; Metazoa - 17338; Fungi - 3422; Plants - 5037; Viruses - 0; Other Eukaryotes - 29…	0	0	0	0	0	0	0	0	0	0	0	-2.44479	0	0	0	-2.68503	-1.93633	-2.65863
cassava4.1_033760m.g	12	cassava4.1_033760m.g	hormone metabolism.abscisic acid.synthesis-degradation	AT2G36020	loc_os10g09870		ABA		HVA22J (HVA22-LIKE PROTEIN J)	HVA22-like protein J	HVA22-like protein J (HVA22J); FUNCTIONS IN: molecular_function unknown; INVOLVED IN: biological_process unknown; LOCATED IN: endomembrane system; EXPRESSED IN: 10 plant structures; EXPRESSED DURING: L mature pollen stage, M germinated pollen stage, 4 anthesis, C globular stage, petal differentiation and expansion stage; CONTAINS InterPro DOMAIN/s: TB2/DP1/HVA22 related protein (InterPro:IPR00434…	0	0	0	0	0	0	0	0	2.45341	0	0	0	0	0	0	0	-2.51154	-2.60581
cassava4.1_004062m.g	1	cassava4.1_004062m.g	hormone metabolism.auxin.induced-regulated-responsive-activated	AT2G44500	loc_os04g47520		auxin		unknown protein	O-fucosyltransferase family protein	O-fucosyltransferase family protein; CONTAINS InterPro DOMAIN/s: GDP-fucose protein O-fucosyltransferase (InterPro:IPR019378); BEST Arabidopsis thaliana protein match is: O-fucosyltransferase family protein (TAIR:AT3G07900.1); Has 821 Blast hits to 820 proteins in 30 species: Archae - 0; Bacteria - 0; Metazoa - 0; Fungi - 0; Plants - 820; Viruses - 0; Other Eukaryotes - 1 (source: NCBI BLink).	-3.08928	-3.06757	-2.02955	0	0	0	0	0	0	0	-3.92469	0	0	0	0	0	0	0
cassava4.1_018133m.g	1	cassava4.1_018133m.g	hormone metabolism.auxin.induced-regulated-responsive-activated	AT5G50760	loc_os01g70050		auxin		auxin-responsive family protein	SAUR-like auxin-responsive protein family	SAUR-like auxin-responsive protein family ; CONTAINS InterPro DOMAIN/s: Auxin responsive SAUR protein (InterPro:IPR003676); BEST Arabidopsis thaliana protein match is: SAUR-like auxin-responsive protein family (TAIR:AT3G43120.1); Has 1807 Blast hits to 1807 proteins in 277 species: Archae - 0; Bacteria - 0; Metazoa - 736; Fungi - 347; Plants - 385; Viruses - 0; Other Eukaryotes - 339 (source: NCB…	-2.84145	0	-2.33993	0	0	-3.77434	0	-1.86463	0	0	0	0	0	0	0	0	0	0
cassava4.1_019856m.g	1	cassava4.1_019856m.g	hormone metabolism.auxin.induced-regulated-responsive-activated	AT2G21220	loc_os02g24700		auxin		auxin-responsive protein, putative	SAUR-like auxin-responsive protein family	SAUR-like auxin-responsive protein family ; CONTAINS InterPro DOMAIN/s: Auxin responsive SAUR protein (InterPro:IPR003676); BEST Arabidopsis thaliana protein match is: SAUR-like auxin-responsive protein family (TAIR:AT4G38860.1); Has 1403 Blast hits to 1386 proteins in 28 species: Archae - 0; Bacteria - 0; Metazoa - 0; Fungi - 0; Plants - 1402; Viruses - 0; Other Eukaryotes - 1 (source: NCBI BLin…	-3.70735	-2.30931	-2.47007	0	0	0	0	0	0	0	-5.27013	0	0	0	0	0	0	0
cassava4.1_002978m.g	3	cassava4.1_002978m.g	hormone metabolism.auxin.induced-regulated-responsive-activated	AT3G30300	loc_os05g04190		auxin		FUNCTIONS IN: molecular_function unknown; INVOLVED IN: biological_process unknown; LOCATED IN: endomembrane system; EXPRESSED IN: 22 plant structures; EXPRESSED DURING: 13 growth stages; CONTAINS InterPro DOMAIN/s: Protein of unknown function DUF246, plant (InterPro:IPR004348); BEST Arabidopsis thaliana protein match is: EDA30 (embryo sac development arrest 30) (TAIR:AT3G03810.1); Has 512 Blast h…	O-fucosyltransferase family protein	O-fucosyltransferase family protein; FUNCTIONS IN: molecular_function unknown; INVOLVED IN: biological_process unknown; LOCATED IN: endomembrane system; EXPRESSED IN: 22 plant structures; EXPRESSED DURING: 13 growth stages; CONTAINS InterPro DOMAIN/s: GDP-fucose protein O-fucosyltransferase (InterPro:IPR019378); BEST Arabidopsis thaliana protein match is: O-fucosyltransferase family protein (TAIR…	0	0	0	-3.35516	-3.51248	-3.66806	0	0	0	0	0	0	-2.29429	0	0	1.68847	0	0
cassava4.1_017737m.g	3	cassava4.1_017737m.g	hormone metabolism.auxin.induced-regulated-responsive-activated	AT3G60690			auxin		auxin-responsive family protein	SAUR-like auxin-responsive protein family	SAUR-like auxin-responsive protein family ; CONTAINS InterPro DOMAIN/s: Auxin responsive SAUR protein (InterPro:IPR003676); BEST Arabidopsis thaliana protein match is: SAUR-like auxin-responsive protein family (TAIR:AT2G45210.1); Has 1342 Blast hits to 1328 proteins in 27 species: Archae - 0; Bacteria - 0; Metazoa - 0; Fungi - 0; Plants - 1341; Viruses - 0; Other Eukaryotes - 1 (source: NCBI BLin…	0	0	0	-2.48177	-3.00704	-2.19685	0	0	-3.86294	0	0	0	0	0	0	0	0	0
cassava4.1_022536m.g	3	cassava4.1_022536m.g	hormone metabolism.auxin.induced-regulated-responsive-activated	AT5G64600	loc_os12g08820		auxin		unknown protein	O-fucosyltransferase family protein	O-fucosyltransferase family protein; CONTAINS InterPro DOMAIN/s: GDP-fucose protein O-fucosyltransferase (InterPro:IPR019378); BEST Arabidopsis thaliana protein match is: O-fucosyltransferase family protein (TAIR:AT1G22460.1); Has 35333 Blast hits to 34131 proteins in 2444 species: Archae - 798; Bacteria - 22429; Metazoa - 974; Fungi - 991; Plants - 531; Viruses - 0; Other Eukaryotes - 9610 (sour…	0	0	0	-3.96378	-2.95515	-2.91857	0	0	0	0	0	-1.98606	0	0	0	0	0	0
cassava4.1_009396m.g	4	cassava4.1_009396m.g	hormone metabolism.auxin.induced-regulated-responsive-activated	AT5G47530	loc_os03g09900		auxin		auxin-responsive protein, putative	Auxin-responsive family protein	Auxin-responsive family protein; CONTAINS InterPro DOMAIN/s: Cytochrome b561, eukaryote (InterPro:IPR004877), Uncharacterised conserved protein UCP037471 (InterPro:IPR017214), Protein of unknown function DUF568, DOMON-like (InterPro:IPR007613), DOMON related (InterPro:IPR005018), Cytochrome b561/ferric reductase transmembrane (InterPro:IPR006593); BEST Arabidopsis thaliana protein match is: Auxin…	0	0	3.60232	1.85572	2.38719	3.78529	0	0	0	0	0	0	0	0	0	0	0	0
cassava4.1_033423m.g	5	cassava4.1_033423m.g	hormone metabolism.auxin.induced-regulated-responsive-activated				auxin			#N/A	#N/A	0	0	0	0	0	0	-2.12882	-2.98042	0	0	0	0	0	0	0	0	0	0
cassava4.1_014315m.g	6	cassava4.1_014315m.g	hormone metabolism.auxin.induced-regulated-responsive-activated	AT4G27450	loc_os03g53270		auxin		unknown protein	Aluminium induced protein with YGL and LRDR motifs	Aluminium induced protein with YGL and LRDR motifs; FUNCTIONS IN: molecular_function unknown; INVOLVED IN: biological_process unknown; LOCATED IN: cytosol, nucleus, plasma membrane; EXPRESSED IN: 25 plant structures; EXPRESSED DURING: 14 growth stages; BEST Arabidopsis thaliana protein match is: Aluminium induced protein with YGL and LRDR motifs (TAIR:AT3G15450.1); Has 30201 Blast hits to 17322 p…	2.89845	0	0	0	0	0	3.74803	5.69597	3.38603	0	0	0	0	0	2.07106	0	0	1.99931
cassava4.1_014539m.g	6	cassava4.1_014539m.g	hormone metabolism.auxin.induced-regulated-responsive-activated	AT4G27450	loc_os03g53270		auxin		unknown protein	Aluminium induced protein with YGL and LRDR motifs	Aluminium induced protein with YGL and LRDR motifs; FUNCTIONS IN: molecular_function unknown; INVOLVED IN: biological_process unknown; LOCATED IN: cytosol, nucleus, plasma membrane; EXPRESSED IN: 25 plant structures; EXPRESSED DURING: 14 growth stages; BEST Arabidopsis thaliana protein match is: Aluminium induced protein with YGL and LRDR motifs (TAIR:AT3G15450.1); Has 30201 Blast hits to 17322 p…	0	0	0	0	0	0	0	2.9375	2.60219	0	0	0	0	0	0	0	0	0
cassava4.1_009086m.g	7	cassava4.1_009086m.g	hormone metabolism.auxin.induced-regulated-responsive-activated	AT1G14020	loc_os03g07310		auxin		unknown protein	O-fucosyltransferase family protein	O-fucosyltransferase family protein; CONTAINS InterPro DOMAIN/s: GDP-fucose protein O-fucosyltransferase (InterPro:IPR019378); BEST Arabidopsis thaliana protein match is: O-fucosyltransferase family protein (TAIR:AT2G03280.1); Has 821 Blast hits to 817 proteins in 30 species: Archae - 0; Bacteria - 0; Metazoa - 0; Fungi - 0; Plants - 821; Viruses - 0; Other Eukaryotes - 0 (source: NCBI BLink).	0	0	0	0	0	0	0	0	0	0	-1.91906	-1.59055	0	0	0	0	0	0
cassava4.1_010707m.g	7	cassava4.1_010707m.g	hormone metabolism.auxin.induced-regulated-responsive-activated	AT1G60690	loc_os10g28320		auxin		aldo/keto reductase family protein	NAD(P)-linked oxidoreductase superfamily protein	NAD(P)-linked oxidoreductase superfamily protein; FUNCTIONS IN: oxidoreductase activity, aldo-keto reductase activity; INVOLVED IN: oxidation reduction; LOCATED IN: plasma membrane, chloroplast envelope; EXPRESSED IN: 22 plant structures; EXPRESSED DURING: 13 growth stages; CONTAINS InterPro DOMAIN/s: Aldo/keto reductase (InterPro:IPR001395); BEST Arabidopsis thaliana protein match is: NAD(P)-lin…	0	0	0	0	0	0	0	0	0	0	-2.70714	-1.79451	0	0	0	0	0	0
cassava4.1_019299m.g	7	cassava4.1_019299m.g	hormone metabolism.auxin.induced-regulated-responsive-activated	AT1G76190	loc_os09g37480		auxin		auxin-responsive family protein	SAUR-like auxin-responsive protein family	SAUR-like auxin-responsive protein family ; CONTAINS InterPro DOMAIN/s: Auxin responsive SAUR protein (InterPro:IPR003676); BEST Arabidopsis thaliana protein match is: SAUR-like auxin-responsive protein family (TAIR:AT1G20470.1); Has 1296 Blast hits to 1280 proteins in 26 species: Archae - 0; Bacteria - 0; Metazoa - 0; Fungi - 0; Plants - 1295; Viruses - 0; Other Eukaryotes - 1 (source: NCBI BLin…	0	0	0	0	0	0	0	0	0	0	-2.57731	-2.27096	0	0	0	0	0	0
cassava4.1_019834m.g	7	cassava4.1_019834m.g	hormone metabolism.auxin.induced-regulated-responsive-activated	AT1G75580	loc_os02g24700		auxin		auxin-responsive protein, putative	SAUR-like auxin-responsive protein family	SAUR-like auxin-responsive protein family ; CONTAINS InterPro DOMAIN/s: Auxin responsive SAUR protein (InterPro:IPR003676); BEST Arabidopsis thaliana protein match is: SAUR-like auxin-responsive protein family (TAIR:AT1G19830.1); Has 1403 Blast hits to 1386 proteins in 27 species: Archae - 0; Bacteria - 0; Metazoa - 0; Fungi - 0; Plants - 1402; Viruses - 0; Other Eukaryotes - 1 (source: NCBI BLin…	0	0	0	0	0	0	0	0	0	0	-11.647	-6.18428	0	0	0	0	0	0
cassava4.1_019653m.g	9	cassava4.1_019653m.g	hormone metabolism.auxin.induced-regulated-responsive-activated	AT2G46690	loc_os10g36703		auxin		auxin-responsive family protein	SAUR-like auxin-responsive protein family	SAUR-like auxin-responsive protein family ; CONTAINS InterPro DOMAIN/s: Auxin responsive SAUR protein (InterPro:IPR003676); BEST Arabidopsis thaliana protein match is: SAUR-like auxin-responsive protein family (TAIR:AT3G61900.1); Has 1291 Blast hits to 1280 proteins in 26 species: Archae - 0; Bacteria - 0; Metazoa - 0; Fungi - 0; Plants - 1290; Viruses - 0; Other Eukaryotes - 1 (source: NCBI BLin…	0	0	0	0	0	2.1802	0	0	0	0	0	0	-4.85558	0	-1.71811	0	0	0
cassava4.1_007556m.g	10	cassava4.1_007556m.g	hormone metabolism.auxin.induced-regulated-responsive-activated	AT4G03400	loc_os05g50890		auxin		DFL2 (DWARF IN LIGHT 2)	Auxin-responsive GH3 family protein	DWARF IN LIGHT 2 (DFL2); INVOLVED IN: response to auxin stimulus, response to light stimulus; LOCATED IN: chloroplast; EXPRESSED IN: 24 plant structures; EXPRESSED DURING: 14 growth stages; CONTAINS InterPro DOMAIN/s: GH3 auxin-responsive promoter (InterPro:IPR004993); BEST Arabidopsis thaliana protein match is: Auxin-responsive GH3 family protein (TAIR:AT2G46370.4); Has 1425 Blast hits to 1352 p…	0	0	0	0	0	0	0	0	0	0	0	0	4.73432	2.15797	5.60829	0	0	7.27072
cassava4.1_004078m.g	13	cassava4.1_004078m.g	hormone metabolism.auxin.induced-regulated-responsive-activated	AT2G14960	loc_os07g40290		auxin		GH3.1	Auxin-responsive GH3 family protein	GH3.1; CONTAINS InterPro DOMAIN/s: GH3 auxin-responsive promoter (InterPro:IPR004993); BEST Arabidopsis thaliana protein match is: Auxin-responsive GH3 family protein (TAIR:AT4G37390.1); Has 1628 Blast hits to 1412 proteins in 230 species: Archae - 1; Bacteria - 595; Metazoa - 55; Fungi - 2; Plants - 676; Viruses - 0; Other Eukaryotes - 299 (source: NCBI BLink).	-3.5626	0	-2.12817	-2.30044	0	-3.79976	0	0	0	0	0	0	0	0	0	0	0	0
cassava4.1_019508m.g	13	cassava4.1_019508m.g	hormone metabolism.auxin.induced-regulated-responsive-activated	AT2G46690	loc_os10g36703		auxin		auxin-responsive family protein	SAUR-like auxin-responsive protein family	SAUR-like auxin-responsive protein family ; CONTAINS InterPro DOMAIN/s: Auxin responsive SAUR protein (InterPro:IPR003676); BEST Arabidopsis thaliana protein match is: SAUR-like auxin-responsive protein family (TAIR:AT3G61900.1); Has 1291 Blast hits to 1280 proteins in 26 species: Archae - 0; Bacteria - 0; Metazoa - 0; Fungi - 0; Plants - 1290; Viruses - 0; Other Eukaryotes - 1 (source: NCBI BLin…	0	-1.91092	-2.97232	-3.03772	-4.19443	-3.51457	0	0	0	0	0	0	0	0	0	0	0	0
cassava4.1_019985m.g	13	cassava4.1_019985m.g	hormone metabolism.auxin.induced-regulated-responsive-activated	AT4G38840			auxin		auxin-responsive protein, putative	SAUR-like auxin-responsive protein family	SAUR-like auxin-responsive protein family ; FUNCTIONS IN: molecular_function unknown; INVOLVED IN: response to auxin stimulus, response to cold; LOCATED IN: plasma membrane; EXPRESSED IN: 21 plant structures; EXPRESSED DURING: 13 growth stages; CONTAINS InterPro DOMAIN/s: Auxin responsive SAUR protein (InterPro:IPR003676); BEST Arabidopsis thaliana protein match is: SAUR-like auxin-responsive pro…	-3.81556	-3.85265	-2.46694	-3.02078	-1.68877	0	0	0	0	0	0	0	0	0	0	0	0	0
cassava4.1_021823m.g	17	cassava4.1_021823m.g	hormone metabolism.auxin.induced-regulated-responsive-activated	AT2G46690			auxin		auxin-responsive family protein	SAUR-like auxin-responsive protein family	SAUR-like auxin-responsive protein family ; CONTAINS InterPro DOMAIN/s: Auxin responsive SAUR protein (InterPro:IPR003676); BEST Arabidopsis thaliana protein match is: SAUR-like auxin-responsive protein family (TAIR:AT3G61900.1); Has 1291 Blast hits to 1280 proteins in 26 species: Archae - 0; Bacteria - 0; Metazoa - 0; Fungi - 0; Plants - 1290; Viruses - 0; Other Eukaryotes - 1 (source: NCBI BLin…	0	2.44817	2.24397	0	0	0	0	1.86152	1.67206	0	0	0	0	0	0	0	0	0
cassava4.1_013579m.g	32	cassava4.1_013579m.g	hormone metabolism.auxin.induced-regulated-responsive-activated	AT5G19140	loc_os12g05050		auxin		AILP1	Aluminium induced protein with YGL and LRDR motifs	AILP1; FUNCTIONS IN: molecular_function unknown; INVOLVED IN: response to auxin stimulus, response to aluminum ion; LOCATED IN: plasma membrane; EXPRESSED IN: 23 plant structures; EXPRESSED DURING: 13 growth stages; BEST Arabidopsis thaliana protein match is: Aluminium induced protein with YGL and LRDR motifs (TAIR:AT5G43830.1); Has 1807 Blast hits to 1807 proteins in 277 species: Archae - 0; Bac…	-2.27462	0	-2.23261	0	-1.76334	-3.14969	-2.41726	-2.65105	-2.25136	0	0	1.76027	0	0	-1.85649	0	0	0
cassava4.1_014084m.g	13	cassava4.1_014084m.g	hormone metabolism.brassinosteroid.synthesis-degradation.BRs.DET2	AT5G16010	loc_os07g06800		br		3-oxo-5-alpha-steroid 4-dehydrogenase family protein / steroid 5-alpha-reductase family protein	3-oxo-5-alpha-steroid 4-dehydrogenase family protein	3-oxo-5-alpha-steroid 4-dehydrogenase family protein; FUNCTIONS IN: oxidoreductase activity, acting on the CH-CH group of donors, 3-oxo-5-alpha-steroid 4-dehydrogenase activity; INVOLVED IN: lipid metabolic process; LOCATED IN: chloroplast, chloroplast envelope; EXPRESSED IN: 23 plant structures; EXPRESSED DURING: 15 growth stages; CONTAINS InterPro DOMAIN/s: 3-oxo-5-alpha-steroid 4-dehydrogenase…	0	-2.4706	2.04885	-3.1016	-2.61328	0	0	0	0	0	0	0	0	0	0	0	-2.2334	0
cassava4.1_015381m.g	1	cassava4.1_015381m.g	hormone metabolism.brassinosteroid.synthesis-degradation.sterols.FACKEL	AT3G52940	loc_os09g39220		br		FK (FACKEL); delta14-sterol reductase	Ergosterol biosynthesis ERG4/ERG24 family	FACKEL (FK); FUNCTIONS IN: delta14-sterol reductase activity; INVOLVED IN: sterol biosynthetic process, embryo development ending in seed dormancy; LOCATED IN: endomembrane system, membrane; EXPRESSED IN: 22 plant structures; EXPRESSED DURING: 13 growth stages; CONTAINS InterPro DOMAIN/s: Sterol reductase, conserved site (InterPro:IPR018083), Ergosterol biosynthesis ERG4/ERG24 (InterPro:IPR001171…	-2.13562	0	-2.30931	0	0	0	0	0	0	0	0	0	0	0	0	0	0	0
cassava4.1_015812m.g	1	cassava4.1_015812m.g	hormone metabolism.brassinosteroid.synthesis-degradation.sterols.HYD1	AT1G20050	loc_os01g01369		br		HYD1 (HYDRA1); C-8 sterol isomerase	C-8,7 sterol isomerase	HYDRA1 (HYD1); FUNCTIONS IN: C-8 sterol isomerase activity; INVOLVED IN: sterol biosynthetic process; LOCATED IN: plasma membrane; EXPRESSED IN: 22 plant structures; EXPRESSED DURING: 13 growth stages; CONTAINS InterPro DOMAIN/s: Emopamil-binding (InterPro:IPR007905); Has 377 Blast hits to 377 proteins in 112 species: Archae - 0; Bacteria - 0; Metazoa - 119; Fungi - 175; Plants - 59; Viruses - 0;…	-3.11489	-1.92178	-2.0733	0	0	0	0	0	0	0	0	0	0	0	0	0	0	0
cassava4.1_005240m.g	3	cassava4.1_005240m.g	hormone metabolism.brassinosteroid.synthesis-degradation.sterols.other	AT4G37760	loc_os03g12910		br		SQE3 (squalene epoxidase 3); squalene monooxygenase	squalene epoxidase 3	squalene epoxidase 3 (SQE3); FUNCTIONS IN: squalene monooxygenase activity; INVOLVED IN: response to jasmonic acid stimulus, response to wounding, sterol biosynthetic process; LOCATED IN: endomembrane system, integral to membrane; EXPRESSED IN: 23 plant structures; EXPRESSED DURING: 15 growth stages; CONTAINS InterPro DOMAIN/s: Squalene epoxidase (InterPro:IPR013698), Fumarate reductase/succinate…	0	0	-3.13663	0	-2.13099	-2.64117	0	0	0	0	0	0	0	0	0	0	0	0
cassava4.1_005294m.g	4	cassava4.1_005294m.g	hormone metabolism.brassinosteroid.synthesis-degradation.sterols.other	AT1G58440	loc_os03g12910		br		XF1; squalene monooxygenase	FAD/NAD(P)-binding oxidoreductase family protein	XF1; FUNCTIONS IN: squalene monooxygenase activity; INVOLVED IN: response to water deprivation, sterol biosynthetic process; LOCATED IN: endomembrane system, integral to membrane; EXPRESSED IN: 29 plant structures; EXPRESSED DURING: 13 growth stages; CONTAINS InterPro DOMAIN/s: Squalene epoxidase (InterPro:IPR013698); BEST Arabidopsis thaliana protein match is: squalene epoxidase 2 (TAIR:AT2G2283…	0	0	0	3.64746	3.30914	0	0	0	0	2.27255	0	0	0	0	0	0	0	0
cassava4.1_004841m.g	10	cassava4.1_004841m.g	hormone metabolism.brassinosteroid.synthesis-degradation.sterols.other	AT2G22830	loc_os03g12910		br		SQE2 (squalene epoxidase 2); FAD binding / oxidoreductase/ squalene monooxygenase	squalene epoxidase 2	squalene epoxidase 2 (SQE2); FUNCTIONS IN: squalene monooxygenase activity, electron carrier activity, oxidoreductase activity, FAD binding; INVOLVED IN: sterol biosynthetic process; LOCATED IN: integral to membrane; EXPRESSED IN: 22 plant structures; EXPRESSED DURING: 13 growth stages; CONTAINS InterPro DOMAIN/s: Squalene epoxidase (InterPro:IPR013698), Fumarate reductase/succinate dehydrogenase…	1.66813	0	0	0	0	0	0	0	0	0	0	0	0	2.06286	1.62308	0	0	0
cassava4.1_005310m.g	13	cassava4.1_005310m.g	hormone metabolism.brassinosteroid.synthesis-degradation.sterols.other	AT1G58440	loc_os03g12910		br		XF1; squalene monooxygenase	FAD/NAD(P)-binding oxidoreductase family protein	XF1; FUNCTIONS IN: squalene monooxygenase activity; INVOLVED IN: response to water deprivation, sterol biosynthetic process; LOCATED IN: endomembrane system, integral to membrane; EXPRESSED IN: 29 plant structures; EXPRESSED DURING: 13 growth stages; CONTAINS InterPro DOMAIN/s: Squalene epoxidase (InterPro:IPR013698); BEST Arabidopsis thaliana protein match is: squalene epoxidase 2 (TAIR:AT2G2283…	-2.07204	0	-2.91691	0	-2.69875	-4.08153	0	0	0	0	1.71569	0	0	0	0	0	0	2.10566
cassava4.1_001670m.g	1	cassava4.1_001670m.g	hormone metabolism.cytokinin.signal transduction	AT5G35750	loc_os10g21810		ck		AHK2 (ARABIDOPSIS HISTIDINE KINASE 2); cytokinin receptor/ osmosensor/ protein histidine kinase	histidine kinase 2	histidine kinase 2 (HK2); FUNCTIONS IN: osmosensor activity, cytokinin receptor activity, protein histidine kinase activity; INVOLVED IN: in 8 processes; LOCATED IN: membrane; EXPRESSED IN: 23 plant structures; EXPRESSED DURING: 13 growth stages; CONTAINS InterPro DOMAIN/s: Signal transduction histidine kinase, homodimeric (InterPro:IPR009082), CHASE (InterPro:IPR006189), Signal transduction hist…	-4.43374	0	-2.58117	0	0	-3.4734	0	-2.83322	0	0	0	0	0	0	1.85647	0	0	0
cassava4.1_012210m.g	1	cassava4.1_012210m.g	hormone metabolism.ethylene.induced-regulated-responsive-activated	AT4G29100	loc_os05g14010		ethylene		ethylene-responsive family protein	basic helix-loop-helix (bHLH) DNA-binding superfamily protein	basic helix-loop-helix (bHLH) DNA-binding superfamily protein; FUNCTIONS IN: sequence-specific DNA binding transcription factor activity; INVOLVED IN: regulation of transcription; LOCATED IN: nucleus; EXPRESSED IN: 22 plant structures; EXPRESSED DURING: 10 growth stages; CONTAINS InterPro DOMAIN/s: Helix-loop-helix DNA-binding domain (InterPro:IPR001092), Helix-loop-helix DNA-binding (InterPro:IP…	-2.61731	0	-2.7564	0	0	0	0	0	0	0	-2.70147	0	0	0	0	0	0	0
cassava4.1_018390m.g	4	cassava4.1_018390m.g	hormone metabolism.ethylene.induced-regulated-responsive-activated	AT1G05710			ethylene		ethylene-responsive protein, putative	basic helix-loop-helix (bHLH) DNA-binding superfamily protein	basic helix-loop-helix (bHLH) DNA-binding superfamily protein; FUNCTIONS IN: sequence-specific DNA binding transcription factor activity; INVOLVED IN: response to ethylene stimulus, regulation of transcription; LOCATED IN: nucleus; EXPRESSED IN: 22 plant structures; EXPRESSED DURING: 13 growth stages; CONTAINS InterPro DOMAIN/s: Helix-loop-helix DNA-binding domain (InterPro:IPR001092), Helix-loop…	0	0	0	1.9467	2.02649	0	0	0	0	0	0	0	0	0	2.31513	0	0	0
cassava4.1_029802m.g	5	cassava4.1_029802m.g	hormone metabolism.ethylene.induced-regulated-responsive-activated	AT4G20880			ethylene		ethylene-responsive nuclear protein / ethylene-regulated nuclear protein (ERT2)	ethylene-responsive nuclear protein / ethylene-regulated nuclear protein (ERT2)	ethylene-responsive nuclear protein / ethylene-regulated nuclear protein (ERT2); BEST Arabidopsis thaliana protein match is: ethylene-responsive nuclear protein -related (TAIR:AT5G44350.1); Has 2205 Blast hits to 1471 proteins in 187 species: Archae - 2; Bacteria - 107; Metazoa - 617; Fungi - 120; Plants - 79; Viruses - 12; Other Eukaryotes - 1268 (source: NCBI BLink).	0	0	0	0	0	0	-3.17588	-3.27201	-2.61022	0	0	0	0	0	0	0	0	-4.06415
cassava4.1_007109m.g	21	cassava4.1_007109m.g	hormone metabolism.ethylene.induced-regulated-responsive-activated	AT1G31050	loc_os07g28890		ethylene		transcription factor	basic helix-loop-helix (bHLH) DNA-binding superfamily protein	basic helix-loop-helix (bHLH) DNA-binding superfamily protein; FUNCTIONS IN: sequence-specific DNA binding transcription factor activity; INVOLVED IN: regulation of transcription; LOCATED IN: nucleus; EXPRESSED IN: sperm cell, hypocotyl, root; CONTAINS InterPro DOMAIN/s: Helix-loop-helix DNA-binding (InterPro:IPR011598); BEST Arabidopsis thaliana protein match is: basic helix-loop-helix (bHLH) DN…	1.95331	0	2.89705	0	0	1.66925	0	0	0	0	2.51125	0	-3.17309	0	-2.49565	0	0	0
cassava4.1_014137m.g	11	cassava4.1_014137m.g	hormone metabolism.ethylene.signal transduction	AT4G34410	loc_os08g36920		ethylene		RRTF1 ({REDOX RESPONSIVE TRANSCRIPTION FACTOR 1); DNA binding / transcription factor	redox responsive transcription factor 1	redox responsive transcription factor 1 (RRTF1); CONTAINS InterPro DOMAIN/s: DNA-binding, integrase-type (InterPro:IPR016177), Pathogenesis-related transcriptional factor/ERF, DNA-binding (InterPro:IPR001471); BEST Arabidopsis thaliana protein match is: Integrase-type DNA-binding superfamily protein (TAIR:AT5G61890.1); Has 6148 Blast hits to 5821 proteins in 258 species: Archae - 0; Bacteria - 2;…	0	0	0	0	0	0	0	0	0	0	0	0	0	0	0	-2.32361	0	-5.07449
cassava4.1_013315m.g	21	cassava4.1_013315m.g	hormone metabolism.ethylene.signal transduction	AT5G51190	loc_os10g41330		ethylene		AP2 domain-containing transcription factor, putative	Integrase-type DNA-binding superfamily protein	Integrase-type DNA-binding superfamily protein; CONTAINS InterPro DOMAIN/s: DNA-binding, integrase-type (InterPro:IPR016177), Pathogenesis-related transcriptional factor/ERF, DNA-binding (InterPro:IPR001471); BEST Arabidopsis thaliana protein match is: ethylene response factor 104 (TAIR:AT5G61600.1); Has 30201 Blast hits to 17322 proteins in 780 species: Archae - 12; Bacteria - 1396; Metazoa - 17…	2.90279	2.16851	2.81201	0	0	2.02995	0	0	0	0	2.56191	0	-2.32166	0	-3.49399	0	0	-4.92339
cassava4.1_010346m.g	2	cassava4.1_010346m.g	hormone metabolism.ethylene.synthesis-degradation	AT1G03400	loc_os06g14400		ethylene		2-oxoglutarate-dependent dioxygenase, putative	2-oxoglutarate (2OG) and Fe(II)-dependent oxygenase superfamily protein	2-oxoglutarate (2OG) and Fe(II)-dependent oxygenase superfamily protein; CONTAINS InterPro DOMAIN/s: Oxoglutarate/iron-dependent oxygenase (InterPro:IPR005123); BEST Arabidopsis thaliana protein match is: 2-oxoglutarate (2OG) and Fe(II)-dependent oxygenase superfamily protein (TAIR:AT1G03410.1); Has 8186 Blast hits to 8162 proteins in 1002 species: Archae - 0; Bacteria - 1123; Metazoa - 116; Fung…	2.90286	0	1.62022	0	2.46209	0	0	0	0	0	3.59715	0	0	3.68426	0	-2.59951	0	0
cassava4.1_010231m.g	3	cassava4.1_010231m.g	hormone metabolism.ethylene.synthesis-degradation	AT1G06620	loc_os03g48430		ethylene		2-oxoglutarate-dependent dioxygenase, putative	2-oxoglutarate (2OG) and Fe(II)-dependent oxygenase superfamily protein	2-oxoglutarate (2OG) and Fe(II)-dependent oxygenase superfamily protein; CONTAINS InterPro DOMAIN/s: Oxoglutarate/iron-dependent oxygenase (InterPro:IPR005123); BEST Arabidopsis thaliana protein match is: 2-oxoglutarate (2OG) and Fe(II)-dependent oxygenase superfamily protein (TAIR:AT3G61400.1); Has 8339 Blast hits to 8299 proteins in 1003 species: Archae - 0; Bacteria - 1128; Metazoa - 122; Fung…	0	0	0	0	-1.62806	-2.50865	0	0	0	0	0	0	0	0	0	0	0	0
cassava4.1_009962m.g	5	cassava4.1_009962m.g	hormone metabolism.ethylene.synthesis-degradation	AT1G06650	loc_os03g48430		ethylene		2-oxoglutarate-dependent dioxygenase, putative	2-oxoglutarate (2OG) and Fe(II)-dependent oxygenase superfamily protein	2-oxoglutarate (2OG) and Fe(II)-dependent oxygenase superfamily protein; CONTAINS InterPro DOMAIN/s: Oxoglutarate/iron-dependent oxygenase (InterPro:IPR005123); BEST Arabidopsis thaliana protein match is: 2-oxoglutarate (2OG) and Fe(II)-dependent oxygenase superfamily protein (TAIR:AT1G06640.1); Has 7290 Blast hits to 7263 proteins in 928 species: Archae - 0; Bacteria - 977; Metazoa - 84; Fungi -…	0	0	0	0	0	0	-2.02468	-4.72884	-3.5314	0	-2.64701	0	1.99557	0	0	0	0	0
cassava4.1_011534m.g	7	cassava4.1_011534m.g	hormone metabolism.ethylene.synthesis-degradation	AT5G08640	loc_os02g52840		ethylene		FLS (FLAVONOL SYNTHASE); flavonol synthase	flavonol synthase 1	flavonol synthase 1 (FLS1); CONTAINS InterPro DOMAIN/s: Oxoglutarate/iron-dependent oxygenase (InterPro:IPR005123); BEST Arabidopsis thaliana protein match is: flavonol synthase 3 (TAIR:AT5G63590.1); Has 8476 Blast hits to 8432 proteins in 992 species: Archae - 0; Bacteria - 1104; Metazoa - 92; Fungi - 925; Plants - 4948; Viruses - 0; Other Eukaryotes - 1407 (source: NCBI BLink).	0	0	-5.78832	0	0	0	0	0	0	0	-4.86822	-4.11958	0	0	1.8394	0	0	0
cassava4.1_010251m.g	11	cassava4.1_010251m.g	hormone metabolism.ethylene.synthesis-degradation	AT1G17020	loc_os01g25010		ethylene		SRG1 (SENESCENCE-RELATED GENE 1); oxidoreductase, acting on diphenols and related substances as donors, oxygen as acceptor / oxidoreductase, acting on paired donors, with incorporation or reduction of molecular oxygen, 2-oxoglutarate as one donor, and inc	senescence-related gene 1	senescence-related gene 1 (SRG1); CONTAINS InterPro DOMAIN/s: Oxoglutarate/iron-dependent oxygenase (InterPro:IPR005123); BEST Arabidopsis thaliana protein match is: 2-oxoglutarate (2OG) and Fe(II)-dependent oxygenase superfamily protein (TAIR:AT1G17010.1); Has 8560 Blast hits to 8517 proteins in 996 species: Archae - 0; Bacteria - 1133; Metazoa - 115; Fungi - 988; Plants - 4970; Viruses - 0; Oth…	0	0	0	0	0	0	0	0	0	0	0	0	0	0	0	0	-2.91911	-1.7668
cassava4.1_010376m.g	11	cassava4.1_010376m.g	hormone metabolism.ethylene.synthesis-degradation	AT1G55290	loc_os03g03034		ethylene		oxidoreductase, 2OG-Fe(II) oxygenase family protein	2-oxoglutarate (2OG) and Fe(II)-dependent oxygenase superfamily protein	2-oxoglutarate (2OG) and Fe(II)-dependent oxygenase superfamily protein; CONTAINS InterPro DOMAIN/s: Oxoglutarate/iron-dependent oxygenase (InterPro:IPR005123); BEST Arabidopsis thaliana protein match is: 2-oxoglutarate (2OG) and Fe(II)-dependent oxygenase superfamily protein (TAIR:AT3G13610.1); Has 8871 Blast hits to 8831 proteins in 1013 species: Archae - 0; Bacteria - 1149; Metazoa - 118; Fung…	0	0	0	0	0	0	0	0	0	0	0	0	0	0	0	-2.45679	-3.67581	-1.59901
cassava4.1_011182m.g	11	cassava4.1_011182m.g	hormone metabolism.ethylene.synthesis-degradation	AT3G11180	loc_os04g55070		ethylene		oxidoreductase, 2OG-Fe(II) oxygenase family protein	2-oxoglutarate (2OG) and Fe(II)-dependent oxygenase superfamily protein	2-oxoglutarate (2OG) and Fe(II)-dependent oxygenase superfamily protein; FUNCTIONS IN: oxidoreductase activity, iron ion binding; INVOLVED IN: oxidation reduction; LOCATED IN: cellular_component unknown; EXPRESSED IN: inflorescence meristem, male gametophyte, flower, pollen tube; EXPRESSED DURING: L mature pollen stage, M germinated pollen stage, 4 anthesis, petal differentiation and expansion st…	0	0	0	0	0	0	0	0	0	0	0	0	0	0	0	-2.4377	-2.18233	-3.27428
cassava4.1_011481m.g	11	cassava4.1_011481m.g	hormone metabolism.ethylene.synthesis-degradation	AT5G24530	loc_os10g39140		ethylene		DMR6 (DOWNY MILDEW RESISTANT 6); oxidoreductase/ oxidoreductase, acting on paired donors, with incorporation or reduction of molecular oxygen, 2-oxoglutarate as one donor, and incorporation of one atom each of oxygen into both donors	2-oxoglutarate (2OG) and Fe(II)-dependent oxygenase superfamily protein	DOWNY MILDEW RESISTANT 6 (DMR6); FUNCTIONS IN: oxidoreductase activity, acting on paired donors, with incorporation or reduction of molecular oxygen, 2-oxoglutarate as one donor, and incorporation of one atom each of oxygen into both donors, oxidoreductase activity; INVOLVED IN: response to fungus, response to bacterium, flavonoid biosynthetic process; LOCATED IN: cellular_component unknown; EXPR…	0	0	0	0	0	0	-2.90185	0	0	0	0	0	0	0	0	0	-3.30018	-1.8667
cassava4.1_033923m.g	11	cassava4.1_033923m.g	hormone metabolism.ethylene.synthesis-degradation	AT5G51810	loc_os01g66100		ethylene		GA20OX2 (GIBBERELLIN 20 OXIDASE 2); gibberellin 20-oxidase	gibberellin 20 oxidase 2	gibberellin 20 oxidase 2 (GA20OX2); CONTAINS InterPro DOMAIN/s: Isopenicillin N synthase (InterPro:IPR002283), Oxoglutarate/iron-dependent oxygenase (InterPro:IPR005123); BEST Arabidopsis thaliana protein match is: 2-oxoglutarate (2OG) and Fe(II)-dependent oxygenase superfamily protein (TAIR:AT4G25420.1); Has 8534 Blast hits to 8499 proteins in 990 species: Archae - 0; Bacteria - 1114; Metazoa - …	0	0	0	0	0	0	0	0	0	0	0	0	0	0	0	0	-1.63461	-2.98979
cassava4.1_012731m.g	22	cassava4.1_012731m.g	hormone metabolism.ethylene.synthesis-degradation	AT1G14130	loc_os04g39980		ethylene		2-oxoglutarate-dependent dioxygenase, putative	2-oxoglutarate (2OG) and Fe(II)-dependent oxygenase superfamily protein	2-oxoglutarate (2OG) and Fe(II)-dependent oxygenase superfamily protein; FUNCTIONS IN: oxidoreductase activity, acting on paired donors, with incorporation or reduction of molecular oxygen, 2-oxoglutarate as one donor, and incorporation of one atom each of oxygen into both donors, oxidoreductase activity; INVOLVED IN: biological_process unknown; LOCATED IN: nucleus; EXPRESSED IN: 23 plant structu…	1.68332	0	1.74508	0	0	0	0	0	0	0	0	3.01704	0	0	0	-2.23875	-3.87332	-2.81391
cassava4.1_010744m.g	23	cassava4.1_010744m.g	hormone metabolism.ethylene.synthesis-degradation	AT1G49390	loc_os06g08032		ethylene		oxidoreductase, 2OG-Fe(II) oxygenase family protein	2-oxoglutarate (2OG) and Fe(II)-dependent oxygenase superfamily protein	2-oxoglutarate (2OG) and Fe(II)-dependent oxygenase superfamily protein; FUNCTIONS IN: oxidoreductase activity, acting on paired donors, with incorporation or reduction of molecular oxygen, 2-oxoglutarate as one donor, and incorporation of one atom each of oxygen into both donors, oxidoreductase activity; INVOLVED IN: flavonoid biosynthetic process; LOCATED IN: cellular_component unknown; EXPRESS…	0	0	-2.16023	-3.28574	-4.106	-2.74795	-2.67809	0	-4.18481	0	1.76872	0	-1.89959	0	0	0	0	0
cassava4.1_010520m.g	25	cassava4.1_010520m.g	hormone metabolism.ethylene.synthesis-degradation	AT3G19000	loc_os03g42130		ethylene		oxidoreductase, 2OG-Fe(II) oxygenase family protein	2-oxoglutarate (2OG) and Fe(II)-dependent oxygenase superfamily protein	2-oxoglutarate (2OG) and Fe(II)-dependent oxygenase superfamily protein; FUNCTIONS IN: oxidoreductase activity, acting on paired donors, with incorporation or reduction of molecular oxygen, 2-oxoglutarate as one donor, and incorporation of one atom each of oxygen into both donors, oxidoreductase activity, iron ion binding; INVOLVED IN: oxidation reduction; LOCATED IN: cellular_component unknown; …	0	0	0	-2.38792	-3.12251	-3.43352	0	0	0	-1.92951	0	-1.6626	0	0	0	0	0	0
cassava4.1_010229m.g	28	cassava4.1_010229m.g	hormone metabolism.ethylene.synthesis-degradation	AT1G17020	loc_os01g25010		ethylene		SRG1 (SENESCENCE-RELATED GENE 1); oxidoreductase, acting on diphenols and related substances as donors, oxygen as acceptor / oxidoreductase, acting on paired donors, with incorporation or reduction of molecular oxygen, 2-oxoglutarate as one donor, and inc	senescence-related gene 1	senescence-related gene 1 (SRG1); CONTAINS InterPro DOMAIN/s: Oxoglutarate/iron-dependent oxygenase (InterPro:IPR005123); BEST Arabidopsis thaliana protein match is: 2-oxoglutarate (2OG) and Fe(II)-dependent oxygenase superfamily protein (TAIR:AT1G17010.1); Has 8560 Blast hits to 8517 proteins in 996 species: Archae - 0; Bacteria - 1133; Metazoa - 115; Fungi - 988; Plants - 4970; Viruses - 0; Oth…	0	0	0	-1.82688	-3.81198	0	0	0	0	0	0	1.9319	0	0	0	0	-2.59401	-2.88083
cassava4.1_021666m.g	29	cassava4.1_021666m.g	hormone metabolism.ethylene.synthesis-degradation	AT1G02400	loc_os05g06670		ethylene		GA2OX6 (GIBBERELLIN 2-OXIDASE 6); gibberellin 2-beta-dioxygenase	gibberellin 2-oxidase 6	gibberellin 2-oxidase 6 (GA2OX6); CONTAINS InterPro DOMAIN/s: Oxoglutarate/iron-dependent oxygenase (InterPro:IPR005123); BEST Arabidopsis thaliana protein match is: gibberellin 2-oxidase 4 (TAIR:AT1G47990.1); Has 8143 Blast hits to 8109 proteins in 973 species: Archae - 0; Bacteria - 1087; Metazoa - 68; Fungi - 840; Plants - 4773; Viruses - 0; Other Eukaryotes - 1375 (source: NCBI BLink).	0	0	0	0	0	0	-3.37336	-1.7585	-3.3595	0	0	0	0	0	0	0	-5.33994	-2.82803
cassava4.1_010809m.g	38	cassava4.1_010809m.g	hormone metabolism.ethylene.synthesis-degradation	AT4G22880	loc_os01g27490		ethylene		LDOX (LEUCOANTHOCYANIDIN DIOXYGENASE); leucocyanidin oxygenase	leucoanthocyanidin dioxygenase	leucoanthocyanidin dioxygenase (LDOX); CONTAINS InterPro DOMAIN/s: Oxoglutarate/iron-dependent oxygenase (InterPro:IPR005123); BEST Arabidopsis thaliana protein match is: flavonol synthase 1 (TAIR:AT5G08640.2); Has 8356 Blast hits to 8311 proteins in 977 species: Archae - 0; Bacteria - 1058; Metazoa - 85; Fungi - 889; Plants - 4934; Viruses - 0; Other Eukaryotes - 1390 (source: NCBI BLink).	-4.81073	-2.96077	-7.0756	0	-5.73411	-4.11886	-2.07255	-2.26174	-2.64287	0	-7.17088	-5.89258	0	0	0	-2.35428	-2.14419	-2.54635
cassava4.1_019810m.g	1	cassava4.1_019810m.g	hormone metabolism.gibberelin.induced-regulated-responsive-activated	AT1G74670	loc_os09g24840		GA		gibberellin-responsive protein, putative	Gibberellin-regulated family protein	Gibberellin-regulated family protein; FUNCTIONS IN: molecular_function unknown; INVOLVED IN: in 6 processes; LOCATED IN: endomembrane system; EXPRESSED IN: 21 plant structures; EXPRESSED DURING: 13 growth stages; CONTAINS InterPro DOMAIN/s: Gibberellin regulated protein (InterPro:IPR003854); BEST Arabidopsis thaliana protein match is: GAST1 protein homolog 4 (TAIR:AT5G15230.1); Has 479 Blast hits…	-6.01413	-4.74588	-5.10991	0	0	0	0	0	0	0	0	0	0	0	0	0	0	0
cassava4.1_020288m.g	18	cassava4.1_020288m.g	hormone metabolism.gibberelin.induced-regulated-responsive-activated				GA			#N/A	#N/A	-4.83686	-3.20752	-4.74965	0	0	0	0	0	0	0	-2.85662	-2.42015	0	0	0	0	0	0
cassava4.1_019877m.g	24	cassava4.1_019877m.g	hormone metabolism.gibberelin.induced-regulated-responsive-activated				GA			#N/A	#N/A	1.66145	0	0	3.75236	3.10185	2.27184	2.64919	0	3.57431	0	0	0	0	0	0	0	0	2.35916
cassava4.1_022649m.g	5	cassava4.1_022649m.g	hormone metabolism.gibberelin.synthesis-degradation	AT1G52820	loc_os08g32170		GA		2-oxoglutarate-dependent dioxygenase, putative	2-oxoglutarate (2OG) and Fe(II)-dependent oxygenase superfamily protein	2-oxoglutarate (2OG) and Fe(II)-dependent oxygenase superfamily protein; FUNCTIONS IN: oxidoreductase activity; EXPRESSED IN: root; CONTAINS InterPro DOMAIN/s: Oxoglutarate/iron-dependent oxygenase (InterPro:IPR005123); BEST Arabidopsis thaliana protein match is: 2-oxoglutarate (2OG) and Fe(II)-dependent oxygenase superfamily protein (TAIR:AT4G03070.1); Has 7837 Blast hits to 7765 proteins in 980…	0	0	0	0	0	0	-2.31981	-4.08866	-5.29016	0	0	0	0	0	0	0	0	0
cassava4.1_024505m.g	29	cassava4.1_024505m.g	hormone metabolism.gibberelin.synthesis-degradation	AT1G52800	loc_os08g32170		GA		oxidoreductase, 2OG-Fe(II) oxygenase family protein	2-oxoglutarate (2OG) and Fe(II)-dependent oxygenase superfamily protein	2-oxoglutarate (2OG) and Fe(II)-dependent oxygenase superfamily protein; FUNCTIONS IN: oxidoreductase activity; LOCATED IN: cellular_component unknown; EXPRESSED IN: stem, root; CONTAINS InterPro DOMAIN/s: Oxoglutarate/iron-dependent oxygenase (InterPro:IPR005123); BEST Arabidopsis thaliana protein match is: 2-oxoglutarate (2OG) and Fe(II)-dependent oxygenase superfamily protein (TAIR:AT1G52790.1…	0	0	0	0	0	0	-3.00554	-2.58792	-2.55176	0	0	0	0	0	0	0	-3.74484	-4.92202
cassava4.1_033947m.g	29	cassava4.1_033947m.g	hormone metabolism.gibberelin.synthesis-degradation	AT1G52820	loc_os08g32170		GA		2-oxoglutarate-dependent dioxygenase, putative	2-oxoglutarate (2OG) and Fe(II)-dependent oxygenase superfamily protein	2-oxoglutarate (2OG) and Fe(II)-dependent oxygenase superfamily protein; FUNCTIONS IN: oxidoreductase activity; EXPRESSED IN: root; CONTAINS InterPro DOMAIN/s: Oxoglutarate/iron-dependent oxygenase (InterPro:IPR005123); BEST Arabidopsis thaliana protein match is: 2-oxoglutarate (2OG) and Fe(II)-dependent oxygenase superfamily protein (TAIR:AT4G03070.1); Has 7837 Blast hits to 7765 proteins in 980…	0	0	0	0	0	0	-3.53147	-3.92675	-5.83228	0	0	0	0	0	0	0	-4.76718	-4.18147
cassava4.1_026768m.g	31	cassava4.1_026768m.g	hormone metabolism.gibberelin.synthesis-degradation	AT1G52790	loc_os08g32160		GA		oxidoreductase, 2OG-Fe(II) oxygenase family protein	2-oxoglutarate (2OG) and Fe(II)-dependent oxygenase superfamily protein	2-oxoglutarate (2OG) and Fe(II)-dependent oxygenase superfamily protein; FUNCTIONS IN: oxidoreductase activity; LOCATED IN: cellular_component unknown; EXPRESSED IN: root, synergid; CONTAINS InterPro DOMAIN/s: Oxoglutarate/iron-dependent oxygenase (InterPro:IPR005123); BEST Arabidopsis thaliana protein match is: 2-oxoglutarate (2OG) and Fe(II)-dependent oxygenase superfamily protein (TAIR:AT1G528…	0	0	0	0	0	0	0	0	-3.05894	0	0	0	-5.90136	-4.35066	-2.70164	-1.68032	-1.91222	-3.89885
cassava4.1_010193m.g	3	cassava4.1_010193m.g	hormone metabolism.salicylic acid.synthesis-degradation	AT1G19640	loc_os01g50610		SA		JMT (JASMONIC ACID CARBOXYL METHYLTRANSFERASE); jasmonate O-methyltransferase	jasmonic acid carboxyl methyltransferase	jasmonic acid carboxyl methyltransferase (JMT); CONTAINS InterPro DOMAIN/s: SAM dependent carboxyl methyltransferase (InterPro:IPR005299); BEST Arabidopsis thaliana protein match is: S-adenosyl-L-methionine-dependent methyltransferases superfamily protein (TAIR:AT3G11480.1); Has 890 Blast hits to 871 proteins in 121 species: Archae - 0; Bacteria - 61; Metazoa - 9; Fungi - 5; Plants - 740; Viruses…	0	0	2.90208	-2.47105	-2.35207	0	0	0	0	0	0	0	0	0	0	0	0	0
cassava4.1_009516m.g	5	cassava4.1_009516m.g	hormone metabolism.salicylic acid.synthesis-degradation	AT5G55250	loc_os04g56950		SA		IAMT1 (IAA CARBOXYLMETHYLTRANSFERASE 1); S-adenosylmethionine-dependent methyltransferase/ indole acetic acid carboxyl methyltransferase	IAA carboxylmethyltransferase 1	IAA carboxylmethyltransferase 1 (IAMT1); CONTAINS InterPro DOMAIN/s: SAM dependent carboxyl methyltransferase (InterPro:IPR005299); BEST Arabidopsis thaliana protein match is: gibberellic acid methyltransferase 2 (TAIR:AT5G56300.1); Has 1807 Blast hits to 1807 proteins in 277 species: Archae - 0; Bacteria - 0; Metazoa - 736; Fungi - 347; Plants - 385; Viruses - 0; Other Eukaryotes - 339 (source: …	0	0	0	0	0	0	-3.87539	-1.99124	-3.12699	0	0	0	0	0	0	0	0	0
cassava4.1_009987m.g	5	cassava4.1_009987m.g	hormone metabolism.salicylic acid.synthesis-degradation	AT1G68040	loc_os04g56950		SA		S-adenosyl-L-methionine:carboxyl methyltransferase family protein	S-adenosyl-L-methionine-dependent methyltransferases superfamily protein	S-adenosyl-L-methionine-dependent methyltransferases superfamily protein; FUNCTIONS IN: S-adenosylmethionine-dependent methyltransferase activity, methyltransferase activity; INVOLVED IN: biological_process unknown; LOCATED IN: cellular_component unknown; EXPRESSED IN: root; CONTAINS InterPro DOMAIN/s: SAM dependent carboxyl methyltransferase (InterPro:IPR005299); BEST Arabidopsis thaliana protei…	0	0	0	0	0	0	-2.0911	-4.51995	-4.73004	0	0	0	0	0	0	0	0	0
cassava4.1_028707m.g	11	cassava4.1_028707m.g	hormone metabolism.salicylic acid.synthesis-degradation	AT1G68040	loc_os04g56950		SA		S-adenosyl-L-methionine:carboxyl methyltransferase family protein	S-adenosyl-L-methionine-dependent methyltransferases superfamily protein	S-adenosyl-L-methionine-dependent methyltransferases superfamily protein; FUNCTIONS IN: S-adenosylmethionine-dependent methyltransferase activity, methyltransferase activity; INVOLVED IN: biological_process unknown; LOCATED IN: cellular_component unknown; EXPRESSED IN: root; CONTAINS InterPro DOMAIN/s: SAM dependent carboxyl methyltransferase (InterPro:IPR005299); BEST Arabidopsis thaliana protei…	0	0	0	0	0	0	0	0	0	0	0	0	0	0	0	0	-3.08915	-4.37378
cassava4.1_024498m.g	29	cassava4.1_024498m.g	hormone metabolism.salicylic acid.synthesis-degradation	AT1G68040	loc_os04g57080		SA		S-adenosyl-L-methionine:carboxyl methyltransferase family protein	S-adenosyl-L-methionine-dependent methyltransferases superfamily protein	S-adenosyl-L-methionine-dependent methyltransferases superfamily protein; FUNCTIONS IN: S-adenosylmethionine-dependent methyltransferase activity, methyltransferase activity; INVOLVED IN: biological_process unknown; LOCATED IN: cellular_component unknown; EXPRESSED IN: root; CONTAINS InterPro DOMAIN/s: SAM dependent carboxyl methyltransferase (InterPro:IPR005299); BEST Arabidopsis thaliana protei…	0	0	0	0	0	0	-4.16711	-4.627	-5.66042	0	0	0	0	0	0	0	-4.8539	-3.0749
cassava4.1_031451m.g	29	cassava4.1_031451m.g	hormone metabolism.salicylic acid.synthesis-degradation	AT1G68040	loc_os04g57080		SA		S-adenosyl-L-methionine:carboxyl methyltransferase family protein	S-adenosyl-L-methionine-dependent methyltransferases superfamily protein	S-adenosyl-L-methionine-dependent methyltransferases superfamily protein; FUNCTIONS IN: S-adenosylmethionine-dependent methyltransferase activity, methyltransferase activity; INVOLVED IN: biological_process unknown; LOCATED IN: cellular_component unknown; EXPRESSED IN: root; CONTAINS InterPro DOMAIN/s: SAM dependent carboxyl methyltransferase (InterPro:IPR005299); BEST Arabidopsis thaliana protei…	0	0	0	0	0	0	-3.1622	-4.21591	-3.77595	0	0	0	0	0	0	0	-7.3554	-3.67038
