# Supplementary material for: The Discrepant and Similar Responses of Genome-Wide Transcriptional Profiles between Drought and Cold Stresses in Cassava
Source: Int J Mol Sci. 2017 Dec 12;18(12):2668. doi: 10.3390/ijms18122668 (PMC5751270; doi:10.3390/ijms18122668)
Supplement: Supplementary file 1 [file ijms-18-02668-s001.zip › Supple_Tab_Fig/Table_S6.xlsx]

## Sheet: Sheet1
Table S6. List of differentially expressed transcriptional factors.
GeneID	c.fl.6h	c.fl.24h	c.fl.48h	c.fel.6h	c.fel.24h	c.fel.48h	c.r.6h	c.r.24h	c.r.48h	d.fl.4d	d.fl.6d	d.fl.10d	d.fel.4d	d.fel.6d	d.fel.10d	d.r.4d	d.r.6d	d.r.10d	Group	cassava.id	mapman.ANN	At.homolog	rice.homolog	TF.type	cold.drought	tissue	gene.name	ann.zh	mapman.description	TAIR10.short_description	TAIR10.ANN
cassava4.1_014531m.g	-2.32486	-1.34053	-2.70649	-0.615442	-1.04192	-3.68643	-0.0736623	-1.84557	-1.76797	0.384717	-1.56	-0.51629	0.896426	-1.2689	0.777251	-1.22302	0.186937	-0.991726	1	cassava4.1_014531m.g	RNA.regulation of transcription.Alfin-like	AT5G20510	loc_os02g35600	Alfin-like	c	FL			AL5 (ALFIN-LIKE 5); DNA binding / methylated histone residue binding	alfin-like 5	alfin-like 5 (AL5); CONTAINS InterPro DOMAIN/s: Zinc finger, PHD-type, conserved site (InterPro:IPR019786), Protein of unknown function DUF3594 (InterPro:IPR021998), Zinc finger, PHD-type (InterPro:IPR001965), Zinc finger, FYVE/PHD-type (InterPro:IPR011011), Zinc finger, PHD-finger (InterPro:IPR019787); BEST Arabidopsis thaliana protein match is: alfin-like 3 (TAIR:AT3G42790.1); Has 1720 Blast hi…
cassava4.1_014521m.g	1.25485	-0.366806	0.974686	-2.40449	-1.59442	-0.29514	0.651869	1.54907	-1.58898	0.944208	-0.254839	1.00973	-1.30451	-1.52944	-1.04314	-0.0548592	-0.343236	0.00694705	3	cassava4.1_014521m.g	RNA.regulation of transcription.Alfin-like	AT5G20510	loc_os11g14010	Alfin-like	c	FEL			AL5 (ALFIN-LIKE 5); DNA binding / methylated histone residue binding	alfin-like 5	alfin-like 5 (AL5); CONTAINS InterPro DOMAIN/s: Zinc finger, PHD-type, conserved site (InterPro:IPR019786), Protein of unknown function DUF3594 (InterPro:IPR021998), Zinc finger, PHD-type (InterPro:IPR001965), Zinc finger, FYVE/PHD-type (InterPro:IPR011011), Zinc finger, PHD-finger (InterPro:IPR019787); BEST Arabidopsis thaliana protein match is: alfin-like 3 (TAIR:AT3G42790.1); Has 1720 Blast hi…
cassava4.1_014533m.g	-0.933641	-2.16581	-1.94845	-0.692859	-0.729504	-1.02703	-1.92332	-1.45699	-2.56087	1.15753	0.313035	-1.41642	-0.189627	-0.705506	-1.03881	1.68444	1.42051	1.2503	16	cassava4.1_014533m.g	RNA.regulation of transcription.Alfin-like	AT5G20510	loc_os11g14010	Alfin-like	c				AL5 (ALFIN-LIKE 5); DNA binding / methylated histone residue binding	alfin-like 5	alfin-like 5 (AL5); CONTAINS InterPro DOMAIN/s: Zinc finger, PHD-type, conserved site (InterPro:IPR019786), Protein of unknown function DUF3594 (InterPro:IPR021998), Zinc finger, PHD-type (InterPro:IPR001965), Zinc finger, FYVE/PHD-type (InterPro:IPR011011), Zinc finger, PHD-finger (InterPro:IPR019787); BEST Arabidopsis thaliana protein match is: alfin-like 3 (TAIR:AT3G42790.1); Has 1720 Blast hi…
cassava4.1_026488m.g	4.11911	2.23904	3.30098	-6.67384	-5.09561	-3.19141	-0.0719322	0.148514	2.49679	-0.698582	0.690186	1.03861	-3.39685	-1.00049	-1.59028	2.81379	1.27222	0.00677472	27	cassava4.1_026488m.g	RNA.regulation of transcription.AP2/EREBP, APETALA2/Ethylene-responsive element binding protein family	AT1G15360	loc_os02g10760	AP2/EREBP	cd	FEL			SHN1 (SHINE 1); DNA binding / sequence-specific DNA binding / transcription factor	Integrase-type DNA-binding superfamily protein	SHINE 1 (SHN1); CONTAINS InterPro DOMAIN/s: DNA-binding, integrase-type (InterPro:IPR016177), Pathogenesis-related transcriptional factor/ERF, DNA-binding (InterPro:IPR001471); BEST Arabidopsis thaliana protein match is: Integrase-type DNA-binding superfamily protein (TAIR:AT5G25390.2); Has 5918 Blast hits to 5765 proteins in 265 species: Archae - 0; Bacteria - 6; Metazoa - 9; Fungi - 23; Plants …
cassava4.1_016167m.g	-1.39808	-0.115405	-2.1563	-2.23131	-2.21919	-2.18288	-2.5181	-2.2951	-0.709871	-2.30888	-7.00638	-4.11424	0.299547	-0.297755	-1.36483	-0.733166	1.28849	1.70092	7	cassava4.1_016167m.g	RNA.regulation of transcription.AP2/EREBP, APETALA2/Ethylene-responsive element binding protein family	AT1G15360	loc_os02g10760	AP2/EREBP	d	FL			SHN1 (SHINE 1); DNA binding / sequence-specific DNA binding / transcription factor	Integrase-type DNA-binding superfamily protein	SHINE 1 (SHN1); CONTAINS InterPro DOMAIN/s: DNA-binding, integrase-type (InterPro:IPR016177), Pathogenesis-related transcriptional factor/ERF, DNA-binding (InterPro:IPR001471); BEST Arabidopsis thaliana protein match is: Integrase-type DNA-binding superfamily protein (TAIR:AT5G25390.2); Has 5918 Blast hits to 5765 proteins in 265 species: Archae - 0; Bacteria - 6; Metazoa - 9; Fungi - 23; Plants …
cassava4.1_016343m.g	-0.340961	1.40804	0.0904772	0.550474	2.57569	-0.39959	-6.79861	-5.03082	-4.69958	-0.890815	1.40749	-0.803609	-2.64704	-0.421205	-1.94099	-2.71466	-0.193642	-4.51758	29	cassava4.1_016343m.g	RNA.regulation of transcription.AP2/EREBP, APETALA2/Ethylene-responsive element binding protein family	AT1G19210	loc_os02g54050	AP2/EREBP	cd	RT			AP2 domain-containing transcription factor, putative	Integrase-type DNA-binding superfamily protein	Integrase-type DNA-binding superfamily protein; FUNCTIONS IN: DNA binding, sequence-specific DNA binding transcription factor activity; INVOLVED IN: regulation of transcription, DNA-dependent; LOCATED IN: nucleus; EXPRESSED IN: 12 plant structures; EXPRESSED DURING: 4 anthesis, LP.10 ten leaves visible, C globular stage, LP.02 two leaves visible, petal differentiation and expansion stage; CONTAIN…
cassava4.1_015301m.g	-1.33924	-0.0565673	1.18992	0.754149	2.57032	3.30159	1.85061	2.73491	2.63127	-1.74568	-8.36548	0.237738	-1.26793	0.695578	0.614109	0.549684	-0.373001	-0.103977	6	cassava4.1_015301m.g	RNA.regulation of transcription.AP2/EREBP, APETALA2/Ethylene-responsive element binding protein family	AT1G21910	loc_os06g10780	AP2/EREBP	c	RT			AP2 domain-containing transcription factor family protein	Integrase-type DNA-binding superfamily protein	Integrase-type DNA-binding superfamily protein; FUNCTIONS IN: DNA binding, sequence-specific DNA binding transcription factor activity; INVOLVED IN: regulation of transcription, DNA-dependent; LOCATED IN: nucleus, chloroplast; EXPRESSED IN: 22 plant structures; EXPRESSED DURING: 13 growth stages; CONTAINS InterPro DOMAIN/s: DNA-binding, integrase-type (InterPro:IPR016177), Pathogenesis-related tr…
cassava4.1_025891m.g	1.99741	3.31716	-0.615897	0.657	-0.0869355	0.705899	0.162065	-0.24964	-0.00685711	-1.73471	-3.08449	-1.27321	0.517001	-0.968041	1.62298	-1.78684	-3.55006	-3.25498	2	cassava4.1_025891m.g	RNA.regulation of transcription.AP2/EREBP, APETALA2/Ethylene-responsive element binding protein family	AT1G28160	loc_os02g32040	AP2/EREBP	c	FL			ethylene-responsive element-binding family protein	Integrase-type DNA-binding superfamily protein	Integrase-type DNA-binding superfamily protein; CONTAINS InterPro DOMAIN/s: DNA-binding, integrase-type (InterPro:IPR016177), Pathogenesis-related transcriptional factor/ERF, DNA-binding (InterPro:IPR001471); BEST Arabidopsis thaliana protein match is: Integrase-type DNA-binding superfamily protein (TAIR:AT5G13910.1); Has 5516 Blast hits to 5465 proteins in 246 species: Archae - 0; Bacteria - 0; …
cassava4.1_023697m.g	-7.75136	0.788544	1.29449	5.67966	0	0	-0.919984	-0.0179852	-1.41914	2.73655	0.886272	1.47604	0.295542	-5.49494	1.18464	-2.39389	-3.0968	-3.74547	11	cassava4.1_023697m.g	RNA.regulation of transcription.AP2/EREBP, APETALA2/Ethylene-responsive element binding protein family	AT1G28360	loc_os05g41760	AP2/EREBP	d	RT			ERF12 (ERF DOMAIN PROTEIN 12); DNA binding / transcription factor/ transcription repressor	ERF domain protein 12	ERF domain protein 12 (ERF12); CONTAINS InterPro DOMAIN/s: DNA-binding, integrase-type (InterPro:IPR016177), Pathogenesis-related transcriptional factor/ERF, DNA-binding (InterPro:IPR001471); BEST Arabidopsis thaliana protein match is: ethylene responsive element binding factor 4 (TAIR:AT3G15210.1); Has 5550 Blast hits to 5447 proteins in 245 species: Archae - 0; Bacteria - 0; Metazoa - 1; Fungi …
cassava4.1_021579m.g	6.68043	0	5.61346	5.67966	0	0	-1.48093	-0.524248	-1.05511	-5.39578	-5.39578	0.0668898	-6.47886	0.862327	0.780987	2.67331	-3.54419	-2.41805	11	cassava4.1_021579m.g	RNA.regulation of transcription.AP2/EREBP, APETALA2/Ethylene-responsive element binding protein family	AT1G51120	loc_os01g49830	AP2/EREBP	d	RT			AP2 domain-containing transcription factor, putative	AP2/B3 transcription factor family protein	AP2/B3 transcription factor family protein; FUNCTIONS IN: DNA binding, sequence-specific DNA binding transcription factor activity; INVOLVED IN: regulation of transcription, DNA-dependent; LOCATED IN: nucleus; CONTAINS InterPro DOMAIN/s: DNA-binding, integrase-type (InterPro:IPR016177), Transcriptional factor B3 (InterPro:IPR003340), Pathogenesis-related transcriptional factor/ERF, DNA-binding (I…
cassava4.1_010102m.g	2.56523	1.15951	1.08828	-0.213688	0.675551	1.61362	0.743823	1.54065	0.0105802	0.333504	3.18231	2.10916	-1.68958	0.589677	-1.4143	1.04298	-0.366821	-1.2359	8	cassava4.1_010102m.g	RNA.regulation of transcription.AP2/EREBP, APETALA2/Ethylene-responsive element binding protein family	AT1G78080	loc_os02g51670	AP2/EREBP	d	FL			RAP2.4 (related to AP2 4); DNA binding / transcription factor	related to AP2 4	related to AP2 4 (RAP2.4); CONTAINS InterPro DOMAIN/s: DNA-binding, integrase-type (InterPro:IPR016177), Pathogenesis-related transcriptional factor/ERF, DNA-binding (InterPro:IPR001471); BEST Arabidopsis thaliana protein match is: Integrase-type DNA-binding superfamily protein (TAIR:AT1G22190.1); Has 5853 Blast hits to 5721 proteins in 258 species: Archae - 0; Bacteria - 10; Metazoa - 0; Fungi -…
cassava4.1_026245m.g	-1.69176	0.741155	0.16081	-2.69896	-1.36695	-1.56454	-0.656445	-1.4265	-0.229067	-1.92475	-1.69236	-1.51568	-1.06997	-0.816891	-0.732777	0.259735	0.485132	1.28391	7	cassava4.1_026245m.g	RNA.regulation of transcription.AP2/EREBP, APETALA2/Ethylene-responsive element binding protein family	AT2G44940	loc_os04g46440	AP2/EREBP	d	FL			AP2 domain-containing transcription factor TINY, putative	Integrase-type DNA-binding superfamily protein	Integrase-type DNA-binding superfamily protein; FUNCTIONS IN: DNA binding, sequence-specific DNA binding transcription factor activity; INVOLVED IN: regulation of transcription, DNA-dependent; LOCATED IN: nucleus, chloroplast; EXPRESSED IN: 22 plant structures; EXPRESSED DURING: 13 growth stages; CONTAINS InterPro DOMAIN/s: DNA-binding, integrase-type (InterPro:IPR016177), Pathogenesis-related tr…
cassava4.1_014267m.g	2.0443	-0.0159707	1.77247	-0.199385	-1.18632	-0.430439	-1.56737	-0.894908	-0.765683	-0.0189971	1.47286	4.19224	-0.282586	1.5718	3.73	-0.890586	0.329447	1.67306	2	cassava4.1_014267m.g	RNA.regulation of transcription.AP2/EREBP, APETALA2/Ethylene-responsive element binding protein family	AT3G16770	loc_os06g09390	AP2/EREBP	c	FL			ATEBP (ETHYLENE-RESPONSIVE ELEMENT BINDING PROTEIN); DNA binding / protein binding / transcription activator/ transcription factor	ethylene-responsive element binding protein	ethylene-responsive element binding protein (EBP); CONTAINS InterPro DOMAIN/s: DNA-binding, integrase-type (InterPro:IPR016177), Pathogenesis-related transcriptional factor/ERF, DNA-binding (InterPro:IPR001471); BEST Arabidopsis thaliana protein match is: Integrase-type DNA-binding superfamily protein (TAIR:AT2G47520.1); Has 5957 Blast hits to 5752 proteins in 250 species: Archae - 0; Bacteria - …
cassava4.1_013880m.g	-0.621141	0.315216	0.51071	0.979033	-1.13528	-0.193424	-1.96033	-2.64086	-1.80904	1.1119	-0.346114	0.299519	0.0384838	0.399524	1.42353	-0.433042	0.00450584	0.354725	5	cassava4.1_013880m.g	RNA.regulation of transcription.AP2/EREBP, APETALA2/Ethylene-responsive element binding protein family	AT3G16770	loc_os06g09390	AP2/EREBP	c	RT			ATEBP (ETHYLENE-RESPONSIVE ELEMENT BINDING PROTEIN); DNA binding / protein binding / transcription activator/ transcription factor	ethylene-responsive element binding protein	ethylene-responsive element binding protein (EBP); CONTAINS InterPro DOMAIN/s: DNA-binding, integrase-type (InterPro:IPR016177), Pathogenesis-related transcriptional factor/ERF, DNA-binding (InterPro:IPR001471); BEST Arabidopsis thaliana protein match is: Integrase-type DNA-binding superfamily protein (TAIR:AT2G47520.1); Has 5957 Blast hits to 5752 proteins in 250 species: Archae - 0; Bacteria - …
cassava4.1_012390m.g	1.38687	3.05145	4.00413	2.96851	3.98061	4.05909	-2.10306	-0.159685	-0.309245	-0.946649	0.867921	-0.0245925	-1.77433	-1.15481	-1.45861	-0.735635	-0.333992	-2.84859	15	cassava4.1_012390m.g	RNA.regulation of transcription.AP2/EREBP, APETALA2/Ethylene-responsive element binding protein family	AT3G16770	loc_os07g47790	AP2/EREBP	c				ATEBP (ETHYLENE-RESPONSIVE ELEMENT BINDING PROTEIN); DNA binding / protein binding / transcription activator/ transcription factor	ethylene-responsive element binding protein	ethylene-responsive element binding protein (EBP); CONTAINS InterPro DOMAIN/s: DNA-binding, integrase-type (InterPro:IPR016177), Pathogenesis-related transcriptional factor/ERF, DNA-binding (InterPro:IPR001471); BEST Arabidopsis thaliana protein match is: Integrase-type DNA-binding superfamily protein (TAIR:AT2G47520.1); Has 5957 Blast hits to 5752 proteins in 250 species: Archae - 0; Bacteria - …
cassava4.1_028446m.g	0	5.40066	5.61346	5.67966	7.67057	5.72763	1.0709	1.24029	-1.12152	-1.73545	-7.36985	-0.923629	12.3792	5.77391	7.25985	-0.170501	-2.02695	-2.99088	11	cassava4.1_028446m.g	RNA.regulation of transcription.AP2/EREBP, APETALA2/Ethylene-responsive element binding protein family	AT3G57600	loc_os03g07830	AP2/EREBP	d	RT			AP2 domain-containing transcription factor, putative	Integrase-type DNA-binding superfamily protein	Integrase-type DNA-binding superfamily protein; FUNCTIONS IN: DNA binding, sequence-specific DNA binding transcription factor activity; INVOLVED IN: regulation of transcription, DNA-dependent; LOCATED IN: nucleus; EXPRESSED IN: 17 plant structures; EXPRESSED DURING: 11 growth stages; CONTAINS InterPro DOMAIN/s: DNA-binding, integrase-type (InterPro:IPR016177), Pathogenesis-related transcriptional…
cassava4.1_033707m.g	-4.38599	0.886964	-2.17804	-0.19623	1.04688	-2.32384	-0.325208	-2.68364	0.367759	-0.73848	-4.30552	-0.136593	1.06963	-2.1441	1.14773	-2.99249	0.255684	-0.239767	1	cassava4.1_033707m.g	RNA.regulation of transcription.AP2/EREBP, APETALA2/Ethylene-responsive element binding protein family	AT4G11140	loc_os04g32620	AP2/EREBP	c	FL			CRF1 (CYTOKININ RESPONSE FACTOR 1); DNA binding / transcription factor	cytokinin response factor 1	cytokinin response factor 1 (CRF1); CONTAINS InterPro DOMAIN/s: DNA-binding, integrase-type (InterPro:IPR016177), Pathogenesis-related transcriptional factor/ERF, DNA-binding (InterPro:IPR001471); BEST Arabidopsis thaliana protein match is: cytokinin response factor 2 (TAIR:AT4G23750.2); Has 1807 Blast hits to 1807 proteins in 277 species: Archae - 0; Bacteria - 0; Metazoa - 736; Fungi - 347; Pla…
cassava4.1_015361m.g	-0.561492	0.719099	0.673745	0.339856	-1.21422	2.11896	-2.79772	-0.990394	-1.03215	0.243464	0.186701	1.96423	0.108648	-1.12549	0.901388	-3.62797	-1.0453	-5.51604	11	cassava4.1_015361m.g	RNA.regulation of transcription.AP2/EREBP, APETALA2/Ethylene-responsive element binding protein family	AT4G25480	loc_os04g48350	AP2/EREBP	d	RT			DREB1A (DEHYDRATION RESPONSE ELEMENT B1A); DNA binding / transcription activator/ transcription factor	dehydration response element B1A	dehydration response element B1A (DREB1A); CONTAINS InterPro DOMAIN/s: DNA-binding, integrase-type (InterPro:IPR016177), Pathogenesis-related transcriptional factor/ERF, DNA-binding (InterPro:IPR001471); BEST Arabidopsis thaliana protein match is: C-repeat/DRE binding factor 2 (TAIR:AT4G25470.1); Has 30201 Blast hits to 17322 proteins in 780 species: Archae - 12; Bacteria - 1396; Metazoa - 17338;…
cassava4.1_015843m.g	-6.43944	0.523233	2.148	0.747658	1.75271	2.10975	-2.17843	-2.84424	-2.54223	-2.53906	-1.32321	-1.72724	0.299547	0.695578	1.41843	-2.43891	-0.541261	-4.32699	11	cassava4.1_015843m.g	RNA.regulation of transcription.AP2/EREBP, APETALA2/Ethylene-responsive element binding protein family	AT4G25480	loc_os04g48350	AP2/EREBP	d	RT			DREB1A (DEHYDRATION RESPONSE ELEMENT B1A); DNA binding / transcription activator/ transcription factor	dehydration response element B1A	dehydration response element B1A (DREB1A); CONTAINS InterPro DOMAIN/s: DNA-binding, integrase-type (InterPro:IPR016177), Pathogenesis-related transcriptional factor/ERF, DNA-binding (InterPro:IPR001471); BEST Arabidopsis thaliana protein match is: C-repeat/DRE binding factor 2 (TAIR:AT4G25470.1); Has 30201 Blast hits to 17322 proteins in 780 species: Archae - 12; Bacteria - 1396; Metazoa - 17338;…
cassava4.1_002957m.g	-2.41417	-0.408833	-3.93456	8.65482	10.3085	10.2249	1.91356	0.729983	0.519898	1.16717	-4.78834	-1.70136	-0.693354	-1.69684	-0.791166	-0.578375	-2.2045	-1.90755	18	cassava4.1_002957m.g	RNA.regulation of transcription.AP2/EREBP, APETALA2/Ethylene-responsive element binding protein family	AT4G37750	loc_os03g56050	AP2/EREBP	cd	FL			ANT (AINTEGUMENTA); DNA binding / transcription factor	Integrase-type DNA-binding superfamily protein	AINTEGUMENTA (ANT); CONTAINS InterPro DOMAIN/s: DNA-binding, integrase-type (InterPro:IPR016177), Pathogenesis-related transcriptional factor/ERF, DNA-binding (InterPro:IPR001471); BEST Arabidopsis thaliana protein match is: Integrase-type DNA-binding superfamily protein (TAIR:AT1G72570.1); Has 7251 Blast hits to 5191 proteins in 264 species: Archae - 0; Bacteria - 9; Metazoa - 18; Fungi - 8; Pla…
cassava4.1_003216m.g	-1.36093	-2.07578	-4.02534	-2.48143	-2.92767	-4.30038	0.148114	0.151338	1.05267	-1.30124	-4.95149	-5.67823	-0.624099	-2.5454	-3.62353	2.55179	2.26464	2.29932	34	cassava4.1_003216m.g	RNA.regulation of transcription.AP2/EREBP, APETALA2/Ethylene-responsive element binding protein family	AT4G37750	loc_os03g56050	AP2/EREBP	cd				ANT (AINTEGUMENTA); DNA binding / transcription factor	Integrase-type DNA-binding superfamily protein	AINTEGUMENTA (ANT); CONTAINS InterPro DOMAIN/s: DNA-binding, integrase-type (InterPro:IPR016177), Pathogenesis-related transcriptional factor/ERF, DNA-binding (InterPro:IPR001471); BEST Arabidopsis thaliana protein match is: Integrase-type DNA-binding superfamily protein (TAIR:AT1G72570.1); Has 7251 Blast hits to 5191 proteins in 264 species: Archae - 0; Bacteria - 9; Metazoa - 18; Fungi - 8; Pla…
cassava4.1_013886m.g	2.27769	0.418508	3.06008	-1.40198	-1.38975	2.66117	1.30802	2.0985	-0.696466	-0.9966	0.299633	-0.172472	-0.748652	1.27188	0.367107	0.206076	-0.373205	-1.49874	2	cassava4.1_013886m.g	RNA.regulation of transcription.AP2/EREBP, APETALA2/Ethylene-responsive element binding protein family	AT5G11590	loc_os04g46440	AP2/EREBP	c	FL			TINY2 (TINY2); DNA binding / transcription factor	Integrase-type DNA-binding superfamily protein	TINY2 (TINY2); FUNCTIONS IN: DNA binding, sequence-specific DNA binding transcription factor activity; INVOLVED IN: regulation of transcription, DNA-dependent; LOCATED IN: nucleus; EXPRESSED IN: shoot apex, embryo, hypocotyl, leaf; EXPRESSED DURING: LP.10 ten leaves visible, D bilateral stage; CONTAINS InterPro DOMAIN/s: DNA-binding, integrase-type (InterPro:IPR016177), Pathogenesis-related trans…
cassava4.1_014632m.g	1.70242	1.37582	2.25622	2.52404	3.17723	3.3378	0.583643	1.50014	2.37341	-0.752032	3.58672	1.64946	-0.752029	2.25678	1.44719	-1.01407	-0.132966	0.93343	15	cassava4.1_014632m.g	RNA.regulation of transcription.AP2/EREBP, APETALA2/Ethylene-responsive element binding protein family	AT5G13330	loc_os04g32620	AP2/EREBP	c				Rap2.6L (related to AP2 6L); DNA binding / transcription factor	related to AP2 6l	related to AP2 6l (Rap2.6L); FUNCTIONS IN: DNA binding, sequence-specific DNA binding transcription factor activity; INVOLVED IN: regulation of transcription, DNA-dependent; LOCATED IN: nucleus; EXPRESSED IN: 11 plant structures; EXPRESSED DURING: LP.04 four leaves visible, 4 anthesis, C globular stage, petal differentiation and expansion stage, E expanded cotyledon stage; CONTAINS InterPro DOMAI…
cassava4.1_021815m.g	-5.45597	0.927514	2.13522	-9.06641	-1.80852	-9.06641	-7.38181	1.60552	1.63474	-0.75303	-0.934439	-2.90281	9.46666	8.33673	8.25513	6.04964	1.28302	7.54302	12	cassava4.1_021815m.g	RNA.regulation of transcription.AP2/EREBP, APETALA2/Ethylene-responsive element binding protein family	AT5G19790	loc_os07g38750	AP2/EREBP	d	RT			RAP2.11 (related to AP2 11); DNA binding / transcription factor	related to AP2 11	related to AP2 11 (RAP2.11); FUNCTIONS IN: DNA binding, sequence-specific DNA binding transcription factor activity; INVOLVED IN: regulation of transcription, DNA-dependent; LOCATED IN: nucleus; EXPRESSED IN: root hair, epidermis, primary root differentiation zone; CONTAINS InterPro DOMAIN/s: DNA-binding, integrase-type (InterPro:IPR016177), Pathogenesis-related transcriptional factor/ERF, DNA-bi…
cassava4.1_031623m.g	-0.745012	-6.43944	-0.825982	0	0	0	-10.9588	-1.34447	-1.39566	5.6344	5.8627	0	0	0	0	-2.94657	-2.32912	-4.45844	11	cassava4.1_031623m.g	RNA.regulation of transcription.AP2/EREBP, APETALA2/Ethylene-responsive element binding protein family	AT5G21960	loc_os06g09790	AP2/EREBP	d	RT			AP2 domain-containing transcription factor, putative	Integrase-type DNA-binding superfamily protein	Integrase-type DNA-binding superfamily protein; FUNCTIONS IN: DNA binding, sequence-specific DNA binding transcription factor activity; INVOLVED IN: regulation of transcription, DNA-dependent; LOCATED IN: nucleus; CONTAINS InterPro DOMAIN/s: DNA-binding, integrase-type (InterPro:IPR016177), Pathogenesis-related transcriptional factor/ERF, DNA-binding (InterPro:IPR001471); BEST Arabidopsis thalian…
cassava4.1_027443m.g	0	5.40066	6.59865	-6.90588	1.56901	0.388446	-9.18297	-2.64234	-1.8606	1.69733	-1.50715	5.15801	0.66244	0.283871	-0.0194821	-3.04901	-3.50021	-4.29959	11	cassava4.1_027443m.g	RNA.regulation of transcription.AP2/EREBP, APETALA2/Ethylene-responsive element binding protein family	AT5G51990	loc_os04g48350	AP2/EREBP	d	RT			CBF4 (C- REPEAT-BINDING FACTOR 4); DNA binding / transcription activator/ transcription factor	C-repeat-binding factor 4	C-repeat-binding factor 4 (CBF4); FUNCTIONS IN: DNA binding, transcription activator activity, sequence-specific DNA binding transcription factor activity; INVOLVED IN: response to water deprivation, regulation of transcription, DNA-dependent, response to abscisic acid stimulus; LOCATED IN: nucleus, chloroplast; EXPRESSED IN: stem, root, pedicel, carpel; EXPRESSED DURING: 4 anthesis, petal differ…
cassava4.1_015402m.g	-8.74801	-2.36453	-1.56937	0	7.99108	6.71395	-11.5029	-3.97005	-4.59258	1.56299	-2.50278	1.15353	-0.976654	-1.79798	-9.55198	-1.02254	-2.50708	-4.19441	11	cassava4.1_015402m.g	RNA.regulation of transcription.AP2/EREBP, APETALA2/Ethylene-responsive element binding protein family	AT5G52020	loc_os02g45420	AP2/EREBP	d	RT			AP2 domain-containing protein	Integrase-type DNA-binding superfamily protein	Integrase-type DNA-binding superfamily protein; FUNCTIONS IN: DNA binding, transcription activator activity, sequence-specific DNA binding transcription factor activity; INVOLVED IN: defense response to fungus; LOCATED IN: chloroplast; EXPRESSED IN: root, flower; EXPRESSED DURING: petal differentiation and expansion stage; CONTAINS InterPro DOMAIN/s: DNA-binding, integrase-type (InterPro:IPR01617…
cassava4.1_007457m.g	3.38147	1.52469	6.44084	-0.825442	-0.078169	5.48865	2.11511	4.70611	4.33757	-1.33505	4.12318	-1.097	-7.47075	4.68626	1.19824	0.580993	1.09887	3.73055	6	cassava4.1_007457m.g	RNA.regulation of transcription.AP2/EREBP, APETALA2/Ethylene-responsive element binding protein family	AT5G64750		AP2/EREBP	c	RT			ABR1 (ABA REPRESSOR1); DNA binding / transcription factor	Integrase-type DNA-binding superfamily protein	ABA REPRESSOR1 (ABR1); CONTAINS InterPro DOMAIN/s: DNA-binding, integrase-type (InterPro:IPR016177), Pathogenesis-related transcriptional factor/ERF, DNA-binding (InterPro:IPR001471); BEST Arabidopsis thaliana protein match is: Integrase-type DNA-binding superfamily protein (TAIR:AT5G61890.1); Has 1807 Blast hits to 1807 proteins in 277 species: Archae - 0; Bacteria - 0; Metazoa - 736; Fungi - 34…
cassava4.1_001105m.g	-0.25116	0.0583362	-0.14114	2.34118	3.54965	3.39743	0.235073	-0.363465	-0.0304207	0.471291	-0.0908618	-0.289009	-2.21677	2.32986	1.26342	-1.37754	0.398888	1.03878	4	cassava4.1_001105m.g	RNA.regulation of transcription.ARF, Auxin Response Factor family	AT1G19850	loc_os04g56850	ARF	c	FEL			MP (MONOPTEROS); transcription factor	Transcriptional factor B3 family protein / auxin-responsive factor AUX/IAA-related	MONOPTEROS (MP); FUNCTIONS IN: sequence-specific DNA binding transcription factor activity, promoter binding; INVOLVED IN: in 8 processes; LOCATED IN: nucleus, membrane; EXPRESSED IN: 21 plant structures; EXPRESSED DURING: 11 growth stages; CONTAINS InterPro DOMAIN/s: Aux/IAA-ARF-dimerisation (InterPro:IPR011525), Transcriptional factor B3 (InterPro:IPR003340), AUX/IAA protein (InterPro:IPR003311…
cassava4.1_001357m.g	-0.75598	-1.00153	-0.681104	-1.45088	-1.97841	-0.315486	0.890758	0.344209	0.547352	-0.286357	0.945647	1.74823	-2.297	0.371217	-2.93539	0.570712	0.0077064	0.572302	9	cassava4.1_001357m.g	RNA.regulation of transcription.ARF, Auxin Response Factor family	AT1G30330	loc_os12g41950	ARF	d	FEL			ARF6 (AUXIN RESPONSE FACTOR 6); transcription factor	auxin response factor 6	auxin response factor 6 (ARF6); FUNCTIONS IN: sequence-specific DNA binding transcription factor activity; INVOLVED IN: flower development, response to auxin stimulus, regulation of transcription, DNA-dependent; LOCATED IN: nucleus; EXPRESSED IN: 28 plant structures; EXPRESSED DURING: 13 growth stages; CONTAINS InterPro DOMAIN/s: Aux/IAA-ARF-dimerisation (InterPro:IPR011525), Transcriptional fact…
cassava4.1_004716m.g	2.36787	1.26441	1.12697	-0.840122	-0.0376656	0.0213507	0.103061	0.62782	-0.412943	-0.514349	3.10322	1.336	-2.19976	0.104111	-2.14655	0.452781	0.223369	1.16823	9	cassava4.1_004716m.g	RNA.regulation of transcription.ARF, Auxin Response Factor family	AT2G28350	loc_os06g47150	ARF	d	FEL			ARF10 (AUXIN RESPONSE FACTOR 10); miRNA binding / transcription factor	auxin response factor 10	auxin response factor 10 (ARF10); FUNCTIONS IN: sequence-specific DNA binding transcription factor activity, miRNA binding; INVOLVED IN: in 13 processes; LOCATED IN: nucleus; EXPRESSED IN: 25 plant structures; EXPRESSED DURING: 15 growth stages; CONTAINS InterPro DOMAIN/s: Aux/IAA-ARF-dimerisation (InterPro:IPR011525), Transcriptional factor B3 (InterPro:IPR003340), AUX/IAA protein (InterPro:IPR0…
cassava4.1_002399m.g	0.957053	0.106843	1.15107	1.88561	1.81299	1.91376	0.916006	1.28549	-0.100415	-0.196478	0.135475	-0.478645	-0.93363	-1.73415	-0.664787	0.860267	-0.0335463	0.514569	4	cassava4.1_002399m.g	RNA.regulation of transcription.ARF, Auxin Response Factor family	AT2G33860	loc_os05g48870	ARF	c	FEL			ETT (ETTIN); DNA binding / transcription factor	Transcriptional factor B3 family protein / auxin-responsive factor AUX/IAA-related	ETTIN (ETT); FUNCTIONS IN: DNA binding, sequence-specific DNA binding transcription factor activity; INVOLVED IN: response to auxin stimulus, vegetative phase change, regulation of transcription, DNA-dependent, abaxial cell fate specification, auxin metabolic process; LOCATED IN: nucleus; EXPRESSED IN: 24 plant structures; EXPRESSED DURING: 13 growth stages; CONTAINS InterPro DOMAIN/s: Transcript…
cassava4.1_002762m.g	1.27852	2.78308	2.7515	0.435472	0.726553	-0.219319	-0.609627	0.0414145	-0.608632	0.374153	0.617097	0.249676	-0.140391	0.409345	0.24234	-0.260421	-1.98806	-0.826989	2	cassava4.1_002762m.g	RNA.regulation of transcription.ARF, Auxin Response Factor family	AT4G23980	loc_os02g35140	ARF	c	FL			ARF9 (AUXIN RESPONSE FACTOR 9); transcription factor	auxin response factor 9	auxin response factor 9 (ARF9); FUNCTIONS IN: sequence-specific DNA binding transcription factor activity; INVOLVED IN: regulation of transcription, DNA-dependent; LOCATED IN: nucleus; EXPRESSED IN: 22 plant structures; EXPRESSED DURING: 13 growth stages; CONTAINS InterPro DOMAIN/s: Aux/IAA-ARF-dimerisation (InterPro:IPR011525), Transcriptional factor B3 (InterPro:IPR003340), AUX/IAA protein (Int…
cassava4.1_002408m.g	-3.46744	-1.72574	-4.22567	0.394223	0.0590763	-1.03881	-1.88769	-2.50933	-1.38115	0.954233	-3.20149	-0.525682	0.492883	1.6441	1.71417	-1.15385	0.0805855	-0.670844	16	cassava4.1_002408m.g	RNA.regulation of transcription.ARF, Auxin Response Factor family	AT4G23980	loc_os04g36054	ARF	c				ARF9 (AUXIN RESPONSE FACTOR 9); transcription factor	auxin response factor 9	auxin response factor 9 (ARF9); FUNCTIONS IN: sequence-specific DNA binding transcription factor activity; INVOLVED IN: regulation of transcription, DNA-dependent; LOCATED IN: nucleus; EXPRESSED IN: 22 plant structures; EXPRESSED DURING: 13 growth stages; CONTAINS InterPro DOMAIN/s: Aux/IAA-ARF-dimerisation (InterPro:IPR011525), Transcriptional factor B3 (InterPro:IPR003340), AUX/IAA protein (Int…
cassava4.1_001979m.g	-1.24464	-2.25019	-1.58077	-0.978586	-0.966362	-1.83502	1.316	1.23688	0.639076	0.0126229	-1.10687	0.67066	-1.06049	-2.18317	-2.26491	0.0799256	-0.983936	0.311377	9	cassava4.1_001979m.g	RNA.regulation of transcription.ARF, Auxin Response Factor family	AT5G60450	loc_os01g70270	ARF	d	FEL			ARF4 (AUXIN RESPONSE FACTOR 4); transcription factor	auxin response factor 4	auxin response factor 4 (ARF4); FUNCTIONS IN: sequence-specific DNA binding transcription factor activity; INVOLVED IN: vegetative phase change, regulation of transcription, DNA-dependent, abaxial cell fate specification; LOCATED IN: nucleus; EXPRESSED IN: 25 plant structures; EXPRESSED DURING: 12 growth stages; CONTAINS InterPro DOMAIN/s: Aux/IAA-ARF-dimerisation (InterPro:IPR011525), Transcript…
cassava4.1_002216m.g	-2.93058	-1.48987	-2.15558	0.908811	1.52961	1.36352	-0.81044	-0.50003	-0.0862603	1.18058	-1.65197	0.452176	-0.434992	1.07768	1.31767	-0.00241724	0.463854	-0.833607	1	cassava4.1_002216m.g	RNA.regulation of transcription.ARF, Auxin Response Factor family	AT5G62000	loc_os11g32110	ARF	c	FL			ARF2 (AUXIN RESPONSE FACTOR 2); protein binding / transcription factor	auxin response factor 2	auxin response factor 2 (ARF2); FUNCTIONS IN: protein binding, sequence-specific DNA binding transcription factor activity; INVOLVED IN: in 7 processes; LOCATED IN: nucleus, chloroplast; EXPRESSED IN: 24 plant structures; EXPRESSED DURING: 13 growth stages; CONTAINS InterPro DOMAIN/s: Aux/IAA-ARF-dimerisation (InterPro:IPR011525), Transcriptional factor B3 (InterPro:IPR003340), AUX/IAA protein (I…
cassava4.1_001542m.g	0.512271	0.153259	-0.10552	-1.97247	-2.5621	-2.42594	0.755349	0.72267	-1.04551	0.183553	0.464641	1.171	-1.30655	-1.57242	-1.38779	-0.457428	-1.93832	-1.11646	3	cassava4.1_001542m.g	RNA.regulation of transcription.ARF, Auxin Response Factor family	AT5G62000	loc_os11g32110	ARF	c	FEL			ARF2 (AUXIN RESPONSE FACTOR 2); protein binding / transcription factor	auxin response factor 2	auxin response factor 2 (ARF2); FUNCTIONS IN: protein binding, sequence-specific DNA binding transcription factor activity; INVOLVED IN: in 7 processes; LOCATED IN: nucleus, chloroplast; EXPRESSED IN: 24 plant structures; EXPRESSED DURING: 13 growth stages; CONTAINS InterPro DOMAIN/s: Aux/IAA-ARF-dimerisation (InterPro:IPR011525), Transcriptional factor B3 (InterPro:IPR003340), AUX/IAA protein (I…
cassava4.1_031982m.g	-1.1468	-0.448357	-1.64299	-2.88435	-2.45769	-6.39531	0.918116	1.14243	1.25206	0.51374	1.08902	-0.11201	-0.108026	-1.33249	-0.749074	-1.31811	-2.84982	-1.15784	3	cassava4.1_031982m.g	RNA.regulation of transcription.ARF, Auxin Response Factor family	AT5G62000	loc_os11g32110	ARF	c	FEL			ARF2 (AUXIN RESPONSE FACTOR 2); protein binding / transcription factor	auxin response factor 2	auxin response factor 2 (ARF2); FUNCTIONS IN: protein binding, sequence-specific DNA binding transcription factor activity; INVOLVED IN: in 7 processes; LOCATED IN: nucleus, chloroplast; EXPRESSED IN: 24 plant structures; EXPRESSED DURING: 13 growth stages; CONTAINS InterPro DOMAIN/s: Aux/IAA-ARF-dimerisation (InterPro:IPR011525), Transcriptional factor B3 (InterPro:IPR003340), AUX/IAA protein (I…
cassava4.1_002738m.g	2.60414	3.51754	2.1591	2.44329	0.598837	0.635459	2.39543	1.39894	2.86968	-1.55851	-0.522311	0.0683632	0.714499	0.0215904	-0.793152	1.61146	1.76501	-0.162478	17	cassava4.1_002738m.g	RNA.regulation of transcription.ARR	AT2G25180	loc_os06g08440	ARR	c			cytokinin signalling	ARR12 (ARABIDOPSIS RESPONSE REGULATOR 12); transcription factor/ two-component response regulator	response regulator 12	response regulator 12 (RR12); CONTAINS InterPro DOMAIN/s: Response regulator, plant B-type (InterPro:IPR017053), Myb-like DNA-binding domain, SHAQKYF class (InterPro:IPR006447), CheY-like (InterPro:IPR011006), Myb, DNA-binding (InterPro:IPR014778), Homeodomain-like (InterPro:IPR009057), Signal transduction response regulator, receiver domain (InterPro:IPR001789), HTH transcriptional regulator, My…
cassava4.1_019933m.g	-4.35644	-1.66452	-4.96899	-0.483535	-2.0374	-5.28304	-0.547552	-3.12783	-1.83808	0.604557	-2.16677	-0.373702	1.3014	-2.69961	0.458774	-1.98981	0.580772	0.542886	32	cassava4.1_019933m.g	RNA.regulation of transcription.ARR	AT2G40670	loc_os04g36070	ARR	c				ARR16 (ARABIDOPSIS RESPONSE REGULATOR 16); transcription regulator/ two-component response regulator	response regulator 16	response regulator 16 (RR16); CONTAINS InterPro DOMAIN/s: CheY-like (InterPro:IPR011006), Signal transduction response regulator, receiver domain (InterPro:IPR001789); BEST Arabidopsis thaliana protein match is: response regulator 17 (TAIR:AT3G56380.1); Has 23045 Blast hits to 22821 proteins in 2006 species: Archae - 145; Bacteria - 19499; Metazoa - 15; Fungi - 406; Plants - 1290; Viruses - 6; Ot…
cassava4.1_002952m.g	1.97283	1.7308	1.94833	0.223018	0.0212082	0.195313	0.980295	1.45091	0.844219	-0.46579	1.00613	0.220206	-0.790773	-0.32272	0.24708	-0.00731334	-0.41849	-0.175171	2	cassava4.1_002952m.g	RNA.regulation of transcription.ARR	AT3G16857	loc_os03g12350	ARR	c	FL		cytokinin signalling	ARR1 (ARABIDOPSIS RESPONSE REGULATOR 1); transcription factor/ two-component response regulator	response regulator 1	response regulator 1 (RR1); CONTAINS InterPro DOMAIN/s: Response regulator, plant B-type (InterPro:IPR017053), Myb-like DNA-binding domain, SHAQKYF class (InterPro:IPR006447), CheY-like (InterPro:IPR011006), Myb, DNA-binding (InterPro:IPR014778), Homeodomain-like (InterPro:IPR009057), Signal transduction response regulator, receiver domain (InterPro:IPR001789), HTH transcriptional regulator, Myb-…
cassava4.1_015797m.g	-12.3888	-2.62869	-5.79013	-10.8015	-3.5436	-5.07387	-3.69923	-5.77185	-11.3279	-0.930672	-1.56424	1.00503	0.30103	0.284174	4.11565	-2.42715	1.17693	-0.233551	1	cassava4.1_015797m.g	RNA.regulation of transcription.ARR	AT3G48100	loc_os12g04500	ARR	c	FL		cytokinin signalling	ARR5 (ARABIDOPSIS RESPONSE REGULATOR 5); transcription regulator/ two-component response regulator	response regulator 5	response regulator 5 (RR5); CONTAINS InterPro DOMAIN/s: CheY-like (InterPro:IPR011006), Signal transduction response regulator, receiver domain (InterPro:IPR001789); BEST Arabidopsis thaliana protein match is: response regulator 6 (TAIR:AT5G62920.1); Has 45766 Blast hits to 45301 proteins in 2636 species: Archae - 240; Bacteria - 40380; Metazoa - 18; Fungi - 471; Plants - 1420; Viruses - 2; Other…
cassava4.1_023865m.g	0.804769	-0.278674	0.0904772	0.226651	1.76836	1.10491	-2.12183	-2.8133	-4.60712	-0.339966	-0.370261	1.41968	-1.39474	-1.09096	-0.910415	-0.664229	0.569006	-1.43028	5	cassava4.1_023865m.g	RNA.regulation of transcription.ARR	AT5G62920	loc_os11g04720	ARR	c	RT		cytokinin signalling	ARR6 (RESPONSE REGULATOR 6); transcription regulator/ two-component response regulator	response regulator 6	response regulator 6 (ARR6); CONTAINS InterPro DOMAIN/s: CheY-like (InterPro:IPR011006), Signal transduction response regulator, receiver domain (InterPro:IPR001789); BEST Arabidopsis thaliana protein match is: response regulator 5 (TAIR:AT3G48100.1); Has 47436 Blast hits to 46969 proteins in 2667 species: Archae - 260; Bacteria - 41739; Metazoa - 17; Fungi - 503; Plants - 1416; Viruses - 4; Othe…
cassava4.1_016832m.g	-2.25146	0.103704	0.160755	0.820611	1.66629	-1.32782	0.019381	-0.66683	2.33615	-2.54557	-0.805513	-1.61521	-0.463216	0.44466	2.80024	-2.63264	0.620047	1.79844	7	cassava4.1_016832m.g	RNA.regulation of transcription.AS2,Lateral Organ Boundaries Gene Family	AT1G07900	loc_os03g17810	AS2	d	FL			LBD1 (LOB DOMAIN-CONTAINING PROTEIN 1)	LOB domain-containing protein 1	LOB domain-containing protein 1 (LBD1); CONTAINS InterPro DOMAIN/s: Lateral organ boundaries, LOB (InterPro:IPR004883); BEST Arabidopsis thaliana protein match is: LOB domain-containing protein 11 (TAIR:AT2G28500.1); Has 1035 Blast hits to 1030 proteins in 25 species: Archae - 0; Bacteria - 0; Metazoa - 0; Fungi - 0; Plants - 1035; Viruses - 0; Other Eukaryotes - 0 (source: NCBI BLink).
cassava4.1_012667m.g	-2.90777	-2.72288	-1.26984	-2.51164	-3.08204	-0.729158	-1.9539	-1.87642	-0.516753	0.726611	2.14924	-1.24381	-8.27461	0.0621164	-0.281572	0.209663	-1.28232	-0.189243	16	cassava4.1_012667m.g	RNA.regulation of transcription.AS2,Lateral Organ Boundaries Gene Family	AT3G02550	loc_os01g32770	AS2	c				LBD41 (LOB DOMAIN-CONTAINING PROTEIN 41)	LOB domain-containing protein 41	LOB domain-containing protein 41 (LBD41); CONTAINS InterPro DOMAIN/s: Lateral organ boundaries, LOB (InterPro:IPR004883), Asymmetric leaves, AS2/LOB (InterPro:IPR017414); BEST Arabidopsis thaliana protein match is: LOB domain-containing protein 40 (TAIR:AT1G67100.1); Has 601 Blast hits to 600 proteins in 23 species: Archae - 0; Bacteria - 0; Metazoa - 0; Fungi - 0; Plants - 601; Viruses - 0; Othe…
cassava4.1_017642m.g	-4.86038	-4.28766	-6.51772	-1.82495	-2.00488	-3.18545	-1.77092	-2.22168	-2.17059	-1.57489	-3.25786	-1.7933	-2.0137	-1.29707	0.295552	-0.852536	-1.08128	-1.367	18	cassava4.1_017642m.g	RNA.regulation of transcription.AS2,Lateral Organ Boundaries Gene Family	AT3G11090	loc_os01g07480	AS2	cd	FL			LBD21 (LOB DOMAIN-CONTAINING PROTEIN 21)	LOB domain-containing protein 21	LOB domain-containing protein 21 (LBD21); CONTAINS InterPro DOMAIN/s: Lateral organ boundaries, LOB (InterPro:IPR004883); BEST Arabidopsis thaliana protein match is: LOB domain-containing protein 25 (TAIR:AT3G27650.1); Has 1016 Blast hits to 1011 proteins in 25 species: Archae - 0; Bacteria - 0; Metazoa - 0; Fungi - 0; Plants - 1016; Viruses - 0; Other Eukaryotes - 0 (source: NCBI BLink).
cassava4.1_017634m.g	4.78205	2.92884	5.65237	-0.771756	-1.34293	1.46227	0.148114	2.98816	-2.61473	0.242872	4.91608	0.551677	-4.81495	-1.20011	-3.91981	3.02774	0.0308481	-0.574951	9	cassava4.1_017634m.g	RNA.regulation of transcription.AS2,Lateral Organ Boundaries Gene Family	AT3G27650	loc_os01g07480	AS2	d	FEL			LBD25 (LOB DOMAIN-CONTAINING PROTEIN 25)	LOB domain-containing protein 25	LOB domain-containing protein 25 (LBD25); CONTAINS InterPro DOMAIN/s: Lateral organ boundaries, LOB (InterPro:IPR004883); BEST Arabidopsis thaliana protein match is: Lateral organ boundaries (LOB) domain family protein (TAIR:AT5G63090.4); Has 960 Blast hits to 955 proteins in 25 species: Archae - 0; Bacteria - 0; Metazoa - 0; Fungi - 0; Plants - 960; Viruses - 0; Other Eukaryotes - 0 (source: NCB…
cassava4.1_011048m.g	-0.228233	-0.295542	0.179813	-2.4147	-2.29864	-1.50717	-0.828923	-1.02858	-3.33925	-0.699252	-1.24847	-0.686375	-2.00504	-2.95722	-1.73185	-0.840631	-1.07401	-0.376972	27	cassava4.1_011048m.g	RNA.regulation of transcription.Aux/IAA family	AT2G22670	loc_os12g40890	Aux/IAA	cd	FEL			IAA8; transcription factor	indoleacetic acid-induced protein 8	indoleacetic acid-induced protein 8 (IAA8); CONTAINS InterPro DOMAIN/s: Aux/IAA-ARF-dimerisation (InterPro:IPR011525), AUX/IAA protein (InterPro:IPR003311); BEST Arabidopsis thaliana protein match is: indole-3-acetic acid inducible 9 (TAIR:AT5G65670.2); Has 1685 Blast hits to 1683 proteins in 81 species: Archae - 0; Bacteria - 0; Metazoa - 0; Fungi - 0; Plants - 1684; Viruses - 0; Other Eukaryote…
cassava4.1_016728m.g	1.98901	2.54342	2.56107	2.38579	3.63312	3.36268	1.13128	1.57898	2.54132	-0.752032	0.888944	0.289807	2.03034	0.282766	-7.05842	-0.454986	-1.22736	-1.05542	15	cassava4.1_016728m.g	RNA.regulation of transcription.Aux/IAA family	AT3G04730	loc_os05g08570	Aux/IAA	c				IAA16; transcription factor	indoleacetic acid-induced protein 16	indoleacetic acid-induced protein 16 (IAA16); FUNCTIONS IN: sequence-specific DNA binding transcription factor activity; INVOLVED IN: response to auxin stimulus; LOCATED IN: nucleus; EXPRESSED IN: 22 plant structures; EXPRESSED DURING: 13 growth stages; CONTAINS InterPro DOMAIN/s: Aux/IAA-ARF-dimerisation (InterPro:IPR011525), AUX/IAA protein (InterPro:IPR003311); BEST Arabidopsis thaliana protei…
cassava4.1_011035m.g	2.73364	-1.72982	2.36872	-0.78912	-0.67014	1.74734	-0.599284	0.441167	-2.05675	-3.24973	2.3425	0.266245	-3.82154	-0.385003	-1.67748	-0.184064	-0.366278	-0.285664	21	cassava4.1_011035m.g	RNA.regulation of transcription.Aux/IAA family	AT3G16500	loc_os02g13520	Aux/IAA	cd				PAP1 (PHYTOCHROME-ASSOCIATED PROTEIN 1); transcription factor	phytochrome-associated protein 1	phytochrome-associated protein 1 (PAP1); FUNCTIONS IN: sequence-specific DNA binding transcription factor activity; INVOLVED IN: response to auxin stimulus; LOCATED IN: nucleus; EXPRESSED IN: 22 plant structures; EXPRESSED DURING: 13 growth stages; CONTAINS InterPro DOMAIN/s: Aux/IAA-ARF-dimerisation (InterPro:IPR011525), AUX/IAA protein (InterPro:IPR003311); BEST Arabidopsis thaliana protein mat…
cassava4.1_010892m.g	-1.17949	-0.912366	-0.414213	1.08884	0.370939	0.502706	0.372294	0.55901	0.934836	-0.575859	-2.31337	-1.84206	-3.15392	-1.51084	-0.519404	-2.30006	-0.113596	0.684804	7	cassava4.1_010892m.g	RNA.regulation of transcription.Aux/IAA family	AT3G16500	loc_os05g44810	Aux/IAA	d	FL			PAP1 (PHYTOCHROME-ASSOCIATED PROTEIN 1); transcription factor	phytochrome-associated protein 1	phytochrome-associated protein 1 (PAP1); FUNCTIONS IN: sequence-specific DNA binding transcription factor activity; INVOLVED IN: response to auxin stimulus; LOCATED IN: nucleus; EXPRESSED IN: 22 plant structures; EXPRESSED DURING: 13 growth stages; CONTAINS InterPro DOMAIN/s: Aux/IAA-ARF-dimerisation (InterPro:IPR011525), AUX/IAA protein (InterPro:IPR003311); BEST Arabidopsis thaliana protein mat…
cassava4.1_014928m.g	-0.780215	-0.761238	-2.62253	-1.15728	-1.97489	-2.52294	-1.16033	-0.765145	-0.824816	-0.975327	-3.3701	-0.823248	-1.23427	-2.28733	-1.72407	-1.92445	-0.892829	-1.26186	27	cassava4.1_014928m.g	RNA.regulation of transcription.Aux/IAA family	AT4G14550	loc_os12g40890	Aux/IAA	cd	FEL			IAA14 (INDOLE-3-ACETIC ACID INDUCIBLE 14); protein binding / transcription factor/ transcription repressor	indole-3-acetic acid inducible 14	indole-3-acetic acid inducible 14 (IAA14); CONTAINS InterPro DOMAIN/s: Aux/IAA-ARF-dimerisation (InterPro:IPR011525), AUX/IAA protein (InterPro:IPR003311); BEST Arabidopsis thaliana protein match is: indole-3-acetic acid 7 (TAIR:AT3G23050.1); Has 30201 Blast hits to 17322 proteins in 780 species: Archae - 12; Bacteria - 1396; Metazoa - 17338; Fungi - 3422; Plants - 5037; Viruses - 0; Other Eukary…
cassava4.1_016694m.g	2.55338	-0.311771	3.0544	-2.12451	-2.46818	1.07334	0.904437	2.39454	0.552843	0.363914	4.37365	2.60973	-4.27626	0.131016	-2.56918	0.332329	-1.86026	-1.65274	36	cassava4.1_016694m.g	RNA.regulation of transcription.Aux/IAA family	AT4G14550	loc_os01g08320	Aux/IAA	cd				IAA14 (INDOLE-3-ACETIC ACID INDUCIBLE 14); protein binding / transcription factor/ transcription repressor	indole-3-acetic acid inducible 14	indole-3-acetic acid inducible 14 (IAA14); CONTAINS InterPro DOMAIN/s: Aux/IAA-ARF-dimerisation (InterPro:IPR011525), AUX/IAA protein (InterPro:IPR003311); BEST Arabidopsis thaliana protein match is: indole-3-acetic acid 7 (TAIR:AT3G23050.1); Has 30201 Blast hits to 17322 proteins in 780 species: Archae - 12; Bacteria - 1396; Metazoa - 17338; Fungi - 3422; Plants - 5037; Viruses - 0; Other Eukary…
cassava4.1_015577m.g	-0.262542	0.0701175	0.56851	-0.676663	-3.30439	-1.20165	0.787453	1.27559	-0.709871	1.41982	-0.366926	-1.03393	1.75798	0.806783	-1.76594	2.37106	0.292868	1.73955	9	cassava4.1_015577m.g	RNA.regulation of transcription.Aux/IAA family	AT4G14550	loc_os12g40890	Aux/IAA	d	FEL			IAA14 (INDOLE-3-ACETIC ACID INDUCIBLE 14); protein binding / transcription factor/ transcription repressor	indole-3-acetic acid inducible 14	indole-3-acetic acid inducible 14 (IAA14); CONTAINS InterPro DOMAIN/s: Aux/IAA-ARF-dimerisation (InterPro:IPR011525), AUX/IAA protein (InterPro:IPR003311); BEST Arabidopsis thaliana protein match is: indole-3-acetic acid 7 (TAIR:AT3G23050.1); Has 30201 Blast hits to 17322 proteins in 780 species: Archae - 12; Bacteria - 1396; Metazoa - 17338; Fungi - 3422; Plants - 5037; Viruses - 0; Other Eukary…
cassava4.1_012616m.g	0.748371	1.90725	2.3858	0.641625	2.16655	1.71996	1.04468	0.481923	-0.356061	-0.355306	-0.212954	0.424444	-1.86673	-1.88359	-1.02785	0.544239	-0.0595995	0.0882181	15	cassava4.1_012616m.g	RNA.regulation of transcription.Aux/IAA family	AT4G28640	loc_os02g57250	Aux/IAA	c				IAA11 (INDOLE-3-ACETIC ACID INDUCIBLE 11); transcription factor	indole-3-acetic acid inducible 11	indole-3-acetic acid inducible 11 (IAA11); FUNCTIONS IN: sequence-specific DNA binding transcription factor activity; INVOLVED IN: response to auxin stimulus, response to cyclopentenone; LOCATED IN: nucleus; EXPRESSED IN: 23 plant structures; EXPRESSED DURING: 13 growth stages; CONTAINS InterPro DOMAIN/s: Aux/IAA-ARF-dimerisation (InterPro:IPR011525), AUX/IAA protein (InterPro:IPR003311); BEST Ar…
cassava4.1_012706m.g	2.96252	2.15104	2.55043	1.82014	1.74338	1.91156	1.31924	1.17077	-0.288523	0.909865	2.07139	-0.50057	-0.435254	-0.176581	-1.00911	0.561129	0.866994	0.887593	15	cassava4.1_012706m.g	RNA.regulation of transcription.Aux/IAA family	AT4G28640	loc_os02g57250	Aux/IAA	c				IAA11 (INDOLE-3-ACETIC ACID INDUCIBLE 11); transcription factor	indole-3-acetic acid inducible 11	indole-3-acetic acid inducible 11 (IAA11); FUNCTIONS IN: sequence-specific DNA binding transcription factor activity; INVOLVED IN: response to auxin stimulus, response to cyclopentenone; LOCATED IN: nucleus; EXPRESSED IN: 23 plant structures; EXPRESSED DURING: 13 growth stages; CONTAINS InterPro DOMAIN/s: Aux/IAA-ARF-dimerisation (InterPro:IPR011525), AUX/IAA protein (InterPro:IPR003311); BEST Ar…
cassava4.1_014431m.g	2.08607	1.34948	2.71851	2.31096	2.15133	1.31754	2.55279	2.52469	3.9868	1.92031	0.154429	2.74456	1.32331	-0.982283	-0.497386	0.259589	2.61073	2.32389	15	cassava4.1_014431m.g	RNA.regulation of transcription.Aux/IAA family	AT4G28640	loc_os02g57250	Aux/IAA	c				IAA11 (INDOLE-3-ACETIC ACID INDUCIBLE 11); transcription factor	indole-3-acetic acid inducible 11	indole-3-acetic acid inducible 11 (IAA11); FUNCTIONS IN: sequence-specific DNA binding transcription factor activity; INVOLVED IN: response to auxin stimulus, response to cyclopentenone; LOCATED IN: nucleus; EXPRESSED IN: 23 plant structures; EXPRESSED DURING: 13 growth stages; CONTAINS InterPro DOMAIN/s: Aux/IAA-ARF-dimerisation (InterPro:IPR011525), AUX/IAA protein (InterPro:IPR003311); BEST Ar…
cassava4.1_016842m.g	-2.36986	-2.05047	-2.60045	-2.57547	-2.68866	-2.65203	-1.47155	0.591481	0.317349	-1.0688	-0.656316	-1.08441	-0.93065	-1.17456	-1.19228	-0.304365	1.81965	0.206213	13	cassava4.1_016842m.g	RNA.regulation of transcription.Aux/IAA family	AT5G43700	loc_os03g43400	Aux/IAA	c				ATAUX2-11 (AUXIN INDUCIBLE 2-11); DNA binding / transcription factor	AUX/IAA transcriptional regulator family protein	AUXIN INDUCIBLE 2-11 (ATAUX2-11); CONTAINS InterPro DOMAIN/s: Aux/IAA-ARF-dimerisation (InterPro:IPR011525), AUX/IAA protein (InterPro:IPR003311); BEST Arabidopsis thaliana protein match is: AUX/IAA transcriptional regulator family protein (TAIR:AT1G04240.1); Has 1807 Blast hits to 1807 proteins in 277 species: Archae - 0; Bacteria - 0; Metazoa - 736; Fungi - 347; Plants - 385; Viruses - 0; Other…
cassava4.1_016873m.g	1.2061	0.428372	1.45268	-2.23974	-2.64138	-0.945027	-0.779177	0.445349	-1.42714	-1.23514	-0.296978	-0.958377	-1.68377	-1.87738	-0.782985	-0.493704	-0.759471	0.25184	9	cassava4.1_016873m.g	RNA.regulation of transcription.Aux/IAA family	AT5G43700	loc_os12g40900	Aux/IAA	d	FEL			ATAUX2-11 (AUXIN INDUCIBLE 2-11); DNA binding / transcription factor	AUX/IAA transcriptional regulator family protein	AUXIN INDUCIBLE 2-11 (ATAUX2-11); CONTAINS InterPro DOMAIN/s: Aux/IAA-ARF-dimerisation (InterPro:IPR011525), AUX/IAA protein (InterPro:IPR003311); BEST Arabidopsis thaliana protein match is: AUX/IAA transcriptional regulator family protein (TAIR:AT1G04240.1); Has 1807 Blast hits to 1807 proteins in 277 species: Archae - 0; Bacteria - 0; Metazoa - 736; Fungi - 347; Plants - 385; Viruses - 0; Other…
cassava4.1_010089m.g	-3.00736	-1.06056	-3.83044	0.864686	0.871358	-3.49753	0.369423	-2.48725	-0.985977	0.141989	-1.64657	-0.391386	1.02372	-0.53896	0.642065	-1.83604	0.903707	1.26368	1	cassava4.1_010089m.g	RNA.regulation of transcription.Aux/IAA family	AT5G65670	loc_os12g40890	Aux/IAA	c	FL			IAA9 (INDOLE-3-ACETIC ACID INDUCIBLE 9); transcription factor	indole-3-acetic acid inducible 9	indole-3-acetic acid inducible 9 (IAA9); CONTAINS InterPro DOMAIN/s: Aux/IAA-ARF-dimerisation (InterPro:IPR011525), AUX/IAA protein (InterPro:IPR003311); BEST Arabidopsis thaliana protein match is: indoleacetic acid-induced protein 8 (TAIR:AT2G22670.4); Has 2126 Blast hits to 2124 proteins in 85 species: Archae - 0; Bacteria - 0; Metazoa - 1; Fungi - 3; Plants - 2121; Viruses - 0; Other Eukaryote…
cassava4.1_009755m.g	-3.72924	-2.16864	-1.31918	-0.826631	-0.715008	-1.77581	-0.462516	-0.381325	-1.7522	-0.0249711	-3.39887	-2.73752	-0.938265	-1.09238	-1.32577	0.614073	-1.12041	-0.736363	18	cassava4.1_009755m.g	RNA.regulation of transcription.Aux/IAA family	AT5G65670	loc_os12g40890	Aux/IAA	cd	FL			IAA9 (INDOLE-3-ACETIC ACID INDUCIBLE 9); transcription factor	indole-3-acetic acid inducible 9	indole-3-acetic acid inducible 9 (IAA9); CONTAINS InterPro DOMAIN/s: Aux/IAA-ARF-dimerisation (InterPro:IPR011525), AUX/IAA protein (InterPro:IPR003311); BEST Arabidopsis thaliana protein match is: indoleacetic acid-induced protein 8 (TAIR:AT2G22670.4); Has 2126 Blast hits to 2124 proteins in 85 species: Archae - 0; Bacteria - 0; Metazoa - 1; Fungi - 3; Plants - 2121; Viruses - 0; Other Eukaryote…
cassava4.1_003856m.g	-1.89166	-1.25023	-2.13459	-0.375617	-0.793699	-0.071629	-0.880687	-1.20739	-0.372265	0.967706	-0.298608	0.721874	0.157146	0.457032	-0.644857	0.26719	-0.889061	-1.30155	1	cassava4.1_003856m.g	RNA.regulation of transcription.bHLH,Basic Helix-Loop-Helix family	AT1G01260	loc_os01g13460	bHLH	c	FL	JAM2	JA and ABA responsive	basic helix-loop-helix (bHLH) family protein	basic helix-loop-helix (bHLH) DNA-binding superfamily protein	basic helix-loop-helix (bHLH) DNA-binding superfamily protein; FUNCTIONS IN: DNA binding, sequence-specific DNA binding transcription factor activity; INVOLVED IN: regulation of transcription; LOCATED IN: nucleus; EXPRESSED IN: 24 plant structures; EXPRESSED DURING: 15 growth stages; CONTAINS InterPro DOMAIN/s: Helix-loop-helix DNA-binding domain (InterPro:IPR001092), Helix-loop-helix DNA-binding…
cassava4.1_005159m.g	-1.99027	-0.870583	-1.91246	-0.119659	1.17234	-1.16128	-1.53248	-0.83331	0.276559	-0.640155	-1.02015	0.90944	-1.23294	-0.572725	-0.332913	-1.9589	-1.29774	-1.52244	1	cassava4.1_005159m.g	RNA.regulation of transcription.bHLH,Basic Helix-Loop-Helix family	AT1G01260	loc_os01g13460	bHLH	c	FL			basic helix-loop-helix (bHLH) family protein	basic helix-loop-helix (bHLH) DNA-binding superfamily protein	basic helix-loop-helix (bHLH) DNA-binding superfamily protein; FUNCTIONS IN: DNA binding, sequence-specific DNA binding transcription factor activity; INVOLVED IN: regulation of transcription; LOCATED IN: nucleus; EXPRESSED IN: 24 plant structures; EXPRESSED DURING: 15 growth stages; CONTAINS InterPro DOMAIN/s: Helix-loop-helix DNA-binding domain (InterPro:IPR001092), Helix-loop-helix DNA-binding…
cassava4.1_010829m.g	-1.41637	-1.27853	-0.366184	1.64934	1.04889	2.16757	-1.46732	-2.04853	-1.7751	-1.08961	-1.68674	-1.23528	-1.13692	2.28334	0.598191	-0.0363429	-0.274087	0.335392	5	cassava4.1_010829m.g	RNA.regulation of transcription.bHLH,Basic Helix-Loop-Helix family	AT1G05805	loc_os01g67480	bHLH	c	RT	AKS2	repressed by ABA	basic helix-loop-helix (bHLH) family protein	basic helix-loop-helix (bHLH) DNA-binding superfamily protein	basic helix-loop-helix (bHLH) DNA-binding superfamily protein; FUNCTIONS IN: DNA binding, sequence-specific DNA binding transcription factor activity; INVOLVED IN: regulation of transcription; LOCATED IN: cytosol; EXPRESSED IN: 24 plant structures; EXPRESSED DURING: 13 growth stages; CONTAINS InterPro DOMAIN/s: Helix-loop-helix DNA-binding domain (InterPro:IPR001092), Helix-loop-helix DNA-binding…
cassava4.1_016663m.g	-2.62194	-2.65903	-0.328303	1.43246	2.02905	2.23549	-0.435601	-1.42977	2.03559	-1.68974	-2.22186	-3.1423	0.0384838	-0.299627	0.317785	-0.172167	-0.138805	0.573536	1	cassava4.1_016663m.g	RNA.regulation of transcription.bHLH,Basic Helix-Loop-Helix family	AT1G09250	loc_os03g19780	bHLH	c	FL			transcription factor	basic helix-loop-helix (bHLH) DNA-binding superfamily protein	basic helix-loop-helix (bHLH) DNA-binding superfamily protein; FUNCTIONS IN: sequence-specific DNA binding transcription factor activity; INVOLVED IN: regulation of transcription; LOCATED IN: nucleus, chloroplast; EXPRESSED IN: 22 plant structures; EXPRESSED DURING: 13 growth stages; CONTAINS InterPro DOMAIN/s: Helix-loop-helix DNA-binding domain (InterPro:IPR001092), Helix-loop-helix DNA-binding…
cassava4.1_016517m.g	-2.01297	-1.53774	-3.17028	0.172361	-0.230147	-1.07706	-1.38076	-0.593987	1.27278	-1.22531	-3.0292	-2.55633	-1.23759	-0.130235	-1.79463	-1.44808	-0.0685049	-0.075456	18	cassava4.1_016517m.g	RNA.regulation of transcription.bHLH,Basic Helix-Loop-Helix family	AT1G09250	loc_os03g19780	bHLH	cd	FL	AIF4	cold response	transcription factor	basic helix-loop-helix (bHLH) DNA-binding superfamily protein	basic helix-loop-helix (bHLH) DNA-binding superfamily protein; FUNCTIONS IN: sequence-specific DNA binding transcription factor activity; INVOLVED IN: regulation of transcription; LOCATED IN: nucleus, chloroplast; EXPRESSED IN: 22 plant structures; EXPRESSED DURING: 13 growth stages; CONTAINS InterPro DOMAIN/s: Helix-loop-helix DNA-binding domain (InterPro:IPR001092), Helix-loop-helix DNA-binding…
cassava4.1_002400m.g	0.873087	1.61285	1.76832	1.7863	1.88237	0.746288	1.65501	2.678	1.86153	0.963774	0.964739	0.949385	-1.79527	-0.194436	-1.21196	-0.475983	0.556749	1.9035	33	cassava4.1_002400m.g	RNA.regulation of transcription.bHLH,Basic Helix-Loop-Helix family	AT1G09530	loc_os01g18290	bHLH	c				PIF3 (PHYTOCHROME INTERACTING FACTOR 3); DNA binding / protein binding / transcription factor/ transcription regulator	phytochrome interacting factor 3	phytochrome interacting factor 3 (PIF3); CONTAINS InterPro DOMAIN/s: Helix-loop-helix DNA-binding domain (InterPro:IPR001092), Helix-loop-helix DNA-binding (InterPro:IPR011598); BEST Arabidopsis thaliana protein match is: phytochrome interacting factor 3-like 1 (TAIR:AT2G46970.1); Has 4326 Blast hits to 4310 proteins in 315 species: Archae - 0; Bacteria - 2; Metazoa - 732; Fungi - 183; Plants - 3…
cassava4.1_013899m.g	-2.06103	0.859791	-2.50565	2.14923	2.03387	-2.19125	0.586426	-0.217136	1.36035	0.093907	-1.33903	0.386739	1.93049	-0.936263	2.25224	-0.56173	2.05462	2.12599	38	cassava4.1_013899m.g	RNA.regulation of transcription.bHLH,Basic Helix-Loop-Helix family	AT1G35460		bHLH	cd		bHLH1	temperature response	basic helix-loop-helix (bHLH) family protein	basic helix-loop-helix (bHLH) DNA-binding superfamily protein	basic helix-loop-helix (bHLH) DNA-binding superfamily protein; FUNCTIONS IN: DNA binding, sequence-specific DNA binding transcription factor activity; INVOLVED IN: regulation of transcription; LOCATED IN: nucleus; CONTAINS InterPro DOMAIN/s: Helix-loop-helix DNA-binding domain (InterPro:IPR001092), Helix-loop-helix DNA-binding (InterPro:IPR011598); BEST Arabidopsis thaliana protein match is: basi…
cassava4.1_004676m.g	-0.323254	0.293719	-1.45905	-0.370198	-1.86395	-4.06979	-3.13888	-3.60499	-4.34691	0.021558	-1.74432	0.215234	0.0564382	-0.5449	0.0607856	-0.854602	2.02703	0.706317	23	cassava4.1_004676m.g	RNA.regulation of transcription.bHLH,Basic Helix-Loop-Helix family	AT1G68920	loc_os09g29830	bHLH	c				basic helix-loop-helix (bHLH) family protein	basic helix-loop-helix (bHLH) DNA-binding superfamily protein	basic helix-loop-helix (bHLH) DNA-binding superfamily protein; FUNCTIONS IN: sequence-specific DNA binding transcription factor activity; INVOLVED IN: regulation of transcription; LOCATED IN: nucleus; EXPRESSED IN: 22 plant structures; EXPRESSED DURING: 13 growth stages; CONTAINS InterPro DOMAIN/s: Helix-loop-helix DNA-binding domain (InterPro:IPR001092), Helix-loop-helix DNA-binding (InterPro:IP…
cassava4.1_011260m.g	-1.59694	-2.78015	-1.94226	-0.200636	-1.61587	-1.37309	-0.256416	-1.06957	-1.36336	-0.403497	0.506747	0.703427	-1.50481	-0.482914	-0.644857	-0.107043	0.699647	0.51763	1	cassava4.1_011260m.g	RNA.regulation of transcription.bHLH,Basic Helix-Loop-Helix family	AT1G69010	loc_os08g38210	bHLH	c	FL		shade response	BIM2 (BES1-interacting Myc-like protein 2); DNA binding / transcription factor	BES1-interacting Myc-like protein 2	BES1-interacting Myc-like protein 2 (BIM2); FUNCTIONS IN: DNA binding, sequence-specific DNA binding transcription factor activity; INVOLVED IN: dTDP-rhamnose biosynthetic process, regulation of transcription; LOCATED IN: nucleus; EXPRESSED IN: 22 plant structures; EXPRESSED DURING: 13 growth stages; CONTAINS InterPro DOMAIN/s: Helix-loop-helix DNA-binding domain (InterPro:IPR001092), Helix-loop-…
cassava4.1_011969m.g	-4.9825	-1.87601	-2.85001	1.26536	0.238878	-0.434009	1.5687	-0.387981	2.04707	0.0680834	-3.44843	-1.40188	3.22176	1.86493	2.26806	3.9661	0.576081	0.727833	1	cassava4.1_011969m.g	RNA.regulation of transcription.bHLH,Basic Helix-Loop-Helix family	AT1G69010	loc_os08g38210	bHLH	c	FL			BIM2 (BES1-interacting Myc-like protein 2); DNA binding / transcription factor	BES1-interacting Myc-like protein 2	BES1-interacting Myc-like protein 2 (BIM2); FUNCTIONS IN: DNA binding, sequence-specific DNA binding transcription factor activity; INVOLVED IN: dTDP-rhamnose biosynthetic process, regulation of transcription; LOCATED IN: nucleus; EXPRESSED IN: 22 plant structures; EXPRESSED DURING: 13 growth stages; CONTAINS InterPro DOMAIN/s: Helix-loop-helix DNA-binding domain (InterPro:IPR001092), Helix-loop-…
cassava4.1_011743m.g	1.62885	2.45028	2.58765	2.25781	3.60851	3.24872	1.69687	2.49531	2.44033	0.630028	0.862403	1.12147	-0.756401	-1.18755	-0.270814	0.193289	0.0824159	0.0709988	15	cassava4.1_011743m.g	RNA.regulation of transcription.bHLH,Basic Helix-Loop-Helix family	AT1G69010	loc_os08g38210	bHLH	c				BIM2 (BES1-interacting Myc-like protein 2); DNA binding / transcription factor	BES1-interacting Myc-like protein 2	BES1-interacting Myc-like protein 2 (BIM2); FUNCTIONS IN: DNA binding, sequence-specific DNA binding transcription factor activity; INVOLVED IN: dTDP-rhamnose biosynthetic process, regulation of transcription; LOCATED IN: nucleus; EXPRESSED IN: 22 plant structures; EXPRESSED DURING: 13 growth stages; CONTAINS InterPro DOMAIN/s: Helix-loop-helix DNA-binding domain (InterPro:IPR001092), Helix-loop-…
cassava4.1_010104m.g	2.54587	1.98044	1.88528	1.02153	0.923688	1.7848	0.775249	0.515969	1.36141	0.420452	2.7331	1.58829	-0.754561	1.57253	0.75008	-0.434335	1.94085	1.13836	2	cassava4.1_010104m.g	RNA.regulation of transcription.bHLH,Basic Helix-Loop-Helix family	AT2G42280	loc_os08g39630	bHLH	c	FL	AKS3	ABA-RESPONSIVE KINASE SUBSTRATE 3	basic helix-loop-helix (bHLH) family protein	basic helix-loop-helix (bHLH) DNA-binding superfamily protein	basic helix-loop-helix (bHLH) DNA-binding superfamily protein; FUNCTIONS IN: DNA binding, sequence-specific DNA binding transcription factor activity; INVOLVED IN: regulation of transcription; LOCATED IN: nucleus; EXPRESSED IN: 16 plant structures; EXPRESSED DURING: 8 growth stages; CONTAINS InterPro DOMAIN/s: Helix-loop-helix DNA-binding domain (InterPro:IPR001092), Helix-loop-helix DNA-binding …
cassava4.1_007893m.g	-1.00908	-0.688228	2.5278	0.119732	-0.0375856	4.10425	0.787453	2.21357	1.43297	-1.70576	0.808179	1.53203	-4.92509	-0.306586	-3.15561	-0.0288556	-0.579612	-0.282188	9	cassava4.1_007893m.g	RNA.regulation of transcription.bHLH,Basic Helix-Loop-Helix family	AT2G42280	loc_os08g39630	bHLH	d	FEL			basic helix-loop-helix (bHLH) family protein	basic helix-loop-helix (bHLH) DNA-binding superfamily protein	basic helix-loop-helix (bHLH) DNA-binding superfamily protein; FUNCTIONS IN: DNA binding, sequence-specific DNA binding transcription factor activity; INVOLVED IN: regulation of transcription; LOCATED IN: nucleus; EXPRESSED IN: 16 plant structures; EXPRESSED DURING: 8 growth stages; CONTAINS InterPro DOMAIN/s: Helix-loop-helix DNA-binding domain (InterPro:IPR001092), Helix-loop-helix DNA-binding …
cassava4.1_015901m.g	1.21453	0.26239	-1.54241	0.347985	0.326013	-0.795482	-0.490554	-0.616894	-1.25625	-2.77109	-2.85252	-1.20377	-2.34311	0.0334196	0.131374	-1.07976	-0.843404	-0.569787	7	cassava4.1_015901m.g	RNA.regulation of transcription.bHLH,Basic Helix-Loop-Helix family	AT3G17100		bHLH	d	FL			transcription factor	sequence-specific DNA binding transcription factors	sequence-specific DNA binding transcription factors; FUNCTIONS IN: sequence-specific DNA binding transcription factor activity; INVOLVED IN: regulation of transcription; LOCATED IN: chloroplast; EXPRESSED IN: 22 plant structures; EXPRESSED DURING: 13 growth stages; BEST Arabidopsis thaliana protein match is: basic helix-loop-helix (bHLH) DNA-binding superfamily protein (TAIR:AT3G06590.2); Has 168…
cassava4.1_005473m.g	2.87132	0.473543	1.89702	-2.28835	-2.86014	1.09987	1.09529	2.52899	-1.37895	0.401173	4.3523	1.59596	-5.03713	0.344388	-2.85872	1.85848	-1.51136	-2.11875	36	cassava4.1_005473m.g	RNA.regulation of transcription.bHLH,Basic Helix-Loop-Helix family	AT3G26744	loc_os11g32100	bHLH	cd		ICE1	controls CBF3/DREB1A expression and freezing tolerance	ICE1 (INDUCER OF CBF EXPRESSION 1); DNA binding / transcription activator/ transcription factor	basic helix-loop-helix (bHLH) DNA-binding superfamily protein	INDUCER OF CBF EXPRESSION 1 (ICE1); CONTAINS InterPro DOMAIN/s: Helix-loop-helix DNA-binding domain (InterPro:IPR001092), Helix-loop-helix DNA-binding (InterPro:IPR011598); BEST Arabidopsis thaliana protein match is: basic helix-loop-helix (bHLH) DNA-binding superfamily protein (TAIR:AT1G12860.1); Has 2623 Blast hits to 2616 proteins in 144 species: Archae - 0; Bacteria - 0; Metazoa - 19; Fungi -…
cassava4.1_015582m.g	1.23874	1.26041	2.47601	-0.977176	-1.22706	-0.0560562	-0.23279	-2.55947	-1.6272	0.893723	0.836959	-0.153351	-1.2756	1.69598	0.615991	-2.67641	-1.30371	1.08075	5	cassava4.1_015582m.g	RNA.regulation of transcription.bHLH,Basic Helix-Loop-Helix family	AT3G47640	loc_os03g26210	bHLH	c	RT			basic helix-loop-helix (bHLH) family protein	basic helix-loop-helix (bHLH) DNA-binding superfamily protein	POPEYE (PYE); FUNCTIONS IN: DNA binding, sequence-specific DNA binding transcription factor activity; INVOLVED IN: cellular response to iron ion starvation, iron ion homeostasis, regulation of transcription; LOCATED IN: nucleus, chloroplast; EXPRESSED IN: 23 plant structures; EXPRESSED DURING: 13 growth stages; CONTAINS InterPro DOMAIN/s: Helix-loop-helix DNA-binding domain (InterPro:IPR001092), …
cassava4.1_015506m.g	3.39025	1.1166	1.47567	-0.848911	-1.84947	-0.143309	1.81678	1.57201	0.34331	1.27907	3.09641	1.84395	-1.61042	0.949918	-0.607195	-0.0207894	-0.880084	-0.741923	8	cassava4.1_015506m.g	RNA.regulation of transcription.bHLH,Basic Helix-Loop-Helix family	AT3G47640	loc_os07g43530	bHLH	d	FL			basic helix-loop-helix (bHLH) family protein	basic helix-loop-helix (bHLH) DNA-binding superfamily protein	POPEYE (PYE); FUNCTIONS IN: DNA binding, sequence-specific DNA binding transcription factor activity; INVOLVED IN: cellular response to iron ion starvation, iron ion homeostasis, regulation of transcription; LOCATED IN: nucleus, chloroplast; EXPRESSED IN: 23 plant structures; EXPRESSED DURING: 13 growth stages; CONTAINS InterPro DOMAIN/s: Helix-loop-helix DNA-binding domain (InterPro:IPR001092), …
cassava4.1_009158m.g	-1.53374	-1.24144	-2.2714	-0.837891	-1.79334	-1.82078	-3.49042	-2.90397	-4.28005	0.986352	0.0859972	0.659511	1.74808	0.2241	0.241772	-1.29469	0.173635	0.220969	23	cassava4.1_009158m.g	RNA.regulation of transcription.bHLH,Basic Helix-Loop-Helix family	AT3G61950	loc_os02g52190	bHLH	c				basic helix-loop-helix (bHLH) family protein	basic helix-loop-helix (bHLH) DNA-binding superfamily protein	basic helix-loop-helix (bHLH) DNA-binding superfamily protein; FUNCTIONS IN: DNA binding, sequence-specific DNA binding transcription factor activity; INVOLVED IN: regulation of transcription; LOCATED IN: nucleus; EXPRESSED IN: 15 plant structures; EXPRESSED DURING: 10 growth stages; CONTAINS InterPro DOMAIN/s: Helix-loop-helix DNA-binding domain (InterPro:IPR001092), Helix-loop-helix DNA-binding…
cassava4.1_012570m.g	-1.34094	-1.71891	-1.8132	0.861229	0.148071	-0.0561042	-1.13051	-3.78714	-0.741328	0.585395	-1.64441	0.155393	1.24645	1.36806	0.66014	0.243475	0.97187	0.663486	1	cassava4.1_012570m.g	RNA.regulation of transcription.bHLH,Basic Helix-Loop-Helix family	AT4G02590	loc_os03g58330	bHLH	c	FL			UNE12 (unfertilized embryo sac 12); DNA binding / transcription factor	basic helix-loop-helix (bHLH) DNA-binding superfamily protein	unfertilized embryo sac 12 (UNE12); FUNCTIONS IN: DNA binding, sequence-specific DNA binding transcription factor activity; INVOLVED IN: double fertilization forming a zygote and endosperm, regulation of transcription; LOCATED IN: nucleus; EXPRESSED IN: 22 plant structures; EXPRESSED DURING: 13 growth stages; CONTAINS InterPro DOMAIN/s: Helix-loop-helix DNA-binding domain (InterPro:IPR001092), He…
cassava4.1_002844m.g	1.33408	1.65929	1.19771	3.09141	3.47598	2.38364	1.86685	2.45708	1.44599	-1.08803	-2.28694	-3.69089	0.798681	-0.994447	-0.129638	0.996544	1.92991	0.536818	4	cassava4.1_002844m.g	RNA.regulation of transcription.bHLH,Basic Helix-Loop-Helix family	AT4G09820	loc_os07g11020	bHLH	c	FEL			TT8 (TRANSPARENT TESTA 8); DNA binding / transcription factor	basic helix-loop-helix (bHLH) DNA-binding superfamily protein	TRANSPARENT TESTA 8 (TT8); FUNCTIONS IN: DNA binding, sequence-specific DNA binding transcription factor activity; INVOLVED IN: trichome differentiation, regulation of flavonoid biosynthetic process, regulation of proanthocyanidin biosynthetic process; LOCATED IN: nucleus; EXPRESSED IN: stem, hypocotyl, micropylar endosperm; EXPRESSED DURING: C globular stage; CONTAINS InterPro DOMAIN/s: Helix-lo…
cassava4.1_017879m.g	0.712724	-0.881867	-1.42255	-0.350735	-1.14558	-2.1083	-0.265479	0.735142	-0.0596239	-0.86193	-2.00505	-1.41486	-2.57782	-3.88244	-3.54988	-0.0611492	0.430552	-0.727556	9	cassava4.1_017879m.g	RNA.regulation of transcription.bHLH,Basic Helix-Loop-Helix family	AT4G14410	loc_os02g02480	bHLH	d	FEL			basic helix-loop-helix (bHLH) family protein	basic helix-loop-helix (bHLH) DNA-binding superfamily protein	basic Helix-Loop-Helix 104 (bHLH104); FUNCTIONS IN: DNA binding, sequence-specific DNA binding transcription factor activity; INVOLVED IN: regulation of transcription; LOCATED IN: nucleus; EXPRESSED IN: 24 plant structures; EXPRESSED DURING: 15 growth stages; CONTAINS InterPro DOMAIN/s: Helix-loop-helix DNA-binding domain (InterPro:IPR001092), Helix-loop-helix DNA-binding (InterPro:IPR011598); BE…
cassava4.1_026927m.g	4.56835	-0.163251	5.10617	-2.95251	-2.02424	2.17131	3.24562	4.30567	0.354598	0.504923	4.12534	3.09792	-5.51838	-1.68956	-4.62324	-0.253854	-2.83199	-3.11821	36	cassava4.1_026927m.g	RNA.regulation of transcription.bHLH,Basic Helix-Loop-Helix family	AT4G21330		bHLH	cd				DYT1 (DYSFUNCTIONAL TAPETUM 1); DNA binding / transcription factor	basic helix-loop-helix (bHLH) DNA-binding superfamily protein	DYSFUNCTIONAL TAPETUM 1 (DYT1); FUNCTIONS IN: DNA binding, sequence-specific DNA binding transcription factor activity; INVOLVED IN: tapetal layer development, regulation of transcription; LOCATED IN: nucleus; EXPRESSED IN: tapetum, floral meristem, anther primordium; CONTAINS InterPro DOMAIN/s: Helix-loop-helix DNA-binding domain (InterPro:IPR001092), Helix-loop-helix DNA-binding (InterPro:IPR01…
cassava4.1_007858m.g	-3.01449	-2.31686	-3.4172	-2.08837	-3.07331	-4.35045	-0.602838	-0.226142	-3.72709	-1.83785	-4.57305	-3.47979	-0.210807	0.0941626	0.344329	0.353184	-1.02532	-1.31127	7	cassava4.1_007858m.g	RNA.regulation of transcription.bHLH,Basic Helix-Loop-Helix family	AT4G34530	loc_os09g29830	bHLH	d	FL			CIB1 (CRYPTOCHROME-INTERACTING BASIC-HELIX-LOOP-HELIX 1); DNA binding / transcription factor	cryptochrome-interacting basic-helix-loop-helix 1	cryptochrome-interacting basic-helix-loop-helix 1 (CIB1); CONTAINS InterPro DOMAIN/s: Helix-loop-helix DNA-binding domain (InterPro:IPR001092), Helix-loop-helix DNA-binding (InterPro:IPR011598); BEST Arabidopsis thaliana protein match is: basic helix-loop-helix (bHLH) DNA-binding superfamily protein (TAIR:AT1G68920.2); Has 2243 Blast hits to 2231 proteins in 129 species: Archae - 0; Bacteria - 9;…
cassava4.1_030773m.g	0.82488	2.02451	3.0116	0.924495	1.22564	1.60963	3.59515	3.12143	3.49378	3.16684	3.79527	-8.68653	4.33113	1.52996	-1.20683	3.13156	0.573683	-1.47609	8	cassava4.1_030773m.g	RNA.regulation of transcription.bHLH,Basic Helix-Loop-Helix family	AT4G38070		bHLH	d	FL			bHLH family protein	basic helix-loop-helix (bHLH) DNA-binding superfamily protein	basic helix-loop-helix (bHLH) DNA-binding superfamily protein; FUNCTIONS IN: DNA binding, sequence-specific DNA binding transcription factor activity; INVOLVED IN: regulation of transcription; LOCATED IN: mitochondrion; EXPRESSED IN: 19 plant structures; EXPRESSED DURING: 11 growth stages; CONTAINS InterPro DOMAIN/s: Helix-loop-helix DNA-binding domain (InterPro:IPR001092), Helix-loop-helix DNA-b…
cassava4.1_015138m.g	1.41263	1.00157	0.932886	1.9625	2.27721	1.01185	9.8859	10.2811	11.1468	-0.199494	-0.522954	-0.0189699	-0.895627	-0.245653	-1.49606	-0.415889	3.07125	2.90979	4	cassava4.1_015138m.g	RNA.regulation of transcription.bHLH,Basic Helix-Loop-Helix family	AT5G54680	loc_os08g04390	bHLH	c	FEL			ILR3 (iaa-leucine resistant3); DNA binding / transcription factor	basic helix-loop-helix (bHLH) DNA-binding superfamily protein	iaa-leucine resistant3 (ILR3); FUNCTIONS IN: DNA binding, sequence-specific DNA binding transcription factor activity; INVOLVED IN: regulation of transcription; LOCATED IN: nucleus; EXPRESSED IN: 24 plant structures; EXPRESSED DURING: 15 growth stages; CONTAINS InterPro DOMAIN/s: Helix-loop-helix DNA-binding domain (InterPro:IPR001092), Helix-loop-helix DNA-binding (InterPro:IPR011598); BEST Arab…
cassava4.1_015642m.g	-1.13025	-2.72378	-0.838657	-3.82372	-5.02851	-1.88476	0.817223	0.664654	-1.8541	0.768697	1.30836	-0.0795709	0.0791559	-0.46346	-0.665452	1.05128	-1.81782	-2.68564	3	cassava4.1_015642m.g	RNA.regulation of transcription.bHLH,Basic Helix-Loop-Helix family	AT5G57150	loc_os04g23550	bHLH	c	FEL			basic helix-loop-helix (bHLH) family protein	basic helix-loop-helix (bHLH) DNA-binding superfamily protein	basic helix-loop-helix (bHLH) DNA-binding superfamily protein; FUNCTIONS IN: DNA binding, sequence-specific DNA binding transcription factor activity; INVOLVED IN: regulation of transcription; LOCATED IN: nucleus; EXPRESSED IN: 24 plant structures; EXPRESSED DURING: 14 growth stages; CONTAINS InterPro DOMAIN/s: Helix-loop-helix DNA-binding domain (InterPro:IPR001092), Helix-loop-helix DNA-binding…
cassava4.1_006319m.g	1.98826	2.76796	2.34883	2.33426	2.25289	2.28148	0.86899	1.10909	0.584496	-0.13442	0.41967	-1.82118	-1.52656	-0.807636	-1.79463	1.20196	0.6307	0.867102	15	cassava4.1_006319m.g	RNA.regulation of transcription.bZIP transcription factor family	AT1G08320	loc_os11g05480	bZIP	c				bZIP family transcription factor	bZIP transcription factor family protein	bZIP transcription factor family protein; FUNCTIONS IN: DNA binding, sequence-specific DNA binding transcription factor activity; INVOLVED IN: regulation of transcription, DNA-dependent; EXPRESSED IN: 9 plant structures; EXPRESSED DURING: 6 growth stages; CONTAINS InterPro DOMAIN/s: Basic-leucine zipper (bZIP) transcription factor (InterPro:IPR004827), bZIP transcription factor, bZIP-1 (InterPro:…
cassava4.1_018239m.g	-5.75118	-4.07079	-4.84696	-2.55657	-3.12467	-9.8023	-1.7102	-4.233	-1.1297	0.0215302	-2.32071	0.16774	-0.865345	-2.86224	-0.96362	-2.65619	-0.0763155	0.408139	5	cassava4.1_018239m.g	RNA.regulation of transcription.bZIP transcription factor family	AT1G75390	loc_os02g03960	bZIP	c	RT			AtbZIP44 (Arabidopsis thaliana basic leucine-zipper 44); DNA binding / protein heterodimerization/ transcription factor	basic leucine-zipper 44	basic leucine-zipper 44 (bZIP44); FUNCTIONS IN: DNA binding, protein heterodimerization activity, sequence-specific DNA binding transcription factor activity; INVOLVED IN: regulation of transcription, DNA-dependent; LOCATED IN: chloroplast; CONTAINS InterPro DOMAIN/s: Basic-leucine zipper (bZIP) transcription factor (InterPro:IPR004827), bZIP transcription factor, bZIP-1 (InterPro:IPR011616); BES…
cassava4.1_022517m.g	-9.51216	-3.12868	-2.91351	-1.23981	-1.4897	-2.18646	-2.23644	-9.54499	-0.322358	-2.37569	-2.67305	-2.44414	1.92743	-0.588265	1.98912	-0.213195	1.00733	1.06314	7	cassava4.1_022517m.g	RNA.regulation of transcription.bZIP transcription factor family	AT1G75390	loc_os02g03960	bZIP	d	FL			AtbZIP44 (Arabidopsis thaliana basic leucine-zipper 44); DNA binding / protein heterodimerization/ transcription factor	basic leucine-zipper 44	basic leucine-zipper 44 (bZIP44); FUNCTIONS IN: DNA binding, protein heterodimerization activity, sequence-specific DNA binding transcription factor activity; INVOLVED IN: regulation of transcription, DNA-dependent; LOCATED IN: chloroplast; CONTAINS InterPro DOMAIN/s: Basic-leucine zipper (bZIP) transcription factor (InterPro:IPR004827), bZIP transcription factor, bZIP-1 (InterPro:IPR011616); BES…
cassava4.1_033849m.g	-1.00728	-2.52735	-1.16013	-1.07852	-0.966824	-0.551884	-1.72165	-2.9532	0.0411072	-0.539014	0.836788	-0.555789	0.675872	1.1517	0.947659	-0.168194	2.5739	2.16517	12	cassava4.1_033849m.g	RNA.regulation of transcription.bZIP transcription factor family	AT1G75390	loc_os02g03960	bZIP	d	RT			AtbZIP44 (Arabidopsis thaliana basic leucine-zipper 44); DNA binding / protein heterodimerization/ transcription factor	basic leucine-zipper 44	basic leucine-zipper 44 (bZIP44); FUNCTIONS IN: DNA binding, protein heterodimerization activity, sequence-specific DNA binding transcription factor activity; INVOLVED IN: regulation of transcription, DNA-dependent; LOCATED IN: chloroplast; CONTAINS InterPro DOMAIN/s: Basic-leucine zipper (bZIP) transcription factor (InterPro:IPR004827), bZIP transcription factor, bZIP-1 (InterPro:IPR011616); BES…
cassava4.1_008720m.g	1.56514	2.35943	1.79134	-2.03448	-1.40858	-1.39745	1.11061	0.763865	-0.860866	-0.13551	0.385391	0.336363	-2.59043	-0.867679	-0.922224	-0.208833	-1.0683	-0.992821	2	cassava4.1_008720m.g	RNA.regulation of transcription.bZIP transcription factor family	AT2G35530	loc_os12g13170	bZIP	c	FL			bZIP transcription factor family protein	basic region/leucine zipper transcription factor 16	basic region/leucine zipper transcription factor 16 (bZIP16); CONTAINS InterPro DOMAIN/s: Basic-leucine zipper (bZIP) transcription factor (InterPro:IPR004827), G-box binding, MFMR (InterPro:IPR012900), bZIP transcription factor, bZIP-1 (InterPro:IPR011616); BEST Arabidopsis thaliana protein match is: basic region/leucine zipper transcription factor 68 (TAIR:AT1G32150.1); Has 35333 Blast hits to …
cassava4.1_027969m.g	-5.45597	7.98707	-5.45597	0	5.69166	0	-13.1806	-6.06023	-6.84929	6.06777	-5.39578	-5.39578	2.28864	-6.47886	6.96807	0.258569	1.28666	-1.55363	5	cassava4.1_027969m.g	RNA.regulation of transcription.bZIP transcription factor family	AT2G36270	loc_os01g64000	bZIP	c	RT	ABI5	ABA signaling	ABI5 (ABA INSENSITIVE 5); DNA binding / transcription activator/ transcription factor	Basic-leucine zipper (bZIP) transcription factor family protein	ABA INSENSITIVE 5 (ABI5); CONTAINS InterPro DOMAIN/s: Basic-leucine zipper (bZIP) transcription factor (InterPro:IPR004827), bZIP transcription factor, bZIP-1 (InterPro:IPR011616); BEST Arabidopsis thaliana protein match is: abscisic acid responsive element-binding factor 1 (TAIR:AT1G49720.1); Has 3780 Blast hits to 3404 proteins in 335 species: Archae - 4; Bacteria - 363; Metazoa - 820; Fungi - …
cassava4.1_008339m.g	2.13399	0.528196	2.82669	-0.706382	-0.870259	1.12335	1.26438	0.660508	1.5862	1.04242	1.67007	0.871358	-0.746984	1.11573	-0.750043	0.429467	1.02241	-0.239184	2	cassava4.1_008339m.g	RNA.regulation of transcription.bZIP transcription factor family	AT2G46270	loc_os05g49420	bZIP	c	FL	GBF3	induced by ABA, cold and water deprivation	GBF3 (G-BOX BINDING FACTOR 3); sequence-specific DNA binding / transcription factor	G-box binding factor 3	G-box binding factor 3 (GBF3); CONTAINS InterPro DOMAIN/s: Basic-leucine zipper (bZIP) transcription factor (InterPro:IPR004827), G-box binding, MFMR (InterPro:IPR012900), bZIP transcription factor, bZIP-1 (InterPro:IPR011616); BEST Arabidopsis thaliana protein match is: G-box binding factor 2 (TAIR:AT4G01120.1); Has 2267 Blast hits to 2266 proteins in 215 species: Archae - 0; Bacteria - 77; Meta…
cassava4.1_011599m.g	2.45919	1.45984	1.6618	-0.463185	0.16149	0.732813	1.08794	1.54395	-0.31554	-0.359256	1.7194	-0.190845	-1.48237	0.590978	-0.581337	-0.118855	-0.696046	-1.00264	2	cassava4.1_011599m.g	RNA.regulation of transcription.bZIP transcription factor family	AT3G12250	loc_os03g20310	bZIP	c	FL			TGA6 (TGACG MOTIF-BINDING FACTOR 6); DNA binding / transcription factor	TGACG motif-binding factor 6	TGACG motif-binding factor 6 (TGA6); CONTAINS InterPro DOMAIN/s: Basic-leucine zipper (bZIP) transcription factor (InterPro:IPR004827), bZIP transcription factor, bZIP-1 (InterPro:IPR011616), DNA/RNA non-specific endonuclease, active site (InterPro:IPR018524); BEST Arabidopsis thaliana protein match is: bZIP transcription factor family protein (TAIR:AT5G06950.4); Has 938 Blast hits to 938 protein…
cassava4.1_017015m.g	-1.58068	-2.53054	-0.87579	-2.11336	-2.36325	-1.19224	0.0258007	-0.0115732	1.50707	1.23724	3.40464	2.17488	0.30082	1.08989	0.371843	1.42605	1.62235	2.04958	12	cassava4.1_017015m.g	RNA.regulation of transcription.bZIP transcription factor family	AT3G49760		bZIP	d	RT			AtbZIP5 (Arabidopsis thaliana basic leucine-zipper 5); DNA binding / transcription factor	basic leucine-zipper 5	basic leucine-zipper 5 (bZIP5); FUNCTIONS IN: DNA binding, sequence-specific DNA binding transcription factor activity; INVOLVED IN: regulation of transcription, DNA-dependent; LOCATED IN: nucleus; EXPRESSED IN: root stele, pericycle, root, primary root elongation zone, primary root differentiation zone; CONTAINS InterPro DOMAIN/s: Basic-leucine zipper (bZIP) transcription factor (InterPro:IPR004…
cassava4.1_018630m.g	-0.651274	-0.084085	-0.589516	1.18236	1.31241	0.676802	0.1444	1.04463	1.45431	0.0563	-0.0229626	-0.430794	2.08447	2.39871	-0.0601103	-0.212049	0.183766	-0.758203	10	cassava4.1_018630m.g	RNA.regulation of transcription.bZIP transcription factor family	AT3G62420	loc_os12g37410	bZIP	d	FEL			ATBZIP53 (BASIC REGION/LEUCINE ZIPPER MOTIF 53); DNA binding / protein heterodimerization/ sequence-specific DNA binding / transcription factor	basic region/leucine zipper motif 53	basic region/leucine zipper motif 53 (BZIP53); FUNCTIONS IN: sequence-specific DNA binding, DNA binding, protein heterodimerization activity, sequence-specific DNA binding transcription factor activity; INVOLVED IN: regulation of transcription, DNA-dependent; EXPRESSED IN: male gametophyte, pollen tube; EXPRESSED DURING: L mature pollen stage, M germinated pollen stage; CONTAINS InterPro DOMAIN/s…
cassava4.1_007487m.g	2.10281	0.502284	2.76951	-1.75003	-0.795437	1.19643	1.57165	2.0366	1.0597	2.35708	2.84331	3.72874	-0.530483	1.01352	-0.527348	0.487273	-0.867928	0.642043	19	cassava4.1_007487m.g	RNA.regulation of transcription.bZIP transcription factor family	AT4G02640	loc_os03g58250	bZIP	cd	FL			BZO2H1; DNA binding / protein heterodimerization/ sequence-specific DNA binding / transcription factor	bZIP transcription factor family protein	BZO2H1; CONTAINS InterPro DOMAIN/s: Basic-leucine zipper (bZIP) transcription factor (InterPro:IPR004827), bZIP transcription factor, bZIP-1 (InterPro:IPR011616), Basic leucine-zipper, C-terminal (InterPro:IPR020983); BEST Arabidopsis thaliana protein match is: basic leucine zipper 25 (TAIR:AT3G54620.1); Has 2464 Blast hits to 2453 proteins in 235 species: Archae - 2; Bacteria - 9; Metazoa - 253;…
cassava4.1_019256m.g	-1.66638	0.66478	-2.14447	0.881007	1.65171	-1.13003	0.917135	-1.2096	0.46555	-1.00562	-0.938077	-0.83605	0.370122	-1.74903	0.51748	-2.71822	1.10611	1.06331	1	cassava4.1_019256m.g	RNA.regulation of transcription.bZIP transcription factor family	AT5G10030	loc_os04g54474	bZIP	c	FL			TGA4 (TGACG MOTIF-BINDING FACTOR 4); DNA binding / calmodulin binding / transcription factor	TGACG motif-binding factor 4	TGACG motif-binding factor 4 (TGA4); FUNCTIONS IN: calmodulin binding, DNA binding, sequence-specific DNA binding transcription factor activity; INVOLVED IN: response to cold, defense response to bacterium; LOCATED IN: nucleus; EXPRESSED IN: 18 plant structures; EXPRESSED DURING: 9 growth stages; CONTAINS InterPro DOMAIN/s: Basic-leucine zipper (bZIP) transcription factor (InterPro:IPR004827), bZ…
cassava4.1_017720m.g	1.47305	0.70187	0.318249	0.28779	0.795769	1.5266	0.489752	0.213108	0.274349	1.85043	2.75528	2.1343	0.229959	1.36361	-0.621782	-1.16297	-0.570699	-0.620686	8	cassava4.1_017720m.g	RNA.regulation of transcription.bZIP transcription factor family	AT5G11260	loc_os02g10860	bZIP	d	FL	HY5	involved in ABA response	HY5 (ELONGATED HYPOCOTYL 5); DNA binding / double-stranded DNA binding / transcription factor	Basic-leucine zipper (bZIP) transcription factor family protein	ELONGATED HYPOCOTYL 5 (HY5); FUNCTIONS IN: double-stranded DNA binding, DNA binding, sequence-specific DNA binding transcription factor activity; INVOLVED IN: in 13 processes; LOCATED IN: nucleus; EXPRESSED IN: 23 plant structures; EXPRESSED DURING: 13 growth stages; CONTAINS InterPro DOMAIN/s: Basic-leucine zipper (bZIP) transcription factor (InterPro:IPR004827), bZIP transcription factor, bZIP-…
cassava4.1_012780m.g	-0.881366	0.165693	1.95052	0.324297	0.102192	-0.777976	1.78623	1.13231	3.69142	0.538918	0.104514	2.266	-0.228493	1.48954	1.95997	-0.656667	0.742427	2.03185	6	cassava4.1_012780m.g	RNA.regulation of transcription.bZIP transcription factor family	AT5G24800	loc_os02g07840	bZIP	c	RT			BZIP9 (BASIC LEUCINE ZIPPER 9); DNA binding / protein heterodimerization/ transcription factor	basic leucine zipper 9	basic leucine zipper 9 (BZIP9); FUNCTIONS IN: DNA binding, protein heterodimerization activity, sequence-specific DNA binding transcription factor activity; INVOLVED IN: regulation of transcription, DNA-dependent; LOCATED IN: nucleus; EXPRESSED IN: 26 plant structures; EXPRESSED DURING: 13 growth stages; CONTAINS InterPro DOMAIN/s: Basic-leucine zipper (bZIP) transcription factor (InterPro:IPR004…
cassava4.1_018467m.g	-3.3548	-1.60722	0.29066	0.34176	0.353981	-0.869218	-2.93857	-3.4775	-1.20628	0.395729	0.86082	0.964168	1.20617	0.605233	3.36908	-0.406356	0.538695	1.1093	16	cassava4.1_018467m.g	RNA.regulation of transcription.bZIP transcription factor family	AT5G24800	loc_os02g16680	bZIP	c				BZIP9 (BASIC LEUCINE ZIPPER 9); DNA binding / protein heterodimerization/ transcription factor	basic leucine zipper 9	basic leucine zipper 9 (BZIP9); FUNCTIONS IN: DNA binding, protein heterodimerization activity, sequence-specific DNA binding transcription factor activity; INVOLVED IN: regulation of transcription, DNA-dependent; LOCATED IN: nucleus; EXPRESSED IN: 26 plant structures; EXPRESSED DURING: 13 growth stages; CONTAINS InterPro DOMAIN/s: Basic-leucine zipper (bZIP) transcription factor (InterPro:IPR004…
cassava4.1_032952m.g	1.24273	0.326409	0.494958	-1.2694	-1.95692	-2.01329	3.99753	1.4628	2.09684	-0.368129	-0.28752	0.546077	-0.129372	0.531743	-1.2603	-1.47501	-1.44166	-1.93435	3	cassava4.1_032952m.g	RNA.regulation of transcription.bZIP transcription factor family	AT5G52030	loc_os08g43230	bZIP	c	FEL			TraB protein-related	TraB family protein	TraB family protein; CONTAINS InterPro DOMAIN/s: Pheromone shutdown-related, TraB (InterPro:IPR002816); BEST Arabidopsis thaliana protein match is: TraB family protein (TAIR:AT1G05270.1); Has 30201 Blast hits to 17322 proteins in 780 species: Archae - 12; Bacteria - 1396; Metazoa - 17338; Fungi - 3422; Plants - 5037; Viruses - 0; Other Eukaryotes - 2996 (source: NCBI BLink).
cassava4.1_016316m.g	1.13187	3.04538	2.80589	-1.79912	-0.719423	-1.52001	2.48295	3.12143	0.923824	-1.79946	0.478013	-1.49797	-2.19272	-0.774595	-0.75809	-1.53653	-2.48844	-0.214583	2	cassava4.1_016316m.g	RNA.regulation of transcription.C2C2(Zn) CO-like, Constans-like zinc finger family	AT1G07050	loc_os02g05470	C2C2(Zn) CO-like	c	FL			CONSTANS-like protein-related	CCT motif family protein	CCT motif family protein; CONTAINS InterPro DOMAIN/s: CCT domain (InterPro:IPR010402); BEST Arabidopsis thaliana protein match is: CCT motif family protein (TAIR:AT4G25990.1); Has 1772 Blast hits to 1772 proteins in 105 species: Archae - 0; Bacteria - 0; Metazoa - 1; Fungi - 2; Plants - 1711; Viruses - 0; Other Eukaryotes - 58 (source: NCBI BLink).
cassava4.1_007940m.g	-1.85291	-0.440715	-3.98818	-3.38798	-6.34211	-6.22311	-0.713205	-2.91078	-3.79725	-0.627201	-2.55142	-1.35961	0.509721	0.0278923	1.92294	-1.48518	-3.66626	-4.52991	13	cassava4.1_007940m.g	RNA.regulation of transcription.C2C2(Zn) CO-like, Constans-like zinc finger family	AT1G25440	loc_os06g15330	C2C2(Zn) CO-like	c				zinc finger (B-box type) family protein	B-box type zinc finger protein with CCT domain	B-box type zinc finger protein with CCT domain; FUNCTIONS IN: sequence-specific DNA binding transcription factor activity, zinc ion binding; INVOLVED IN: regulation of transcription; LOCATED IN: membrane; EXPRESSED IN: leaf; CONTAINS InterPro DOMAIN/s: CCT domain (InterPro:IPR010402), Zinc finger, B-box (InterPro:IPR000315); BEST Arabidopsis thaliana protein match is: B-box type zinc finger prote…
cassava4.1_014346m.g	-2.19383	-1.21913	-4.51836	-2.25717	-4.18004	-3.92176	2.22113	1.71289	1.91484	-3.53327	-4.29999	-4.00795	-0.553886	-2.96127	-0.675675	-2.29963	-7.85801	0.00692037	34	cassava4.1_014346m.g	RNA.regulation of transcription.C2C2(Zn) CO-like, Constans-like zinc finger family	AT1G25440	loc_os06g15330	C2C2(Zn) CO-like	cd				zinc finger (B-box type) family protein	B-box type zinc finger protein with CCT domain	B-box type zinc finger protein with CCT domain; FUNCTIONS IN: sequence-specific DNA binding transcription factor activity, zinc ion binding; INVOLVED IN: regulation of transcription; LOCATED IN: membrane; EXPRESSED IN: leaf; CONTAINS InterPro DOMAIN/s: CCT domain (InterPro:IPR010402), Zinc finger, B-box (InterPro:IPR000315); BEST Arabidopsis thaliana protein match is: B-box type zinc finger prote…
cassava4.1_012930m.g	1.63563	1.79656	1.18513	-0.19416	0.558085	0.830608	0.973991	1.04025	0.0526503	-0.35503	-0.291005	-0.0557722	1.70146	1.05584	0.882161	0.730781	-0.0430086	-1.32949	2	cassava4.1_012930m.g	RNA.regulation of transcription.C2C2(Zn) CO-like, Constans-like zinc finger family	AT1G78600	loc_os06g05890	C2C2(Zn) CO-like	c	FL			LZF1 (LIGHT-REGULATED ZINC FINGER PROTEIN 1); transcription factor/ zinc ion binding	light-regulated zinc finger protein 1	light-regulated zinc finger protein 1 (LZF1); CONTAINS InterPro DOMAIN/s: Zinc finger, B-box (InterPro:IPR000315); BEST Arabidopsis thaliana protein match is: B-box zinc finger family protein (TAIR:AT1G06040.1); Has 1826 Blast hits to 1364 proteins in 120 species: Archae - 0; Bacteria - 0; Metazoa - 16; Fungi - 0; Plants - 1701; Viruses - 0; Other Eukaryotes - 109 (source: NCBI BLink).
cassava4.1_015068m.g	-1.26819	0.149182	-2.4238	-1.85368	-1.52568	-4.69608	-1.63183	-0.610718	-1.95848	-0.838019	0.12202	-1.1849	-0.350742	-1.99482	-0.743301	-0.0612464	0.404679	-0.113222	3	cassava4.1_015068m.g	RNA.regulation of transcription.C2C2(Zn) CO-like, Constans-like zinc finger family	AT2G31380	loc_os02g39360	C2C2(Zn) CO-like	c	FEL			STH; protein domain specific binding / transcription factor/ zinc ion binding	salt tolerance homologue	salt tolerance homologue (STH); FUNCTIONS IN: sequence-specific DNA binding transcription factor activity, zinc ion binding, protein domain specific binding; INVOLVED IN: regulation of transcription; LOCATED IN: endomembrane system, intracellular; EXPRESSED IN: 21 plant structures; EXPRESSED DURING: 12 growth stages; CONTAINS InterPro DOMAIN/s: Zinc finger, B-box (InterPro:IPR000315); BEST Arabid…
cassava4.1_009967m.g	3.5387	2.02873	3.86801	-1.19138	-1.57739	1.55329	0.925372	0.440913	0.354808	0.0459921	2.45724	2.38226	-2.71871	0.548399	-1.12518	0.649336	-0.191286	-1.2966	19	cassava4.1_009967m.g	RNA.regulation of transcription.C2C2(Zn) CO-like, Constans-like zinc finger family	AT2G47890	loc_os03g22770	C2C2(Zn) CO-like	cd	FL			zinc finger (B-box type) family protein	B-box type zinc finger protein with CCT domain	B-box type zinc finger protein with CCT domain; FUNCTIONS IN: sequence-specific DNA binding transcription factor activity, zinc ion binding; INVOLVED IN: regulation of transcription; LOCATED IN: intracellular; EXPRESSED IN: stem, inflorescence meristem, root, flower, stamen; EXPRESSED DURING: 4 anthesis, petal differentiation and expansion stage; CONTAINS InterPro DOMAIN/s: CCT domain (InterPro:I…
cassava4.1_012965m.g	0.08506	1.46863	0.14417	1.19456	1.77681	0.329803	2.33946	4.02421	3.24068	0.173381	0.838428	0.0684018	-1.28181	0.769682	1.12825	0.675136	-0.553333	-0.499436	6	cassava4.1_012965m.g	RNA.regulation of transcription.C2C2(Zn) CO-like, Constans-like zinc finger family	AT4G27310	loc_os08g08120	C2C2(Zn) CO-like	c	RT			zinc finger (B-box type) family protein	B-box type zinc finger family protein	B-box type zinc finger family protein; FUNCTIONS IN: sequence-specific DNA binding transcription factor activity, zinc ion binding; INVOLVED IN: regulation of transcription; LOCATED IN: intracellular; CONTAINS InterPro DOMAIN/s: Zinc finger, B-box (InterPro:IPR000315); BEST Arabidopsis thaliana protein match is: B-box type zinc finger family protein (TAIR:AT5G54470.1); Has 1807 Blast hits to 1807…
cassava4.1_016111m.g	-2.96279	-1.74145	-3.45898	0.126586	-1.00691	-3.18545	-0.151648	-1.67963	0.25695	0.563055	-7.36985	-1.90718	1.8747	-6.47886	0.200724	-1.52602	-1.36739	-1.6539	1	cassava4.1_016111m.g	RNA.regulation of transcription.C2C2(Zn) CO-like, Constans-like zinc finger family	AT4G38960	loc_os09g35880	C2C2(Zn) CO-like	c	FL			zinc finger (B-box type) family protein	B-box type zinc finger family protein	B-box type zinc finger family protein; FUNCTIONS IN: sequence-specific DNA binding transcription factor activity, zinc ion binding; INVOLVED IN: regulation of transcription; LOCATED IN: endomembrane system, intracellular; EXPRESSED IN: 18 plant structures; EXPRESSED DURING: 8 growth stages; CONTAINS InterPro DOMAIN/s: Zinc finger, B-box (InterPro:IPR000315); BEST Arabidopsis thaliana protein matc…
cassava4.1_017602m.g	-1.76758	-1.02865	-2.03148	-0.0116395	-0.862243	-2.2208	-0.250464	-0.300442	0.778632	4.29179	2.0527	2.72155	3.67408	2.60118	1.3364	2.79027	1.6674	0.85161	1	cassava4.1_017602m.g	RNA.regulation of transcription.C2C2(Zn) CO-like, Constans-like zinc finger family	AT4G38960	loc_os09g35880	C2C2(Zn) CO-like	c	FL			zinc finger (B-box type) family protein	B-box type zinc finger family protein	B-box type zinc finger family protein; FUNCTIONS IN: sequence-specific DNA binding transcription factor activity, zinc ion binding; INVOLVED IN: regulation of transcription; LOCATED IN: endomembrane system, intracellular; EXPRESSED IN: 18 plant structures; EXPRESSED DURING: 8 growth stages; CONTAINS InterPro DOMAIN/s: Zinc finger, B-box (InterPro:IPR000315); BEST Arabidopsis thaliana protein matc…
cassava4.1_010137m.g	-0.014105	0.0715806	-1.15546	-3.17021	-2.71684	-3.13308	0.270916	0.460008	-2.74368	1.05736	-1.24539	-0.0373061	-1.1222	-1.37346	-0.0300337	0.696294	-1.62123	-0.436267	3	cassava4.1_010137m.g	RNA.regulation of transcription.C2C2(Zn) CO-like, Constans-like zinc finger family	AT5G57660	loc_os04g42020	C2C2(Zn) CO-like	c	FEL			zinc finger (B-box type) family protein	CONSTANS-like 5	CONSTANS-like 5 (COL5); FUNCTIONS IN: sequence-specific DNA binding transcription factor activity, zinc ion binding; INVOLVED IN: regulation of transcription; LOCATED IN: intracellular; EXPRESSED IN: 23 plant structures; EXPRESSED DURING: 13 growth stages; CONTAINS InterPro DOMAIN/s: CCT domain (InterPro:IPR010402), Zinc finger, B-box (InterPro:IPR000315); BEST Arabidopsis thaliana protein match …
cassava4.1_018315m.g	-1.07587	-0.503146	1.00783	-0.771756	0.0691508	-0.722956	-4.16674	-2.11412	-3.51688	0.0511618	-0.521493	0.38937	1.57859	-2.5007	-1.59503	-3.64366	-5.06491	-2.07324	29	cassava4.1_018315m.g	RNA.regulation of transcription.C2C2(Zn) CO-like, Constans-like zinc finger family			C2C2(Zn) CO-like	cd	RT				#N/A	#N/A
cassava4.1_006801m.g	-0.129828	1.04092	-1.34908	-1.95986	-1.33783	-2.1144	-0.60118	-0.150613	-1.1534	-1.75188	-0.843938	-2.24686	0.874413	-1.48645	-2.34409	2.04384	0.396774	0.609137	3	cassava4.1_006801m.g	RNA.regulation of transcription.C2C2(Zn) DOF zinc finger family	AT3G47500	loc_os03g07360	C2C2(Zn) DOF	c	FEL			CDF3 (CYCLING DOF FACTOR 3); DNA binding / protein binding / transcription factor	cycling DOF factor 3	cycling DOF factor 3 (CDF3); CONTAINS InterPro DOMAIN/s: Zinc finger, Dof-type (InterPro:IPR003851); BEST Arabidopsis thaliana protein match is: cycling DOF factor 1 (TAIR:AT5G62430.1); Has 1160 Blast hits to 1145 proteins in 79 species: Archae - 0; Bacteria - 0; Metazoa - 13; Fungi - 10; Plants - 1084; Viruses - 0; Other Eukaryotes - 53 (source: NCBI BLink).
cassava4.1_007172m.g	0.0666388	0.796977	-0.953302	-1.61514	-1.1558	-2.56502	0.201683	-0.772785	0.276908	-0.270252	-2.25374	-0.165772	0.507295	0.583429	1.50078	-0.253237	0.430552	0.384585	3	cassava4.1_007172m.g	RNA.regulation of transcription.C2C2(Zn) DOF zinc finger family	AT3G47500	loc_os07g48570	C2C2(Zn) DOF	c	FEL			CDF3 (CYCLING DOF FACTOR 3); DNA binding / protein binding / transcription factor	cycling DOF factor 3	cycling DOF factor 3 (CDF3); CONTAINS InterPro DOMAIN/s: Zinc finger, Dof-type (InterPro:IPR003851); BEST Arabidopsis thaliana protein match is: cycling DOF factor 1 (TAIR:AT5G62430.1); Has 1160 Blast hits to 1145 proteins in 79 species: Archae - 0; Bacteria - 0; Metazoa - 13; Fungi - 10; Plants - 1084; Viruses - 0; Other Eukaryotes - 53 (source: NCBI BLink).
cassava4.1_013831m.g	2.48461	0.2639	2.32418	-2.0391	0.768247	1.31884	2.17569	1.9141	-0.349025	1.23724	1.69093	2.38098	-3.33036	-1.03585	-3.42817	-0.429516	-1.15465	-1.38706	6	cassava4.1_013831m.g	RNA.regulation of transcription.C2C2(Zn) DOF zinc finger family	AT3G61850	loc_os04g47990	C2C2(Zn) DOF	c	RT			DAG1 (dof affecting germination 1); DNA binding / transcription factor	Dof-type zinc finger DNA-binding family protein	dof affecting germination 1 (DAG1); CONTAINS InterPro DOMAIN/s: Zinc finger, Dof-type (InterPro:IPR003851); BEST Arabidopsis thaliana protein match is: Dof-type zinc finger DNA-binding family protein (TAIR:AT2G46590.2); Has 1148 Blast hits to 1141 proteins in 61 species: Archae - 0; Bacteria - 0; Metazoa - 2; Fungi - 0; Plants - 1095; Viruses - 0; Other Eukaryotes - 51 (source: NCBI BLink).
cassava4.1_012842m.g	2.5811	1.51391	2.57778	-0.585217	0.177708	1.47193	0.806593	0.786891	-1.19697	-0.703165	0.850701	1.13342	-1.32224	-0.224234	-0.758373	0.11701	-1.46814	-0.717288	2	cassava4.1_012842m.g	RNA.regulation of transcription.C2C2(Zn) DOF zinc finger family	AT4G24060	loc_os04g47990	C2C2(Zn) DOF	c	FL			Dof-type zinc finger domain-containing protein	Dof-type zinc finger DNA-binding family protein	Dof-type zinc finger DNA-binding family protein; CONTAINS InterPro DOMAIN/s: Zinc finger, Dof-type (InterPro:IPR003851); BEST Arabidopsis thaliana protein match is: Dof-type zinc finger DNA-binding family protein (TAIR:AT1G64620.1); Has 30201 Blast hits to 17322 proteins in 780 species: Archae - 12; Bacteria - 1396; Metazoa - 17338; Fungi - 3422; Plants - 5037; Viruses - 0; Other Eukaryotes - 299…
cassava4.1_006065m.g	1.67033	1.71336	-0.243358	1.06083	1.36053	0.309859	1.31972	2.04697	0.742421	-0.258136	1.51707	-0.0189563	-0.4348	-0.336353	0.834397	-0.985377	0.952025	-0.654881	2	cassava4.1_006065m.g	RNA.regulation of transcription.C2C2(Zn) DOF zinc finger family	AT5G39660	loc_os01g15900	C2C2(Zn) DOF	c	FL			CDF2 (CYCLING DOF FACTOR 2); DNA binding / protein binding / transcription factor	cycling DOF factor 2	cycling DOF factor 2 (CDF2); CONTAINS InterPro DOMAIN/s: Zinc finger, Dof-type (InterPro:IPR003851); BEST Arabidopsis thaliana protein match is: cycling DOF factor 3 (TAIR:AT3G47500.1); Has 1150 Blast hits to 1134 proteins in 76 species: Archae - 0; Bacteria - 6; Metazoa - 18; Fungi - 6; Plants - 1095; Viruses - 0; Other Eukaryotes - 25 (source: NCBI BLink).
cassava4.1_011611m.g	-4.31224	-2.50372	-1.90003	-2.23805	-3.5393	-2.92261	-2.23644	-2.42457	-1.64067	0.956205	-1.23258	1.62582	1.97869	0.284472	-0.192895	-0.503996	-0.622334	-0.173341	1	cassava4.1_011611m.g	RNA.regulation of transcription.C2C2(Zn) DOF zinc finger family	AT5G60850	loc_os02g49440	C2C2(Zn) DOF	c	FL			OBP4; DNA binding / transcription factor	OBF binding protein 4	OBF binding protein 4 (OBP4); CONTAINS InterPro DOMAIN/s: Zinc finger, Dof-type (InterPro:IPR003851); BEST Arabidopsis thaliana protein match is: DOF zinc finger protein 1 (TAIR:AT1G51700.1); Has 1807 Blast hits to 1807 proteins in 277 species: Archae - 0; Bacteria - 0; Metazoa - 736; Fungi - 347; Plants - 385; Viruses - 0; Other Eukaryotes - 339 (source: NCBI BLink).
cassava4.1_005076m.g	2.2711	1.91095	1.61851	-2.7646	-2.58264	-1.67225	0.0715755	0.36467	-2.43921	0.529025	1.38281	0.875335	-1.39644	-1.41332	-1.07346	-0.827537	-2.12265	-2.48165	28	cassava4.1_005076m.g	RNA.regulation of transcription.C2C2(Zn) GATA transcription factor family	AT4G17570	loc_os04g46020	C2C2(Zn) GATA	cd				zinc finger (GATA type) family protein	GATA transcription factor 26	GATA transcription factor 26 (GATA26); FUNCTIONS IN: sequence-specific DNA binding transcription factor activity; INVOLVED IN: regulation of transcription, DNA-dependent; EXPRESSED IN: 21 plant structures; EXPRESSED DURING: 13 growth stages; CONTAINS InterPro DOMAIN/s: Zinc finger, GATA-type (InterPro:IPR000679); BEST Arabidopsis thaliana protein match is: GATA transcription factor 27 (TAIR:AT5G4…
cassava4.1_031585m.g	0.921294	-2.54486	-1.52213	-5.63796	-5.62584	-1.95837	9.3017	9.22789	0	0.220421	0.566609	0.48916	0.0825545	0.778623	-1.30237	0.258569	0.29173	-0.571923	3	cassava4.1_031585m.g	RNA.regulation of transcription.C2C2(Zn) GATA transcription factor family	AT4G26150		C2C2(Zn) GATA	c	FEL			CGA1 (CYTOKININ-RESPONSIVE GATA FACTOR 1); transcription factor	cytokinin-responsive gata factor 1	cytokinin-responsive gata factor 1 (CGA1); CONTAINS InterPro DOMAIN/s: Zinc finger, NHR/GATA-type (InterPro:IPR013088), Zinc finger, GATA-type (InterPro:IPR000679); BEST Arabidopsis thaliana protein match is: GATA type zinc finger transcription factor family protein (TAIR:AT5G56860.1); Has 1630 Blast hits to 1587 proteins in 190 species: Archae - 0; Bacteria - 0; Metazoa - 106; Fungi - 659; Plant…
cassava4.1_011296m.g	0.420379	-1.12041	-2.77592	-3.22549	-3.05804	-2.77821	-1.06734	-0.843468	-7.96388	0.121074	3.32917	2.39306	-1.34781	0.690672	-0.94243	3.94942	1.28666	1.00072	26	cassava4.1_011296m.g	RNA.regulation of transcription.C2C2(Zn) GATA transcription factor family	AT4G26150		C2C2(Zn) GATA	cd				CGA1 (CYTOKININ-RESPONSIVE GATA FACTOR 1); transcription factor	cytokinin-responsive gata factor 1	cytokinin-responsive gata factor 1 (CGA1); CONTAINS InterPro DOMAIN/s: Zinc finger, NHR/GATA-type (InterPro:IPR013088), Zinc finger, GATA-type (InterPro:IPR000679); BEST Arabidopsis thaliana protein match is: GATA type zinc finger transcription factor family protein (TAIR:AT5G56860.1); Has 1630 Blast hits to 1587 proteins in 190 species: Archae - 0; Bacteria - 0; Metazoa - 106; Fungi - 659; Plant…
cassava4.1_010069m.g	-0.171251	0.830166	0.745248	0.394223	0.768565	0.220999	1.32112	4.15965	3.54234	-0.340795	-2.68907	-1.8364	3.3492	0.436235	-0.159511	1.94938	1.19712	1.40955	6	cassava4.1_010069m.g	RNA.regulation of transcription.C2C2(Zn) GATA transcription factor family	AT5G25830	loc_os01g54210	C2C2(Zn) GATA	c	RT			zinc finger (GATA type) family protein	GATA transcription factor 12	GATA transcription factor 12 (GATA12); CONTAINS InterPro DOMAIN/s: Zinc finger, NHR/GATA-type (InterPro:IPR013088), Transcription factor, GATA, plant (InterPro:IPR016679), Zinc finger, GATA-type (InterPro:IPR000679); BEST Arabidopsis thaliana protein match is: GATA transcription factor 9 (TAIR:AT4G32890.1); Has 1807 Blast hits to 1807 proteins in 277 species: Archae - 0; Bacteria - 0; Metazoa - 7…
cassava4.1_011430m.g	1.87469	1.37404	1.70748	-0.0248066	1.81741	1.34455	-1.45998	-0.699529	-1.12645	-0.381546	1.50286	0.357914	-1.0235	0.609227	-0.317373	-1.69292	0.0403738	-2.42371	22	cassava4.1_011430m.g	RNA.regulation of transcription.C2C2(Zn) GATA transcription factor family	AT5G66320	loc_os02g43150	C2C2(Zn) GATA	cd				zinc finger (GATA type) family protein	GATA transcription factor 5	GATA transcription factor 5 (GATA5); FUNCTIONS IN: sequence-specific DNA binding transcription factor activity; INVOLVED IN: regulation of transcription, DNA-dependent; EXPRESSED IN: 21 plant structures; EXPRESSED DURING: 13 growth stages; CONTAINS InterPro DOMAIN/s: Zinc finger, NHR/GATA-type (InterPro:IPR013088), Transcription factor, GATA, plant (InterPro:IPR016679), Zinc finger, GATA-type (In…
cassava4.1_017177m.g	-0.535054	-0.559039	-1.83088	-3.17057	-2.48872	-2.90878	1.48901	1.1331	-0.0583696	0.0444873	-1.1884	-1.54251	-1.02673	-1.54422	-1.48024	2.64509	0.292298	0.588777	3	cassava4.1_017177m.g	RNA.regulation of transcription.C2C2(Zn) YABBY family	AT2G26580	loc_os03g44710	C2C2(Zn) YABBY	c	FEL			YAB5 (YABBY5); transcription factor	plant-specific transcription factor YABBY family protein	YABBY5 (YAB5); CONTAINS InterPro DOMAIN/s: High mobility group, superfamily (InterPro:IPR009071), YABBY protein (InterPro:IPR006780); BEST Arabidopsis thaliana protein match is: Plant-specific transcription factor YABBY family protein (TAIR:AT1G08465.1); Has 458 Blast hits to 449 proteins in 126 species: Archae - 0; Bacteria - 0; Metazoa - 0; Fungi - 4; Plants - 444; Viruses - 0; Other Eukaryotes…
cassava4.1_017143m.g	1.16549	-1.86675	-0.395755	-3.26164	-3.74514	-1.49461	1.6028	1.15064	-1.37802	0.695066	1.45941	0.527827	-2.23061	-0.754965	-4.13566	0.260204	-1.28734	-1.57307	27	cassava4.1_017143m.g	RNA.regulation of transcription.C2C2(Zn) YABBY family	AT2G26580	loc_os03g44710	C2C2(Zn) YABBY	cd	FEL			YAB5 (YABBY5); transcription factor	plant-specific transcription factor YABBY family protein	YABBY5 (YAB5); CONTAINS InterPro DOMAIN/s: High mobility group, superfamily (InterPro:IPR009071), YABBY protein (InterPro:IPR006780); BEST Arabidopsis thaliana protein match is: Plant-specific transcription factor YABBY family protein (TAIR:AT1G08465.1); Has 458 Blast hits to 449 proteins in 126 species: Archae - 0; Bacteria - 0; Metazoa - 0; Fungi - 4; Plants - 444; Viruses - 0; Other Eukaryotes…
cassava4.1_016118m.g	-2.60043	-0.924571	-3.51155	-9.89531	-2.63742	-4.16769	-6.96965	-6.96965	0.352716	1.59962	-4.35656	-1.50598	-3.07907	-0.647298	-3.17688	1.57633	0.292298	0.00690553	18	cassava4.1_016118m.g	RNA.regulation of transcription.C2C2(Zn) YABBY family	AT2G45190	loc_os02g42950	C2C2(Zn) YABBY	cd	FL			AFO (ABNORMAL FLORAL ORGANS); protein binding / transcription factor/ transcription regulator	Plant-specific transcription factor YABBY family protein	ABNORMAL FLORAL ORGANS (AFO); CONTAINS InterPro DOMAIN/s: High mobility group, superfamily (InterPro:IPR009071), YABBY protein (InterPro:IPR006780); BEST Arabidopsis thaliana protein match is: Plant-specific transcription factor YABBY family protein (TAIR:AT4G00180.1); Has 454 Blast hits to 452 proteins in 126 species: Archae - 0; Bacteria - 0; Metazoa - 0; Fungi - 4; Plants - 436; Viruses - 0; O…
cassava4.1_016105m.g	-1.34104	0.817749	-2.54321	-2.6731	-4.9715	-3.62153	-2.38092	-1.16568	-1.05605	1.85069	-2.52271	-0.992777	-0.0609279	-0.299977	0.576843	1.2498	0.870514	0.585675	25	cassava4.1_016105m.g	RNA.regulation of transcription.C2C2(Zn) YABBY family	AT2G45190	loc_os04g45330	C2C2(Zn) YABBY	cd				AFO (ABNORMAL FLORAL ORGANS); protein binding / transcription factor/ transcription regulator	Plant-specific transcription factor YABBY family protein	ABNORMAL FLORAL ORGANS (AFO); CONTAINS InterPro DOMAIN/s: High mobility group, superfamily (InterPro:IPR009071), YABBY protein (InterPro:IPR006780); BEST Arabidopsis thaliana protein match is: Plant-specific transcription factor YABBY family protein (TAIR:AT4G00180.1); Has 454 Blast hits to 452 proteins in 126 species: Archae - 0; Bacteria - 0; Metazoa - 0; Fungi - 4; Plants - 436; Viruses - 0; O…
cassava4.1_016852m.g	-2.50839	-1.64027	-1.59267	0.313552	0.00413899	-1.10954	-1.26166	-2.29148	-3.34932	-1.44648	-1.45484	-2.51254	-0.641094	0.640381	-1.63091	-0.164641	-2.17171	-1.96152	29	cassava4.1_016852m.g	RNA.regulation of transcription.C2H2 zinc finger family	AT1G24625	loc_os12g39220	C2H2	cd	RT			ZFP7 (ZINC FINGER PROTEIN 7); nucleic acid binding / transcription factor/ zinc ion binding	zinc finger protein 7	zinc finger protein 7 (ZFP7); FUNCTIONS IN: sequence-specific DNA binding transcription factor activity, zinc ion binding, nucleic acid binding; INVOLVED IN: regulation of transcription; LOCATED IN: intracellular; EXPRESSED IN: 18 plant structures; EXPRESSED DURING: 11 growth stages; CONTAINS InterPro DOMAIN/s: Zinc finger, C2H2-type (InterPro:IPR007087); BEST Arabidopsis thaliana protein match i…
cassava4.1_033684m.g	-3.32513	-1.51211	-3.99085	0.756201	-0.0602678	-0.869218	-0.00957205	-0.60625	-0.348881	-0.127972	-3.39407	-2.06775	1.46631	-0.129563	2.89622	-0.56173	0.229645	0.437159	18	cassava4.1_033684m.g	RNA.regulation of transcription.C2H2 zinc finger family	AT1G26610		C2H2	cd	FL			zinc finger (C2H2 type) family protein	C2H2-like zinc finger protein	C2H2-like zinc finger protein; FUNCTIONS IN: sequence-specific DNA binding transcription factor activity, zinc ion binding, nucleic acid binding; INVOLVED IN: regulation of transcription; LOCATED IN: intracellular; EXPRESSED IN: 23 plant structures; EXPRESSED DURING: 14 growth stages; CONTAINS InterPro DOMAIN/s: Zinc finger, C2H2-like (InterPro:IPR015880), Zinc finger, C2H2-type (InterPro:IPR0070…
cassava4.1_014662m.g	0.832384	2.43791	2.13367	4.46739	4.8974	4.13155	-2.07539	-0.605794	0.888311	-1.60271	0.721451	-0.364293	-2.58834	0.713304	-1.10455	-0.487934	-0.0838534	-1.49442	15	cassava4.1_014662m.g	RNA.regulation of transcription.C2H2 zinc finger family	AT1G27730	loc_os12g39400	C2H2	c				STZ (salt tolerance zinc finger); nucleic acid binding / transcription factor/ transcription repressor/ zinc ion binding	salt tolerance zinc finger	salt tolerance zinc finger (STZ); CONTAINS InterPro DOMAIN/s: Zinc finger, C2H2-like (InterPro:IPR015880), Zinc finger, C2H2-type (InterPro:IPR007087); BEST Arabidopsis thaliana protein match is: zinc finger of Arabidopsis thaliana 6 (TAIR:AT5G04340.1); Has 5350 Blast hits to 3982 proteins in 146 species: Archae - 0; Bacteria - 0; Metazoa - 4198; Fungi - 48; Plants - 937; Viruses - 0; Other Eukar…
cassava4.1_014607m.g	2.64674	2.20378	3.65612	0.187943	-0.0534046	2.7331	-2.52803	-0.0124706	-1.48851	-1.47661	2.38554	1.2133	-3.69352	0.248115	-2.41687	-0.417913	-1.72711	-5.35407	31	cassava4.1_014607m.g	RNA.regulation of transcription.C2H2 zinc finger family	AT1G27730	loc_os12g39400	C2H2	d				STZ (salt tolerance zinc finger); nucleic acid binding / transcription factor/ transcription repressor/ zinc ion binding	salt tolerance zinc finger	salt tolerance zinc finger (STZ); CONTAINS InterPro DOMAIN/s: Zinc finger, C2H2-like (InterPro:IPR015880), Zinc finger, C2H2-type (InterPro:IPR007087); BEST Arabidopsis thaliana protein match is: zinc finger of Arabidopsis thaliana 6 (TAIR:AT5G04340.1); Has 5350 Blast hits to 3982 proteins in 146 species: Archae - 0; Bacteria - 0; Metazoa - 4198; Fungi - 48; Plants - 937; Viruses - 0; Other Eukar…
cassava4.1_005470m.g	2.31504	0.702036	2.5822	0.55476	-0.493121	2.04295	0.805794	1.5375	1.67684	-0.145888	1.03555	1.10546	-0.66164	1.49089	-1.49683	0.0150947	-0.785109	-1.83628	2	cassava4.1_005470m.g	RNA.regulation of transcription.C2H2 zinc finger family	AT1G34370	loc_os01g65080	C2H2	c	FL			STOP1 (sensitive to proton rhizotoxicity 1); nucleic acid binding / transcription factor/ zinc ion binding	C2H2 and C2HC zinc fingers superfamily protein	sensitive to proton rhizotoxicity 1 (STOP1); CONTAINS InterPro DOMAIN/s: Zinc finger, C2H2-like (InterPro:IPR015880), Zinc finger, C2H2-type (InterPro:IPR007087); BEST Arabidopsis thaliana protein match is: C2H2 and C2HC zinc fingers superfamily protein (TAIR:AT5G22890.1); Has 25295 Blast hits to 14002 proteins in 194 species: Archae - 0; Bacteria - 2; Metazoa - 23814; Fungi - 97; Plants - 697; V…
cassava4.1_023114m.g	1.22446	2.50091	1.72267	-1.45888	-0.45144	-1.99066	-0.708632	-3.19097	-1.95408	0.242153	2.0527	0.0679411	-1.27818	-1.87548	-0.96362	-2.25678	-4.20093	-1.19259	5	cassava4.1_023114m.g	RNA.regulation of transcription.C2H2 zinc finger family	AT1G34790	loc_os06g40960	C2H2	c	RT			TT1 (transparent testa 1); transcription factor	C2H2 and C2HC zinc fingers superfamily protein	transparent testa 1 (TT1); CONTAINS InterPro DOMAIN/s: Zinc finger, C2H2-type (InterPro:IPR007087); BEST Arabidopsis thaliana protein match is: WIP domain protein 5 (TAIR:AT1G51220.1); Has 15538 Blast hits to 10276 proteins in 169 species: Archae - 0; Bacteria - 0; Metazoa - 14379; Fungi - 110; Plants - 685; Viruses - 0; Other Eukaryotes - 364 (source: NCBI BLink).
cassava4.1_004973m.g	-1.32036	-1.51272	-2.37805	-3.5597	-3.16671	-3.40929	-0.651053	-1.1996	-0.986943	0.375955	0.303548	-0.97827	0.845358	-0.0571402	-0.28074	-0.391327	-0.234605	-0.75175	3	cassava4.1_004973m.g	RNA.regulation of transcription.C2H2 zinc finger family	AT1G55110	loc_os01g14010	C2H2	c	FEL			AtIDD7 (Arabidopsis thaliana Indeterminate(ID)-Domain 7); nucleic acid binding / transcription factor/ zinc ion binding	indeterminate(ID)-domain 7	indeterminate(ID)-domain 7 (IDD7); FUNCTIONS IN: sequence-specific DNA binding transcription factor activity, zinc ion binding, nucleic acid binding; INVOLVED IN: regulation of transcription; LOCATED IN: intracellular; EXPRESSED IN: 22 plant structures; EXPRESSED DURING: 13 growth stages; CONTAINS InterPro DOMAIN/s: Zinc finger, C2H2-like (InterPro:IPR015880), Zinc finger, C2H2-type (InterPro:IPR…
cassava4.1_014367m.g	-4.04966	-2.23777	-4.71446	-1.78927	-2.89124	-4.84772	-2.05511	-2.41395	-2.18543	-1.61968	-4.18396	-0.516187	-0.697874	-1.63947	0.655045	-2.12137	-0.306189	-0.299527	32	cassava4.1_014367m.g	RNA.regulation of transcription.C2H2 zinc finger family	AT1G66140	loc_os03g13600	C2H2	c				ZFP4 (ZINC FINGER PROTEIN 4); nucleic acid binding / transcription factor/ zinc ion binding	zinc finger protein 4	zinc finger protein 4 (ZFP4); FUNCTIONS IN: sequence-specific DNA binding transcription factor activity, zinc ion binding, nucleic acid binding; INVOLVED IN: regulation of transcription; LOCATED IN: intracellular; EXPRESSED IN: 14 plant structures; EXPRESSED DURING: 8 growth stages; CONTAINS InterPro DOMAIN/s: Zinc finger, C2H2-type (InterPro:IPR007087); BEST Arabidopsis thaliana protein match is…
cassava4.1_017982m.g	4.01668	6.34317	6.82256	4.01854	6.20665	6.79187	-0.309069	1.53751	2.24488	-0.455477	-0.899578	-0.822529	-0.695873	1.60389	1.2879	0.500871	1.30325	-0.193033	15	cassava4.1_017982m.g	RNA.regulation of transcription.C2H2 zinc finger family	AT2G28710	loc_os03g17150	C2H2	c				zinc finger (C2H2 type) family protein	C2H2-type zinc finger family protein	C2H2-type zinc finger family protein; FUNCTIONS IN: sequence-specific DNA binding transcription factor activity, zinc ion binding, nucleic acid binding; INVOLVED IN: regulation of transcription; LOCATED IN: intracellular; EXPRESSED IN: 8 plant structures; EXPRESSED DURING: 4 anthesis; CONTAINS InterPro DOMAIN/s: Zinc finger, C2H2-like (InterPro:IPR015880), Zinc finger, C2H2-type (InterPro:IPR0070…
cassava4.1_032984m.g	0.975043	4.07583	2.37434	10.3528	11.1236	8.28972	1.23154	1.91202	2.78625	2.23022	1.78611	1.05938	2.09647	-0.70495	-6.47886	-0.515649	0.707842	1.42003	6	cassava4.1_032984m.g	RNA.regulation of transcription.C2H2 zinc finger family	AT2G37430	loc_os03g17150	C2H2	c	RT			zinc finger (C2H2 type) family protein (ZAT11)	C2H2 and C2HC zinc fingers superfamily protein	C2H2 and C2HC zinc fingers superfamily protein; FUNCTIONS IN: sequence-specific DNA binding transcription factor activity, zinc ion binding, nucleic acid binding; INVOLVED IN: response to chitin, regulation of transcription; LOCATED IN: intracellular; EXPRESSED IN: cotyledon, root, petiole; CONTAINS InterPro DOMAIN/s: Zinc finger, C2H2-like (InterPro:IPR015880), Zinc finger, C2H2-type (InterPro:I…
cassava4.1_031442m.g	0.160564	-1.08353	-0.540501	-2.25295	-1.02164	-0.869518	-0.77006	-0.471793	-3.02678	-0.538357	1.94802	-0.228467	-2.34794	0.468121	-1.77264	-0.110181	-0.206807	1.06327	9	cassava4.1_031442m.g	RNA.regulation of transcription.C2H2 zinc finger family	AT2G37430	loc_os03g17150	C2H2	d	FEL			zinc finger (C2H2 type) family protein (ZAT11)	C2H2 and C2HC zinc fingers superfamily protein	C2H2 and C2HC zinc fingers superfamily protein; FUNCTIONS IN: sequence-specific DNA binding transcription factor activity, zinc ion binding, nucleic acid binding; INVOLVED IN: response to chitin, regulation of transcription; LOCATED IN: intracellular; EXPRESSED IN: cotyledon, root, petiole; CONTAINS InterPro DOMAIN/s: Zinc finger, C2H2-like (InterPro:IPR015880), Zinc finger, C2H2-type (InterPro:I…
cassava4.1_019875m.g	-1.32601	-2.81805	-1.50168	-1.18483	-2.26519	-1.88771	-0.278738	-1.1782	-0.186861	0.375109	0.559876	1.23816	-0.57762	0.620049	-0.0737957	-0.113735	1.69574	0.44738	3	cassava4.1_019875m.g	RNA.regulation of transcription.C2H2 zinc finger family	AT3G02790	loc_os06g49490	C2H2	c	FEL			zinc finger (C2H2 type) family protein	zinc finger (C2H2 type) family protein	zinc finger (C2H2 type) family protein; FUNCTIONS IN: sequence-specific DNA binding transcription factor activity; INVOLVED IN: regulation of transcription; LOCATED IN: intracellular; EXPRESSED IN: 22 plant structures; EXPRESSED DURING: 14 growth stages; CONTAINS InterPro DOMAIN/s: Zinc finger, C2H2-like (InterPro:IPR015880); BEST Arabidopsis thaliana protein match is: zinc finger (C2H2 type) fam…
cassava4.1_009873m.g	-1.62259	-1.01054	-0.985612	0.700674	0.576879	-0.764486	-0.594276	-1.30674	1.03508	1.03665	0.844565	-0.65711	-0.742582	-0.461883	-0.317904	2.15476	2.41712	1.14363	12	cassava4.1_009873m.g	RNA.regulation of transcription.C2H2 zinc finger family	AT3G07940	loc_os01g72230	C2H2	d	RT			zinc finger and C2 domain protein, putative	Calcium-dependent ARF-type GTPase activating protein family	Calcium-dependent ARF-type GTPase activating protein family; FUNCTIONS IN: ARF GTPase activator activity, zinc ion binding; INVOLVED IN: regulation of ARF GTPase activity; LOCATED IN: cellular_component unknown; EXPRESSED IN: 18 plant structures; EXPRESSED DURING: 11 growth stages; CONTAINS InterPro DOMAIN/s: Arf GTPase activating protein (InterPro:IPR001164), C2 membrane targeting protein (Inter…
cassava4.1_014713m.g	-0.92551	2.05814	1.873	1.53994	2.93726	1.38964	-1.67224	0.201421	1.09214	-2.07546	-1.31366	-0.423108	-0.784482	0.366736	-0.0771554	-0.995569	-0.878712	-3.22644	2	cassava4.1_014713m.g	RNA.regulation of transcription.C2H2 zinc finger family	AT3G49930	loc_os12g39400	C2H2	c	FL			zinc finger (C2H2 type) family protein	C2H2 and C2HC zinc fingers superfamily protein	C2H2 and C2HC zinc fingers superfamily protein; FUNCTIONS IN: sequence-specific DNA binding transcription factor activity, zinc ion binding, nucleic acid binding; INVOLVED IN: regulation of transcription; LOCATED IN: intracellular; EXPRESSED IN: 15 plant structures; EXPRESSED DURING: 9 growth stages; CONTAINS InterPro DOMAIN/s: Zinc finger, C2H2-like (InterPro:IPR015880), Zinc finger, C2H2-type (…
cassava4.1_005416m.g	0.449853	0.471575	1.61996	1.75643	1.26634	2.02159	0.327295	0.342153	1.18592	-0.874875	0.254112	1.02165	-0.427583	0.574042	0.132412	0.232549	0.547657	-0.201582	4	cassava4.1_005416m.g	RNA.regulation of transcription.C2H2 zinc finger family	AT3G50700	loc_os01g14010	C2H2	c	FEL			AtIDD2 (Arabidopsis thaliana Indeterminate(ID)-Domain 2); nucleic acid binding / transcription factor/ zinc ion binding	indeterminate(ID)-domain 2	indeterminate(ID)-domain 2 (IDD2); FUNCTIONS IN: sequence-specific DNA binding transcription factor activity, zinc ion binding, nucleic acid binding; INVOLVED IN: regulation of transcription; LOCATED IN: intracellular, chloroplast; EXPRESSED IN: 22 plant structures; EXPRESSED DURING: 13 growth stages; CONTAINS InterPro DOMAIN/s: Zinc finger, C2H2-like (InterPro:IPR015880), Zinc finger, C2H2-type …
cassava4.1_024252m.g	-2.90195	0.357594	-1.00519	-2.37544	-2.36325	-3.64038	-5.09827	-12.4068	-6.07547	0.0918484	0.324238	-0.165772	-1.22724	-1.09238	0.408987	-1.20524	-2.33133	-3.382	29	cassava4.1_024252m.g	RNA.regulation of transcription.C2H2 zinc finger family	AT3G50700	loc_os02g31890	C2H2	cd	RT			AtIDD2 (Arabidopsis thaliana Indeterminate(ID)-Domain 2); nucleic acid binding / transcription factor/ zinc ion binding	indeterminate(ID)-domain 2	indeterminate(ID)-domain 2 (IDD2); FUNCTIONS IN: sequence-specific DNA binding transcription factor activity, zinc ion binding, nucleic acid binding; INVOLVED IN: regulation of transcription; LOCATED IN: intracellular, chloroplast; EXPRESSED IN: 22 plant structures; EXPRESSED DURING: 13 growth stages; CONTAINS InterPro DOMAIN/s: Zinc finger, C2H2-like (InterPro:IPR015880), Zinc finger, C2H2-type …
cassava4.1_015251m.g	-1.06041	-1.54052	-2.42051	-4.48502	-4.79333	-5.74996	-3.50013	-2.2951	-8.83572	-0.824302	0.19742	-0.697623	-1.42733	-1.28131	-1.1917	-0.736261	-1.69546	-0.668359	3	cassava4.1_015251m.g	RNA.regulation of transcription.C2H2 zinc finger family	AT3G58070	loc_os02g53530	C2H2	c	FEL			GIS (GLABROUS INFLORESCENCE STEMS); nucleic acid binding / transcription factor/ zinc ion binding	C2H2 and C2HC zinc fingers superfamily protein	GLABROUS INFLORESCENCE STEMS (GIS); FUNCTIONS IN: sequence-specific DNA binding transcription factor activity, zinc ion binding, nucleic acid binding; INVOLVED IN: trichome differentiation, trichome branching, response to gibberellin stimulus, regulation of transcription; LOCATED IN: intracellular; EXPRESSED IN: 12 plant structures; EXPRESSED DURING: 7 growth stages; CONTAINS InterPro DOMAIN/s: Z…
cassava4.1_015213m.g	-2.99228	-2.19352	-3.21905	-1.97893	-2.88799	-2.45578	-0.0733498	-2.14596	-2.35285	0.9176	-0.693158	-0.908556	-1.29663	-0.682035	-1.24136	-1.30584	-0.288184	0.00689074	13	cassava4.1_015213m.g	RNA.regulation of transcription.C2H2 zinc finger family	AT3G58070	loc_os02g53530	C2H2	c				GIS (GLABROUS INFLORESCENCE STEMS); nucleic acid binding / transcription factor/ zinc ion binding	C2H2 and C2HC zinc fingers superfamily protein	GLABROUS INFLORESCENCE STEMS (GIS); FUNCTIONS IN: sequence-specific DNA binding transcription factor activity, zinc ion binding, nucleic acid binding; INVOLVED IN: trichome differentiation, trichome branching, response to gibberellin stimulus, regulation of transcription; LOCATED IN: intracellular; EXPRESSED IN: 12 plant structures; EXPRESSED DURING: 7 growth stages; CONTAINS InterPro DOMAIN/s: Z…
cassava4.1_011759m.g	0.712556	-1.17048	1.10369	0.550474	-0.137052	1.65324	1.75364	2.56374	1.72177	1.80465	1.89041	1.60578	1.43234	1.00052	-1.01875	2.41585	1.35196	0.550775	8	cassava4.1_011759m.g	RNA.regulation of transcription.C2H2 zinc finger family	AT4G05330	loc_os06g40704	C2H2	d	FL			AGD13 (ARF-GAP domain 13); ARF GTPase activator/ zinc ion binding	ARF-GAP domain 13	ARF-GAP domain 13 (AGD13); FUNCTIONS IN: ARF GTPase activator activity, zinc ion binding; INVOLVED IN: regulation of ARF GTPase activity; EXPRESSED IN: 24 plant structures; EXPRESSED DURING: 15 growth stages; CONTAINS InterPro DOMAIN/s: Arf GTPase activating protein (InterPro:IPR001164), C2 membrane targeting protein (InterPro:IPR018029), C2 calcium/lipid-binding domain, CaLB (InterPro:IPR008973)…
cassava4.1_008818m.g	1.61838	-0.266475	2.86572	-0.88723	-2.17951	1.55053	2.44548	1.68292	0.721338	0.965635	2.23182	1.04938	-1.58385	1.42978	-0.108497	0.90525	-0.617017	-1.47795	17	cassava4.1_008818m.g	RNA.regulation of transcription.C2H2 zinc finger family	AT4G31420	loc_os06g47840	C2H2	c				zinc finger (C2H2 type) family protein	Zinc finger protein 622	Zinc finger protein 622; FUNCTIONS IN: sequence-specific DNA binding transcription factor activity; INVOLVED IN: regulation of transcription; LOCATED IN: intracellular; EXPRESSED IN: 25 plant structures; EXPRESSED DURING: 15 growth stages; CONTAINS InterPro DOMAIN/s: Zinc finger, C2H2-like (InterPro:IPR015880), Zinc finger, C2H2-type (InterPro:IPR007087); BEST Arabidopsis thaliana protein match i…
cassava4.1_004395m.g	-1.56061	-1.51871	-2.03792	-0.400015	-1.76571	-1.20997	-0.671096	-1.04939	-2.04637	0.594608	-0.360761	0.0417527	-1.32685	-1.61112	-2.05537	0.537176	0.171645	-0.577862	9	cassava4.1_004395m.g	RNA.regulation of transcription.C2H2 zinc finger family	AT5G13920	loc_os03g57260	C2H2	d	FEL			zinc knuckle (CCHC-type) family protein	GRF zinc finger / Zinc knuckle protein	GRF zinc finger / Zinc knuckle protein; FUNCTIONS IN: zinc ion binding, nucleic acid binding; INVOLVED IN: biological_process unknown; LOCATED IN: cellular_component unknown; CONTAINS InterPro DOMAIN/s: Zinc finger, CCHC-type (InterPro:IPR001878), Zinc finger, GRF-type (InterPro:IPR010666); BEST Arabidopsis thaliana protein match is: GRF zinc finger / Zinc knuckle protein (TAIR:AT1G54930.1); Has …
cassava4.1_014543m.g	-1.81871	0.569323	-1.66058	0.587287	0.708016	-1.27516	0.8693	-0.0890357	1.16209	-0.298093	-1.72754	-2.30489	2.43199	-1.09096	1.62999	-0.172167	1.96436	0.806058	7	cassava4.1_014543m.g	RNA.regulation of transcription.C2H2 zinc finger family	AT5G14140	loc_os11g30484	C2H2	d	FL			zinc finger (C2H2 type) family protein	zinc ion binding;nucleic acid binding;zinc ion binding	zinc ion binding;nucleic acid binding;zinc ion binding; FUNCTIONS IN: zinc ion binding, nucleic acid binding; INVOLVED IN: biological_process unknown; LOCATED IN: intracellular; CONTAINS InterPro DOMAIN/s: Zinc finger, C2H2-like (InterPro:IPR015880), Zinc finger, C2H2-type (InterPro:IPR007087); Has 287 Blast hits to 281 proteins in 115 species: Archae - 0; Bacteria - 0; Metazoa - 116; Fungi - 82;…
cassava4.1_005519m.g	1.12134	0.991085	1.9624	0.887288	1.19125	2.36346	1.23966	1.91708	0.410699	-0.381075	0.444431	-0.17248	-1.54988	0.920312	-0.32754	-0.194251	-1.66081	-2.05726	11	cassava4.1_005519m.g	RNA.regulation of transcription.C2H2 zinc finger family	AT5G66730	loc_os03g10140	C2H2	d	RT			zinc finger (C2H2 type) family protein	C2H2-like zinc finger protein	C2H2-like zinc finger protein; FUNCTIONS IN: sequence-specific DNA binding transcription factor activity, zinc ion binding, nucleic acid binding; INVOLVED IN: regulation of transcription; LOCATED IN: intracellular; EXPRESSED IN: 22 plant structures; EXPRESSED DURING: 13 growth stages; CONTAINS InterPro DOMAIN/s: Zinc finger, C2H2-like (InterPro:IPR015880), Zinc finger, C2H2-type (InterPro:IPR0070…
cassava4.1_009450m.g	0.670582	-0.665856	-0.120116	-3.67172	-3.76626	-1.57376	-0.999346	-0.169967	-1.23685	0.661916	4.02029	1.57435	-0.760614	1.60452	-0.60699	0.153671	0.54546	-0.188928	3	cassava4.1_009450m.g	RNA.regulation of transcription.C3H zinc finger family	AT2G19810	loc_os01g09620	C3H	c	FEL	TZF2	involved in JA, ABA and biotic/abiotic stress responses	zinc finger (CCCH-type) family protein	CCCH-type zinc finger family protein	CCCH-type zinc finger family protein; CONTAINS InterPro DOMAIN/s: Zinc finger, CCCH-type (InterPro:IPR000571); BEST Arabidopsis thaliana protein match is: Zinc finger C-x8-C-x5-C-x3-H type family protein (TAIR:AT4G29190.1); Has 721 Blast hits to 690 proteins in 126 species: Archae - 0; Bacteria - 0; Metazoa - 152; Fungi - 6; Plants - 412; Viruses - 0; Other Eukaryotes - 151 (source: NCBI BLink).
cassava4.1_003039m.g	3.67353	4.97503	4.65281	3.12283	4.1954	3.82712	0.909188	1.08497	1.37916	-0.0999184	-0.759707	0.88158	-0.486216	0.559787	-0.459472	-0.500863	0.371628	-1.84726	15	cassava4.1_003039m.g	RNA.regulation of transcription.C3H zinc finger family	AT2G40140	loc_os05g03760	C3H	c		CZF1	salt inducable	CZF1; transcription factor	zinc finger (CCCH-type) family protein	CZF1; CONTAINS InterPro DOMAIN/s: Zinc finger, CCCH-type (InterPro:IPR000571), Ankyrin repeat-containing domain (InterPro:IPR020683), Ankyrin repeat (InterPro:IPR002110); BEST Arabidopsis thaliana protein match is: salt-inducible zinc finger 1 (TAIR:AT3G55980.1); Has 1196 Blast hits to 1143 proteins in 183 species: Archae - 4; Bacteria - 47; Metazoa - 401; Fungi - 61; Plants - 441; Viruses - 2; O…
cassava4.1_003107m.g	1.82509	2.52437	2.30398	-0.434852	-0.00792418	-0.608163	-0.362918	0.861935	-0.0597629	0.656859	3.76886	3.09307	-2.67575	-0.438613	-4.93322	1.3595	0.971562	0.336876	9	cassava4.1_003107m.g	RNA.regulation of transcription.C3H zinc finger family	AT2G40140	loc_os05g03760	C3H	d	FEL			CZF1; transcription factor	zinc finger (CCCH-type) family protein	CZF1; CONTAINS InterPro DOMAIN/s: Zinc finger, CCCH-type (InterPro:IPR000571), Ankyrin repeat-containing domain (InterPro:IPR020683), Ankyrin repeat (InterPro:IPR002110); BEST Arabidopsis thaliana protein match is: salt-inducible zinc finger 1 (TAIR:AT3G55980.1); Has 1196 Blast hits to 1143 proteins in 183 species: Archae - 4; Bacteria - 47; Metazoa - 401; Fungi - 61; Plants - 441; Viruses - 2; O…
cassava4.1_010028m.g	-0.705255	0.377745	-0.46347	-1.57337	-1.77339	-1.84633	1.01928	0.755892	0.296293	-0.71932	0.264391	0.492648	-0.00987006	-1.04407	0.0399039	0.0478033	0.761579	-0.0692109	3	cassava4.1_010028m.g	RNA.regulation of transcription.C3H zinc finger family	AT4G29190	loc_os01g09620	C3H	c	FEL	TZF3	involved in JA, ABA and biotic/abiotic stress responses	zinc finger (CCCH-type) family protein	Zinc finger C-x8-C-x5-C-x3-H type family protein	Zinc finger C-x8-C-x5-C-x3-H type family protein; CONTAINS InterPro DOMAIN/s: Zinc finger, CCCH-type (InterPro:IPR000571); BEST Arabidopsis thaliana protein match is: CCCH-type zinc finger family protein (TAIR:AT2G19810.1); Has 726 Blast hits to 700 proteins in 125 species: Archae - 0; Bacteria - 0; Metazoa - 157; Fungi - 3; Plants - 406; Viruses - 0; Other Eukaryotes - 160 (source: NCBI BLink).
cassava4.1_013023m.g	0.54719	2.17179	1.48255	2.38914	3.08273	1.79551	2.13265	1.89659	2.55924	-0.789393	-0.94891	-0.602475	1.24777	-9.27228	1.67929	-1.18525	0.0874902	0.743413	24	cassava4.1_013023m.g	RNA.regulation of transcription.C3H zinc finger family	AT5G06770	loc_os02g10080	C3H	c				KH domain-containing protein / zinc finger (CCCH type) family protein	KH domain-containing protein / zinc finger (CCCH type) family protein	KH domain-containing protein / zinc finger (CCCH type) family protein; CONTAINS InterPro DOMAIN/s: Zinc finger, CCCH-type (InterPro:IPR000571), K Homology (InterPro:IPR004087), K Homology, type 1, subgroup (InterPro:IPR018111), K Homology, type 1 (InterPro:IPR004088); BEST Arabidopsis thaliana protein match is: KH domain-containing protein / zinc finger (CCCH type) family protein (TAIR:AT3G12130.…
cassava4.1_007384m.g	0.249478	-0.497563	-2.4057	-2.29347	-2.54123	-2.17207	0.137625	-0.288252	-0.21997	0.656419	0.0109293	0.00750996	1.37243	1.57702	0.729164	1.35221	0.293555	1.05296	3	cassava4.1_007384m.g	RNA.regulation of transcription.G2-like transcription factor family, GARP	AT2G20570	loc_os06g24070	G2-like	c	FEL			GPRI1 (GBF'S PRO-RICH REGION-INTERACTING FACTOR 1); transcription factor/ transcription regulator	GBF's pro-rich region-interacting factor 1	GBF's pro-rich region-interacting factor 1 (GPRI1); CONTAINS InterPro DOMAIN/s: Homeodomain-like (InterPro:IPR009057), Myb, DNA-binding (InterPro:IPR014778), Myb-like DNA-binding domain, SHAQKYF class (InterPro:IPR006447), HTH transcriptional regulator, Myb-type, DNA-binding (InterPro:IPR017930), Homeodomain-related (InterPro:IPR012287); BEST Arabidopsis thaliana protein match is: GOLDEN2-like 2 …
cassava4.1_034089m.g	0	6.38348	5.61346	-5.91786	1.34003	-0.190232	-2.53146	-3.01552	-2.43968	0	5.8627	0	0.298535	0.281806	-6.47886	-0.304861	-0.629759	-1.74188	5	cassava4.1_034089m.g	RNA.regulation of transcription.G2-like transcription factor family, GARP	AT3G13040	loc_os06g49040	G2-like	c	RT			myb family transcription factor	myb-like HTH transcriptional regulator family protein	myb-like HTH transcriptional regulator family protein; CONTAINS InterPro DOMAIN/s: Homeodomain-like (InterPro:IPR009057), Myb, DNA-binding (InterPro:IPR014778), HTH transcriptional regulator, Myb-type, DNA-binding (InterPro:IPR017930), Myb-like DNA-binding domain, SHAQKYF class (InterPro:IPR006447), Homeodomain-related (InterPro:IPR012287); BEST Arabidopsis thaliana protein match is: phosphate st…
cassava4.1_011601m.g	-1.00391	-0.877915	-0.109649	0.0469154	-0.341114	0.957911	-1.19636	-0.569092	-0.0836202	-1.05074	-0.649218	0.297622	-2.73148	-0.145084	-1.68069	-0.0352675	0.293969	-0.587474	9	cassava4.1_011601m.g	RNA.regulation of transcription.G2-like transcription factor family, GARP	AT3G46640	loc_os01g74020	G2-like	d	FEL			PCL1 (PHYTOCLOCK 1); DNA binding / transcription factor	Homeodomain-like superfamily protein	PHYTOCLOCK 1 (PCL1); CONTAINS InterPro DOMAIN/s: Homeodomain-like (InterPro:IPR009057), Myb, DNA-binding (InterPro:IPR014778), Myb-like DNA-binding domain, SHAQKYF class (InterPro:IPR006447), HTH transcriptional regulator, Myb-type, DNA-binding (InterPro:IPR017930), Homeodomain-related (InterPro:IPR012287); BEST Arabidopsis thaliana protein match is: Homeodomain-like superfamily protein (TAIR:AT5…
cassava4.1_034123m.g	0.23846	4.37115	3.45265	8.65482	10.7936	11.0584	0.409993	0.826953	-2.35285	-2.72645	-1.39683	-0.253326	-3.04658	-1.92739	-2.14655	-0.960509	-0.343056	-0.099869	9	cassava4.1_034123m.g	RNA.regulation of transcription.G2-like transcription factor family, GARP	AT3G46640	loc_os01g74020	G2-like	d	FEL			PCL1 (PHYTOCLOCK 1); DNA binding / transcription factor	Homeodomain-like superfamily protein	PHYTOCLOCK 1 (PCL1); CONTAINS InterPro DOMAIN/s: Homeodomain-like (InterPro:IPR009057), Myb, DNA-binding (InterPro:IPR014778), Myb-like DNA-binding domain, SHAQKYF class (InterPro:IPR006447), HTH transcriptional regulator, Myb-type, DNA-binding (InterPro:IPR017930), Homeodomain-related (InterPro:IPR012287); BEST Arabidopsis thaliana protein match is: Homeodomain-like superfamily protein (TAIR:AT5…
cassava4.1_012160m.g	-0.652186	-0.555748	-2.39388	-4.73212	-4.84521	-4.80861	-0.368981	-1.20981	-4.21833	0.261784	-0.236596	-0.237054	-1.38926	-1.71502	-0.908939	-0.590052	-2.04111	-2.06512	28	cassava4.1_012160m.g	RNA.regulation of transcription.G2-like transcription factor family, GARP	AT4G13640	loc_os02g07770	G2-like	cd				UNE16 (unfertilized embryo sac 16); transcription factor	Homeodomain-like superfamily protein	unfertilized embryo sac 16 (UNE16); CONTAINS InterPro DOMAIN/s: Homeodomain-like (InterPro:IPR009057), Myb, DNA-binding (InterPro:IPR014778), Myb-like DNA-binding domain, SHAQKYF class (InterPro:IPR006447), HTH transcriptional regulator, Myb-type, DNA-binding (InterPro:IPR017930), Homeodomain-related (InterPro:IPR012287); BEST Arabidopsis thaliana protein match is: Homeodomain-like superfamily pr…
cassava4.1_006374m.g	3.44368	0.321552	2.98731	1.30382	2.13389	3.88553	0.299597	2.11814	1.01952	-1.03128	1.46058	0.487322	-3.19251	1.1031	-0.7075	0.523531	0.0460747	-0.729756	15	cassava4.1_006374m.g	RNA.regulation of transcription.G2-like transcription factor family, GARP	AT4G28610	loc_os07g25710	G2-like	c				PHR1 (PHOSPHATE STARVATION RESPONSE 1); transcription factor	phosphate starvation response 1	phosphate starvation response 1 (PHR1); CONTAINS InterPro DOMAIN/s: Homeodomain-like (InterPro:IPR009057), Myb, DNA-binding (InterPro:IPR014778), HTH transcriptional regulator, Myb-type, DNA-binding (InterPro:IPR017930), Myb-like DNA-binding domain, SHAQKYF class (InterPro:IPR006447), Homeodomain-related (InterPro:IPR012287); BEST Arabidopsis thaliana protein match is: myb-like HTH transcriptiona…
cassava4.1_010485m.g	1.64109	1.7117	0.508433	-2.59354	-2.05178	-0.80993	0.366302	2.04312	0.77566	-0.214959	1.96899	1.41441	-0.349671	2.72964	2.98875	0.535945	-1.36739	-1.23963	10	cassava4.1_010485m.g	RNA.regulation of transcription.G2-like transcription factor family, GARP	AT4G37180	loc_os03g55590	G2-like	d	FEL			myb family transcription factor	Homeodomain-like superfamily protein	Homeodomain-like superfamily protein; CONTAINS InterPro DOMAIN/s: Homeodomain-like (InterPro:IPR009057), Myb, DNA-binding (InterPro:IPR014778), Myb-like DNA-binding domain, SHAQKYF class (InterPro:IPR006447), HTH transcriptional regulator, Myb-type, DNA-binding (InterPro:IPR017930), Homeodomain-related (InterPro:IPR012287); BEST Arabidopsis thaliana protein match is: Homeodomain-like superfamily …
cassava4.1_010921m.g	-0.386976	-0.940502	-1.83723	1.12204	0.874697	-1.06732	-1.81911	-2.45955	-2.95064	-0.702757	-1.69043	-0.162691	0.250784	-1.4015	-0.195539	-2.37684	0.345671	-0.664657	5	cassava4.1_010921m.g	RNA.regulation of transcription.G2-like transcription factor family, GARP	AT5G42630	loc_os03g55760	G2-like	c	RT			ATS (ABERRANT TESTA SHAPE); DNA binding / transcription factor	Homeodomain-like superfamily protein	ABERRANT TESTA SHAPE (ATS); CONTAINS InterPro DOMAIN/s: Homeodomain-like (InterPro:IPR009057), Myb, DNA-binding (InterPro:IPR014778), Myb-like DNA-binding domain, SHAQKYF class (InterPro:IPR006447), Homeodomain-related (InterPro:IPR012287); BEST Arabidopsis thaliana protein match is: Homeodomain-like superfamily protein (TAIR:AT5G16560.1); Has 1807 Blast hits to 1807 proteins in 277 species: Arch…
cassava4.1_002125m.g	0.42964	2.65812	2.58859	0.806618	1.95814	1.36214	0.570507	1.28852	1.67688	-1.61058	1.00964	0.0383411	-2.80926	-0.379551	0.779355	-0.930669	-1.11379	-2.03366	2	cassava4.1_002125m.g	RNA.regulation of transcription.GRAS transcription factor family	AT1G07530	loc_os03g48450	GRAS	c	FL			SCL14 (SCARECROW-LIKE 14); transcription factor	SCARECROW-like 14	SCARECROW-like 14 (SCL14); CONTAINS InterPro DOMAIN/s: Transcription factor GRAS (InterPro:IPR005202); BEST Arabidopsis thaliana protein match is: GRAS family transcription factor (TAIR:AT2G29060.1); Has 2535 Blast hits to 2449 proteins in 301 species: Archae - 0; Bacteria - 12; Metazoa - 27; Fungi - 4; Plants - 2483; Viruses - 0; Other Eukaryotes - 9 (source: NCBI BLink).
cassava4.1_002197m.g	2.11634	0.239938	2.78175	-0.226214	-0.581093	1.86241	1.6012	2.91189	1.82486	-0.726425	2.43873	1.08275	-2.65135	-1.72191	-2.57728	-0.464646	-1.75257	-1.69864	36	cassava4.1_002197m.g	RNA.regulation of transcription.GRAS transcription factor family	AT1G07530	loc_os03g48450	GRAS	cd				SCL14 (SCARECROW-LIKE 14); transcription factor	SCARECROW-like 14	SCARECROW-like 14 (SCL14); CONTAINS InterPro DOMAIN/s: Transcription factor GRAS (InterPro:IPR005202); BEST Arabidopsis thaliana protein match is: GRAS family transcription factor (TAIR:AT2G29060.1); Has 2535 Blast hits to 2449 proteins in 301 species: Archae - 0; Bacteria - 12; Metazoa - 27; Fungi - 4; Plants - 2483; Viruses - 0; Other Eukaryotes - 9 (source: NCBI BLink).
cassava4.1_006968m.g	1.70466	2.02914	1.76028	1.66595	2.64641	2.33079	1.01524	1.67401	1.18644	0.158966	1.04723	0.260958	-0.623944	0.990547	-0.459795	-1.3237	-1.8259	-1.57716	15	cassava4.1_006968m.g	RNA.regulation of transcription.GRAS transcription factor family	AT1G50420	loc_os01g71970	GRAS	c				SCL3; transcription factor	scarecrow-like 3	scarecrow-like 3 (SCL3); CONTAINS InterPro DOMAIN/s: Transcription factor GRAS (InterPro:IPR005202); BEST Arabidopsis thaliana protein match is: SCARECROW-like 21 (TAIR:AT2G04890.1); Has 3106 Blast hits to 2488 proteins in 309 species: Archae - 0; Bacteria - 6; Metazoa - 0; Fungi - 0; Plants - 3100; Viruses - 0; Other Eukaryotes - 0 (source: NCBI BLink).
cassava4.1_002718m.g	-1.3648	2.81168	2.05338	2.36189	3.65593	1.0791	0.363072	0.0555061	1.97398	-1.31999	-0.228179	0.678709	-1.01116	-0.487723	1.24594	-1.85653	-0.850905	-0.968019	15	cassava4.1_002718m.g	RNA.regulation of transcription.GRAS transcription factor family	AT2G29060	loc_os03g48450	GRAS	c				scarecrow transcription factor family protein	GRAS family transcription factor	GRAS family transcription factor; CONTAINS InterPro DOMAIN/s: Transcription factor GRAS (InterPro:IPR005202); BEST Arabidopsis thaliana protein match is: SCARECROW-like 14 (TAIR:AT1G07530.1); Has 4860 Blast hits to 2426 proteins in 308 species: Archae - 0; Bacteria - 15; Metazoa - 0; Fungi - 0; Plants - 4833; Viruses - 0; Other Eukaryotes - 12 (source: NCBI BLink).
cassava4.1_031802m.g	7.67338	7.37481	8.75695	-7.61914	-6.61051	-5.99012	3.57866	3.01625	1.1562	0.654735	-0.107463	5.51651	-8.17602	-8.1926	-4.71374	7.45807	-1.61031	-3.30385	27	cassava4.1_031802m.g	RNA.regulation of transcription.GRAS transcription factor family	AT2G37650	loc_os03g48450	GRAS	cd	FEL			scarecrow-like transcription factor 9 (SCL9)	GRAS family transcription factor	GRAS family transcription factor; CONTAINS InterPro DOMAIN/s: Transcription factor GRAS (InterPro:IPR005202); BEST Arabidopsis thaliana protein match is: SCARECROW-like 14 (TAIR:AT1G07530.1); Has 2417 Blast hits to 2350 proteins in 288 species: Archae - 0; Bacteria - 4; Metazoa - 2; Fungi - 0; Plants - 2410; Viruses - 0; Other Eukaryotes - 1 (source: NCBI BLink).
cassava4.1_003741m.g	-1.07818	-0.683309	-2.16041	-0.394438	-0.927395	-1.85156	-1.32214	-1.63579	-2.58409	1.18405	-1.9355	-0.222626	0.403372	-0.142068	0.810908	-0.881503	-1.20556	-0.293177	5	cassava4.1_003741m.g	RNA.regulation of transcription.GRAS transcription factor family	AT3G03450	loc_os03g49990	GRAS	c	RT			RGL2 (RGA-LIKE 2); transcription factor	RGA-like 2	RGA-like 2 (RGL2); CONTAINS InterPro DOMAIN/s: Transcriptional factor DELLA, N-terminal (InterPro:IPR021914), Transcription factor GRAS (InterPro:IPR005202); BEST Arabidopsis thaliana protein match is: RGA-like protein 3 (TAIR:AT5G17490.1); Has 2697 Blast hits to 2637 proteins in 314 species: Archae - 0; Bacteria - 4; Metazoa - 0; Fungi - 0; Plants - 2690; Viruses - 0; Other Eukaryotes - 3 (sourc…
cassava4.1_029854m.g	-1.3371	-3.60982	-3.39703	-7.89985	-1.22221	-7.89985	-3.12786	-3.97868	-4.35928	2.20179	-3.67027	1.3892	-1.68928	-0.392088	1.10755	-1.86127	-2.19684	-3.26013	29	cassava4.1_029854m.g	RNA.regulation of transcription.GRAS transcription factor family	AT3G49950	loc_os05g42130	GRAS	cd	RT			scarecrow transcription factor family protein	GRAS family transcription factor	GRAS family transcription factor; CONTAINS InterPro DOMAIN/s: Transcription factor GRAS (InterPro:IPR005202); BEST Arabidopsis thaliana protein match is: GRAS family transcription factor (TAIR:AT5G67411.1); Has 2188 Blast hits to 2164 proteins in 278 species: Archae - 0; Bacteria - 2; Metazoa - 0; Fungi - 0; Plants - 2186; Viruses - 0; Other Eukaryotes - 0 (source: NCBI BLink).
cassava4.1_005028m.g	3.93774	3.91896	4.06154	0.954686	0.681678	1.41843	-0.00659113	0.846326	-0.0597375	2.23477	2.96892	1.28399	0.678874	0.284121	0.966785	-0.523126	-0.958601	-1.36039	2	cassava4.1_005028m.g	RNA.regulation of transcription.GRAS transcription factor family	AT4G17230	loc_os10g22430	GRAS	c	FL			SCL13 (Scarecrow-like 13); transcription factor	SCARECROW-like 13	SCARECROW-like 13 (SCL13); CONTAINS InterPro DOMAIN/s: Transcription factor GRAS (InterPro:IPR005202); BEST Arabidopsis thaliana protein match is: scarecrow-like 5 (TAIR:AT1G50600.1); Has 2512 Blast hits to 2467 proteins in 302 species: Archae - 0; Bacteria - 4; Metazoa - 0; Fungi - 0; Plants - 2508; Viruses - 0; Other Eukaryotes - 0 (source: NCBI BLink).
cassava4.1_004650m.g	0.3138	2.49727	2.11451	0.265494	2.88838	1.70643	-3.07757	-1.66914	-1.60297	-0.629927	0.679729	-0.583068	0.416725	-0.392939	0.70482	-2.8937	-1.92364	-3.83897	37	cassava4.1_004650m.g	RNA.regulation of transcription.GRAS transcription factor family	AT5G48150	loc_os07g36170	GRAS	cd				PAT1 (phytochrome a signal transduction 1); signal transducer/ transcription factor	GRAS family transcription factor	phytochrome a signal transduction 1 (PAT1); CONTAINS InterPro DOMAIN/s: Transcription factor GRAS (InterPro:IPR005202); BEST Arabidopsis thaliana protein match is: SCARECROW-like 21 (TAIR:AT2G04890.1); Has 1807 Blast hits to 1807 proteins in 277 species: Archae - 0; Bacteria - 0; Metazoa - 736; Fungi - 347; Plants - 385; Viruses - 0; Other Eukaryotes - 339 (source: NCBI BLink).
cassava4.1_003495m.g	1.28956	1.28309	0.896892	-0.748221	0.306366	-0.0954521	-1.04682	-0.214486	-0.894244	-1.86913	-0.901136	-0.216777	-1.37141	-1.02599	-1.21874	-2.17512	-2.0593	-3.70803	11	cassava4.1_003495m.g	RNA.regulation of transcription.GRAS transcription factor family	AT5G52510	loc_os02g45760	GRAS	d	RT			scarecrow-like transcription factor 8 (SCL8)	SCARECROW-like 8	SCARECROW-like 8 (SCL8); CONTAINS InterPro DOMAIN/s: Transcription factor GRAS (InterPro:IPR005202); BEST Arabidopsis thaliana protein match is: SCARECROW-like 1 (TAIR:AT1G21450.1); Has 2327 Blast hits to 2305 proteins in 315 species: Archae - 0; Bacteria - 4; Metazoa - 13; Fungi - 36; Plants - 2242; Viruses - 0; Other Eukaryotes - 32 (source: NCBI BLink).
cassava4.1_029129m.g	-1.56222	-3.85317	-2.42051	-2.68992	-3.66377	-2.06111	-2.44816	-4.60878	-3.36558	-1.98991	-2.56257	-2.16485	0.300361	-2.01714	0.201992	-0.527589	-0.953297	-0.0445594	5	cassava4.1_029129m.g	RNA.regulation of transcription.HB,Homeobox transcription factor family	AT1G46480	loc_os04g55590	HB	c	RT			WOX4 (WUSCHEL RELATED HOMEOBOX 4); transcription factor	WUSCHEL related homeobox 4	WUSCHEL related homeobox 4 (WOX4); CONTAINS InterPro DOMAIN/s: Homeobox (InterPro:IPR001356), Homeodomain-like (InterPro:IPR009057); BEST Arabidopsis thaliana protein match is: WUSCHEL related homeobox 1 (TAIR:AT3G18010.1); Has 537 Blast hits to 535 proteins in 47 species: Archae - 0; Bacteria - 0; Metazoa - 0; Fungi - 0; Plants - 537; Viruses - 0; Other Eukaryotes - 0 (source: NCBI BLink).
cassava4.1_001674m.g	1.73156	-0.152717	1.69787	-0.771756	-0.0238402	1.9625	0.843397	1.7495	0.724082	0.921204	1.47547	1.81139	-1.96978	0.693296	-1.74691	0.0707675	-1.08788	0.139007	2	cassava4.1_001674m.g	RNA.regulation of transcription.HB,Homeobox transcription factor family	AT1G52150	loc_os03g43930	HB	c	FL			ATHB-15; DNA binding / transcription factor	Homeobox-leucine zipper family protein / lipid-binding START domain-containing protein	ATHB-15; CONTAINS InterPro DOMAIN/s: Homeobox (InterPro:IPR001356), Homeodomain-like (InterPro:IPR009057), Lipid-binding START (InterPro:IPR002913), MEKHLA (InterPro:IPR013978), Homeodomain-related (InterPro:IPR012287); BEST Arabidopsis thaliana protein match is: homeobox gene 8 (TAIR:AT4G32880.1); Has 3146 Blast hits to 3075 proteins in 258 species: Archae - 0; Bacteria - 18; Metazoa - 766; Fung…
cassava4.1_027319m.g	2.53819	1.48329	1.07023	-4.50012	-6.78735	-5.18469	-1.35064	1.10775	-0.240009	0.243895	2.45026	-0.738596	-0.632354	1.3696	0.728045	1.08222	2.08323	1.43398	3	cassava4.1_027319m.g	RNA.regulation of transcription.HB,Homeobox transcription factor family	AT2G18550	loc_os07g39320	HB	c	FEL			HB-2 (HOMEOBOX-2); DNA binding / transcription factor	homeobox protein 21	homeobox protein 21 (HB21); FUNCTIONS IN: DNA binding, sequence-specific DNA binding transcription factor activity; INVOLVED IN: regulation of transcription, DNA-dependent, regulation of transcription; LOCATED IN: nucleus; EXPRESSED IN: 21 plant structures; EXPRESSED DURING: 13 growth stages; CONTAINS InterPro DOMAIN/s: Homeobox, conserved site (InterPro:IPR017970), Homeobox (InterPro:IPR001356),…
cassava4.1_012269m.g	0.13002	-0.764058	-1.18927	-0.96527	-0.74583	0.275414	0.224115	-0.117561	-0.870567	-0.512479	0.747094	1.02905	-1.72161	-1.33136	-1.74896	-0.0764153	-0.404798	-1.12321	9	cassava4.1_012269m.g	RNA.regulation of transcription.HB,Homeobox transcription factor family	AT2G22430	loc_os08g37580	HB	d	FEL			ATHB6; DNA binding / protein binding / sequence-specific DNA binding / transcription activator/ transcription factor	homeobox protein 6	homeobox protein 6 (HB6); FUNCTIONS IN: protein binding, sequence-specific DNA binding, DNA binding, transcription activator activity, sequence-specific DNA binding transcription factor activity; INVOLVED IN: response to water deprivation, positive regulation of transcription, abscisic acid mediated signaling pathway, negative regulation of abscisic acid mediated signaling pathway, regulation of …
cassava4.1_012419m.g	1.43487	0.806589	1.38766	-1.02549	-1.11133	0.0830888	1.22163	0.298821	-1.17252	-0.986746	0.619763	0.580516	-1.69981	-1.22148	-0.306411	0.498405	-1.63956	-1.79616	11	cassava4.1_012419m.g	RNA.regulation of transcription.HB,Homeobox transcription factor family	AT2G22430	loc_os08g37580	HB	d	RT			ATHB6; DNA binding / protein binding / sequence-specific DNA binding / transcription activator/ transcription factor	homeobox protein 6	homeobox protein 6 (HB6); FUNCTIONS IN: protein binding, sequence-specific DNA binding, DNA binding, transcription activator activity, sequence-specific DNA binding transcription factor activity; INVOLVED IN: response to water deprivation, positive regulation of transcription, abscisic acid mediated signaling pathway, negative regulation of abscisic acid mediated signaling pathway, regulation of …
cassava4.1_001638m.g	-1.85321	-0.338576	-1.87922	0.813016	0.498844	-2.26922	0.766475	-0.519111	0.128569	-0.413011	-1.79244	-0.616419	0.913664	0.781401	1.89534	-0.582998	1.09518	-0.507397	1	cassava4.1_001638m.g	RNA.regulation of transcription.HB,Homeobox transcription factor family	AT2G27990	loc_os05g38120	HB	c	FL			BLH8 (BEL1-LIKE HOMEODOMAIN 8); DNA binding / transcription factor	BEL1-like homeodomain 8	BEL1-like homeodomain 8 (BLH8); CONTAINS InterPro DOMAIN/s: Homeobox (InterPro:IPR001356), Homeodomain-like (InterPro:IPR009057), POX (InterPro:IPR006563), Homeodomain-related (InterPro:IPR012287); BEST Arabidopsis thaliana protein match is: POX (plant homeobox) family protein (TAIR:AT5G02030.1); Has 5076 Blast hits to 5073 proteins in 336 species: Archae - 0; Bacteria - 0; Metazoa - 2093; Fungi …
cassava4.1_023871m.g	8.99106	6.38348	9.17115	-5.91786	0.759778	3.95375	7.62865	8.11522	6.33135	-0.744145	0.471708	0.647112	7.35797	7.754	0	5.04991	7.15205	5.61807	12	cassava4.1_023871m.g	RNA.regulation of transcription.HB,Homeobox transcription factor family	AT2G33880	loc_os05g48990	HB	d	RT	HB3	cytokinin signaling	HB-3; transcription factor	homeobox-3	homeobox-3 (HB-3); CONTAINS InterPro DOMAIN/s: Homeobox (InterPro:IPR001356), Homeodomain-like (InterPro:IPR009057); BEST Arabidopsis thaliana protein match is: WUSCHEL related homeobox 8 (TAIR:AT5G45980.1); Has 671 Blast hits to 615 proteins in 76 species: Archae - 0; Bacteria - 0; Metazoa - 25; Fungi - 22; Plants - 589; Viruses - 0; Other Eukaryotes - 35 (source: NCBI BLink).
cassava4.1_001619m.g	2.8611	0.408645	2.07121	-0.242119	0.147953	3.448	2.60663	3.52985	-0.863084	2.82291	1.85004	-0.664374	-1.28025	-0.162493	-0.381455	1.11734	-9.26916	-0.292084	2	cassava4.1_001619m.g	RNA.regulation of transcription.HB,Homeobox transcription factor family	AT2G34710	loc_os03g43930	HB	c	FL			PHB (PHABULOSA); DNA binding / transcription factor	Homeobox-leucine zipper family protein / lipid-binding START domain-containing protein	PHABULOSA (PHB); CONTAINS InterPro DOMAIN/s: Homeobox (InterPro:IPR001356), Homeodomain-like (InterPro:IPR009057), Lipid-binding START (InterPro:IPR002913), MEKHLA (InterPro:IPR013978), Homeodomain-related (InterPro:IPR012287); BEST Arabidopsis thaliana protein match is: Homeobox-leucine zipper family protein / lipid-binding START domain-containing protein (TAIR:AT1G30490.1); Has 3393 Blast hits …
cassava4.1_001618m.g	-2.16962	0.152777	-2.3774	1.13463	1.57542	-2.5042	-0.158486	-1.27551	-0.234719	-0.359981	-3.44483	-2.37017	1.146	-0.449864	2.46054	0.0540739	0.293555	0.558689	7	cassava4.1_001618m.g	RNA.regulation of transcription.HB,Homeobox transcription factor family	AT2G34710	loc_os03g43930	HB	d	FL			PHB (PHABULOSA); DNA binding / transcription factor	Homeobox-leucine zipper family protein / lipid-binding START domain-containing protein	PHABULOSA (PHB); CONTAINS InterPro DOMAIN/s: Homeobox (InterPro:IPR001356), Homeodomain-like (InterPro:IPR009057), Lipid-binding START (InterPro:IPR002913), MEKHLA (InterPro:IPR013978), Homeodomain-related (InterPro:IPR012287); BEST Arabidopsis thaliana protein match is: Homeobox-leucine zipper family protein / lipid-binding START domain-containing protein (TAIR:AT1G30490.1); Has 3393 Blast hits …
cassava4.1_003045m.g	2.56264	1.84983	1.31535	1.87644	1.46813	1.32186	0.949272	0.924116	1.04847	-2.19718	1.01486	-0.0581069	-0.964158	0.114006	-0.714132	-0.78536	0.623442	0.947144	2	cassava4.1_003045m.g	RNA.regulation of transcription.HB,Homeobox transcription factor family	AT2G35940	loc_os11g06020	HB	c	FL	BLH1	ABA response	BLH1 (BEL1-LIKE HOMEODOMAIN 1); DNA binding / protein heterodimerization/ protein homodimerization/ transcription factor	BEL1-like homeodomain 1	BEL1-like homeodomain 1 (BLH1); CONTAINS InterPro DOMAIN/s: Homeobox (InterPro:IPR001356), Homeodomain-like (InterPro:IPR009057), POX (InterPro:IPR006563), Homeodomain-related (InterPro:IPR012287); BEST Arabidopsis thaliana protein match is: BEL1-like homeodomain 6 (TAIR:AT4G34610.2); Has 71711 Blast hits to 13510 proteins in 414 species: Archae - 28; Bacteria - 75; Metazoa - 3080; Fungi - 2154; …
cassava4.1_002993m.g	2.36526	0.359671	1.99943	0.963157	0.069674	1.37005	1.41092	0.846123	0.574359	-1.17979	0.243676	0.485693	-1.61042	-0.715267	-3.3298	0.378383	-0.553404	-0.485556	21	cassava4.1_002993m.g	RNA.regulation of transcription.HB,Homeobox transcription factor family	AT2G35940	loc_os11g06020	HB	cd				BLH1 (BEL1-LIKE HOMEODOMAIN 1); DNA binding / protein heterodimerization/ protein homodimerization/ transcription factor	BEL1-like homeodomain 1	BEL1-like homeodomain 1 (BLH1); CONTAINS InterPro DOMAIN/s: Homeobox (InterPro:IPR001356), Homeodomain-like (InterPro:IPR009057), POX (InterPro:IPR006563), Homeodomain-related (InterPro:IPR012287); BEST Arabidopsis thaliana protein match is: BEL1-like homeodomain 6 (TAIR:AT4G34610.2); Has 71711 Blast hits to 13510 proteins in 414 species: Archae - 28; Bacteria - 75; Metazoa - 3080; Fungi - 2154; …
cassava4.1_014981m.g	0.99154	-0.742904	0.440162	-0.0278178	-0.59274	1.36718	-1.27239	-1.49598	-0.268941	0.565319	5.04778	2.18813	-0.338704	2.35071	0.884034	0.472995	2.31626	2.00077	30	cassava4.1_014981m.g	RNA.regulation of transcription.HB,Homeobox transcription factor family	AT2G46680	loc_os09g35910	HB	d		HB7	ABA dependent, drought response	ATHB-7 (ARABIDOPSIS THALIANA HOMEOBOX 7); transcription activator/ transcription factor	homeobox 7	homeobox 7 (HB-7); FUNCTIONS IN: transcription activator activity, sequence-specific DNA binding transcription factor activity; INVOLVED IN: response to water deprivation, abscisic acid mediated signaling pathway, regulation of transcription, DNA-dependent, response to abscisic acid stimulus; LOCATED IN: nucleus; EXPRESSED IN: 21 plant structures; EXPRESSED DURING: 6 growth stages; CONTAINS Inter…
cassava4.1_012777m.g	0.125357	-0.798131	-1.32743	-0.460608	-0.862799	-1.10013	-0.714896	-0.851822	-0.322058	-1.11448	1.40222	-0.0474577	-2.4265	-1.11548	-2.3604	-0.711213	-1.29059	-0.296185	9	cassava4.1_012777m.g	RNA.regulation of transcription.HB,Homeobox transcription factor family	AT3G01470	loc_os09g29460	HB	d	FEL			ATHB-1 (ARABIDOPSIS THALIANA HOMEOBOX 1); DNA binding / protein homodimerization/ sequence-specific DNA binding / transcription activator/ transcription factor	homeobox 1	homeobox 1 (HB-1); FUNCTIONS IN: sequence-specific DNA binding, DNA binding, transcription activator activity, protein homodimerization activity, sequence-specific DNA binding transcription factor activity; INVOLVED IN: response to salt stress, response to blue light, positive regulation of transcription, regulation of transcription, DNA-dependent, leaf morphogenesis; LOCATED IN: nucleus; EXPRESS…
cassava4.1_011567m.g	-0.75612	-1.98132	-0.627291	-1.5633	-1.85023	-1.34472	-0.372632	1.98318	0.332063	-0.441592	1.96688	-0.140877	-0.427583	-0.563043	-0.686654	-0.101852	2.6569	1.83603	12	cassava4.1_011567m.g	RNA.regulation of transcription.HB,Homeobox transcription factor family	AT3G01470	loc_os02g49700	HB	d	RT			ATHB-1 (ARABIDOPSIS THALIANA HOMEOBOX 1); DNA binding / protein homodimerization/ sequence-specific DNA binding / transcription activator/ transcription factor	homeobox 1	homeobox 1 (HB-1); FUNCTIONS IN: sequence-specific DNA binding, DNA binding, transcription activator activity, protein homodimerization activity, sequence-specific DNA binding transcription factor activity; INVOLVED IN: response to salt stress, response to blue light, positive regulation of transcription, regulation of transcription, DNA-dependent, leaf morphogenesis; LOCATED IN: nucleus; EXPRESS…
cassava4.1_015051m.g	0.16241	0.474684	0.644685	1.58229	2.27194	0.299328	1.23383	-0.561578	0.801628	-0.229729	3.56616	2.48956	0.0791663	1.30989	1.30204	-1.08291	1.50362	1.17828	8	cassava4.1_015051m.g	RNA.regulation of transcription.HB,Homeobox transcription factor family	AT3G61890	loc_os09g35910	HB	d	FL	HB12	ABA dependent, drought response, GA decrease	ATHB-12 (ARABIDOPSIS THALIANA HOMEOBOX 12); transcription activator/ transcription factor	homeobox 12	homeobox 12 (HB-12); CONTAINS InterPro DOMAIN/s: Homeobox, conserved site (InterPro:IPR017970), Homeobox (InterPro:IPR001356), Homeodomain-like (InterPro:IPR009057), Helix-turn-helix motif, lambda-like repressor (InterPro:IPR000047), Leucine zipper, homeobox-associated (InterPro:IPR003106), Homeodomain-related (InterPro:IPR012287); BEST Arabidopsis thaliana protein match is: homeobox 7 (TAIR:AT2G…
cassava4.1_003777m.g	5.01042	0.615619	3.78801	-2.40397	-2.87458	1.30538	2.45068	3.32887	0.648422	-0.509148	3.78322	0.992895	-4.09473	-0.759956	-2.6795	-0.616305	-0.912069	-1.48415	36	cassava4.1_003777m.g	RNA.regulation of transcription.HB,Homeobox transcription factor family	AT4G03250		HB	cd				homeobox-leucine zipper family protein	Homeodomain-like superfamily protein	Homeodomain-like superfamily protein; FUNCTIONS IN: DNA binding, sequence-specific DNA binding transcription factor activity; INVOLVED IN: regulation of transcription, DNA-dependent, regulation of transcription; LOCATED IN: nucleus; CONTAINS InterPro DOMAIN/s: Homeobox (InterPro:IPR001356), Homeodomain-like (InterPro:IPR009057), Homeodomain-related (InterPro:IPR012287); BEST Arabidopsis thaliana …
cassava4.1_024979m.g	0.483712	0.0687652	0.40123	-6.29831	-5.87185	-6.09781	5.71935	0.151338	1.05267	0.243354	-0.108064	3.91728	0.562513	0.283539	0.201992	-5.9885	-4.95776	-6.01966	28	cassava4.1_024979m.g	RNA.regulation of transcription.HB,Homeobox transcription factor family	AT4G04890	loc_os08g08820	HB	cd				PDF2 (PROTODERMAL FACTOR 2); DNA binding / transcription factor	protodermal factor 2	protodermal factor 2 (PDF2); FUNCTIONS IN: DNA binding, sequence-specific DNA binding transcription factor activity; INVOLVED IN: epidermal cell differentiation, regulation of transcription, DNA-dependent, cotyledon development; LOCATED IN: nucleus; EXPRESSED IN: 26 plant structures; EXPRESSED DURING: 14 growth stages; CONTAINS InterPro DOMAIN/s: Homeobox, conserved site (InterPro:IPR017970), Hom…
cassava4.1_014347m.g	-3.01011	-1.54174	-2.38268	-0.155057	-1.05999	-2.86933	-0.453828	-1.56095	-0.773202	-0.0625712	-1.27456	0.395133	0.690042	-0.589613	1.4043	-1.16054	1.51212	0.00694906	1	cassava4.1_014347m.g	RNA.regulation of transcription.HB,Homeobox transcription factor family	AT4G35550	loc_os01g60270	HB	c	FL			WOX13 (WUSCHEL-RELATED HOMEOBOX 13); DNA binding / transcription factor	WUSCHEL related homeobox 13	WUSCHEL related homeobox 13 (WOX13); FUNCTIONS IN: DNA binding, sequence-specific DNA binding transcription factor activity; INVOLVED IN: regulation of transcription, DNA-dependent, regulation of transcription; LOCATED IN: nucleus; EXPRESSED IN: 30 plant structures; EXPRESSED DURING: 13 growth stages; CONTAINS InterPro DOMAIN/s: Homeobox (InterPro:IPR001356), Homeodomain-like (InterPro:IPR009057)…
cassava4.1_025582m.g	1.08801	2.37092	2.58833	-3.87311	-1.70206	0.519746	-0.290344	0.506771	0.00577757	-0.520677	3.55717	1.56461	-2.77381	-1.83729	-0.873767	-0.586962	-1.73646	-0.397176	9	cassava4.1_025582m.g	RNA.regulation of transcription.HB,Homeobox transcription factor family	AT5G02030	loc_os05g38120	HB	d	FEL			RPL (REPLUMLESS); DNA binding / sequence-specific DNA binding / transcription factor	POX (plant homeobox) family protein	REPLUMLESS (RPL); CONTAINS InterPro DOMAIN/s: Homeobox (InterPro:IPR001356), Homeodomain-like (InterPro:IPR009057), POX (InterPro:IPR006563), Homeodomain-related (InterPro:IPR012287); BEST Arabidopsis thaliana protein match is: BEL1-like homeodomain 8 (TAIR:AT2G27990.1); Has 5109 Blast hits to 5109 proteins in 341 species: Archae - 0; Bacteria - 2; Metazoa - 2052; Fungi - 344; Plants - 2481; Viru…
cassava4.1_008073m.g	0.567788	-0.211825	-0.510171	-0.555962	-0.730311	-0.509712	-1.50942	-1.9523	-1.821	-0.844466	0.159817	-0.608302	-1.25602	-0.0621911	-0.78093	0.370994	0.180678	-0.961769	5	cassava4.1_008073m.g	RNA.regulation of transcription.HB,Homeobox transcription factor family	AT5G25220	loc_os08g19650	HB	c	RT			KNAT3 (KNOTTED1-LIKE HOMEOBOX GENE 3); transcription activator/ transcription factor	KNOTTED1-like homeobox gene 3	KNOTTED1-like homeobox gene 3 (KNAT3); FUNCTIONS IN: transcription activator activity, sequence-specific DNA binding transcription factor activity; INVOLVED IN: response to light stimulus, detection of cytokinin stimulus, cellular response to cytokine stimulus; LOCATED IN: cytosol, nucleus; EXPRESSED IN: 35 plant structures; EXPRESSED DURING: 13 growth stages; CONTAINS InterPro DOMAIN/s: ELK (Int…
cassava4.1_011212m.g	-0.868027	0.0204837	0.751519	1.30037	0.354565	1.35633	-0.892999	-1.03859	0.390815	0.432741	-0.93018	-0.501219	0.638471	1.41155	1.03152	0.499006	1.70063	2.50528	12	cassava4.1_011212m.g	RNA.regulation of transcription.HB,Homeobox transcription factor family	AT5G25220	loc_os08g19650	HB	d	RT			KNAT3 (KNOTTED1-LIKE HOMEOBOX GENE 3); transcription activator/ transcription factor	KNOTTED1-like homeobox gene 3	KNOTTED1-like homeobox gene 3 (KNAT3); FUNCTIONS IN: transcription activator activity, sequence-specific DNA binding transcription factor activity; INVOLVED IN: response to light stimulus, detection of cytokinin stimulus, cellular response to cytokine stimulus; LOCATED IN: cytosol, nucleus; EXPRESSED IN: 35 plant structures; EXPRESSED DURING: 13 growth stages; CONTAINS InterPro DOMAIN/s: ELK (Int…
cassava4.1_002985m.g	0.884504	1.18141	1.34918	-0.564325	-0.230262	0.246862	1.67896	1.97609	0.787771	-1.75415	-0.0286246	-0.261511	0.194638	-0.767556	-1.17787	1.19834	0.168312	-0.670198	6	cassava4.1_002985m.g	RNA.regulation of transcription.HB,Homeobox transcription factor family	AT5G41410	loc_os10g39030	HB	c	RT			BEL1 (BELL 1); DNA binding / protein binding / transcription factor	POX (plant homeobox) family protein	BELL 1 (BEL1); CONTAINS InterPro DOMAIN/s: Homeobox (InterPro:IPR001356), Homeodomain-like (InterPro:IPR009057), POX (InterPro:IPR006563), Homeodomain-related (InterPro:IPR012287); BEST Arabidopsis thaliana protein match is: BEL1-like homeodomain 4 (TAIR:AT2G23760.3); Has 1807 Blast hits to 1807 proteins in 277 species: Archae - 0; Bacteria - 0; Metazoa - 736; Fungi - 347; Plants - 385; Viruses -…
cassava4.1_030094m.g	-2.67357	1.20378	-1.86484	0.887949	1.21524	-1.46594	-0.780276	-2.69665	-1.26533	-0.769875	-2.74852	-2.15741	1.05927	-0.245342	3.89238	-1.22409	0.539604	-1.16747	7	cassava4.1_030094m.g	RNA.regulation of transcription.HB,Homeobox transcription factor family	AT5G53980		HB	d	FL			ATHB52 (ARABIDOPSIS THALIANA HOMEOBOX PROTEIN 52); transcription factor	homeobox protein 52	homeobox protein 52 (HB52); FUNCTIONS IN: sequence-specific DNA binding transcription factor activity; INVOLVED IN: response to blue light, regulation of transcription, DNA-dependent, response to absence of light; LOCATED IN: nucleus; EXPRESSED IN: root, flower; EXPRESSED DURING: seedling growth; CONTAINS InterPro DOMAIN/s: Homeobox (InterPro:IPR001356), Homeobox, conserved site (InterPro:IPR0179…
cassava4.1_014046m.g	-1.83214	-2.12079	-3.71	-1.84984	-2.0109	-1.40998	-0.665734	-2.59853	-0.823069	0.740691	-0.175464	1.15419	-0.0609709	1.96967	0.582013	-0.834773	1.58588	1.55744	13	cassava4.1_014046m.g	RNA.regulation of transcription.HSF,Heat-shock transcription factor family	AT1G46264	loc_os07g44690	HSF	c				AT-HSFB4; DNA binding / transcription factor	heat shock transcription factor B4	heat shock transcription factor B4 (HSFB4); FUNCTIONS IN: DNA binding, sequence-specific DNA binding transcription factor activity; INVOLVED IN: asymmetric cell division; LOCATED IN: nucleus; EXPRESSED IN: 17 plant structures; EXPRESSED DURING: 8 growth stages; CONTAINS InterPro DOMAIN/s: Winged helix-turn-helix transcription repressor DNA-binding (InterPro:IPR011991), Heat shock factor (HSF)-typ…
cassava4.1_009665m.g	0.89545	3.59952	1.36964	0.816851	1.93156	0.586884	0.779895	0.0920952	1.02541	-1.04784	-1.794	0.58085	1.13717	-0.00257576	1.96053	-2.85533	-1.35212	-2.09743	11	cassava4.1_009665m.g	RNA.regulation of transcription.HSF,Heat-shock transcription factor family	AT1G67970	loc_os03g63750	HSF	d	RT			AT-HSFA8; DNA binding / transcription factor	heat shock transcription factor A8	heat shock transcription factor A8 (HSFA8); FUNCTIONS IN: DNA binding, sequence-specific DNA binding transcription factor activity; INVOLVED IN: regulation of transcription, DNA-dependent; LOCATED IN: nucleus; EXPRESSED IN: 24 plant structures; EXPRESSED DURING: 14 growth stages; CONTAINS InterPro DOMAIN/s: Winged helix-turn-helix transcription repressor DNA-binding (InterPro:IPR011991), Heat sho…
cassava4.1_009750m.g	-7.75136	0.619103	0.83608	-0.241091	0.183748	1.21678	8.47341	7.85323	9.48526	9.45963	7.58164	3.03798	9.0523	3.64394	2.5158	4.8923	2.54742	0.546981	30	cassava4.1_009750m.g	RNA.regulation of transcription.HSF,Heat-shock transcription factor family	AT2G26150	loc_os07g08140	HSF	d				ATHSFA2; DNA binding / transcription factor	heat shock transcription factor A2	heat shock transcription factor A2 (HSFA2); FUNCTIONS IN: DNA binding, transcription activator activity, sequence-specific DNA binding transcription factor activity; INVOLVED IN: in 7 processes; LOCATED IN: nucleus; EXPRESSED IN: 8 plant structures; EXPRESSED DURING: 4 anthesis, C globular stage, petal differentiation and expansion stage; CONTAINS InterPro DOMAIN/s: Winged helix-turn-helix transc…
cassava4.1_012917m.g	1.77095	1.56099	0.778767	-1.84643	-1.14724	-2.46394	0.925463	0.353172	-1.05792	-0.442215	-0.108352	-2.39828	-0.663528	-0.902748	-0.482201	0.0195891	-1.23455	-0.169748	3	cassava4.1_012917m.g	RNA.regulation of transcription.HSF,Heat-shock transcription factor family	AT3G24520	loc_os01g43590	HSF	c	FEL			AT-HSFC1; DNA binding / transcription factor	heat shock transcription factor C1	heat shock transcription factor C1 (HSFC1); FUNCTIONS IN: DNA binding, sequence-specific DNA binding transcription factor activity; INVOLVED IN: regulation of transcription, DNA-dependent; LOCATED IN: nucleus; EXPRESSED IN: 14 plant structures; EXPRESSED DURING: LP.06 six leaves visible, LP.04 four leaves visible, 4 anthesis, petal differentiation and expansion stage, LP.08 eight leaves visible; …
cassava4.1_010201m.g	2.53555	3.0951	0.493449	3.26271	1.64863	-0.193614	1.06618	0.232301	2.67743	0.294088	0.411226	1.61441	-0.00208622	-0.351199	0.0918061	-0.908402	1.31705	-0.806169	15	cassava4.1_010201m.g	RNA.regulation of transcription.HSF,Heat-shock transcription factor family	AT3G24520	loc_os02g13800	HSF	c				AT-HSFC1; DNA binding / transcription factor	heat shock transcription factor C1	heat shock transcription factor C1 (HSFC1); FUNCTIONS IN: DNA binding, sequence-specific DNA binding transcription factor activity; INVOLVED IN: regulation of transcription, DNA-dependent; LOCATED IN: nucleus; EXPRESSED IN: 14 plant structures; EXPRESSED DURING: LP.06 six leaves visible, LP.04 four leaves visible, 4 anthesis, petal differentiation and expansion stage, LP.08 eight leaves visible; …
cassava4.1_008941m.g	0.878484	2.10248	2.55415	2.07105	3.08321	1.84435	-0.190914	-0.127885	-0.159034	-3.06739	-4.84374	-3.78589	9.65204	3.29322	3.75441	-0.0288801	0.768494	7.98531	37	cassava4.1_008941m.g	RNA.regulation of transcription.HSF,Heat-shock transcription factor family	AT4G18880	loc_os01g54550	HSF	cd				AT-HSFA4A; DNA binding / transcription factor	heat shock transcription factor A4A	heat shock transcription factor A4A (HSF A4A); FUNCTIONS IN: DNA binding, sequence-specific DNA binding transcription factor activity; INVOLVED IN: response to chitin; LOCATED IN: nucleus; EXPRESSED IN: 23 plant structures; EXPRESSED DURING: 13 growth stages; CONTAINS InterPro DOMAIN/s: Winged helix-turn-helix transcription repressor DNA-binding (InterPro:IPR011991), Heat shock factor (HSF)-type,…
cassava4.1_012303m.g	1.41999	1.01936	1.36488	-0.666241	-0.744746	-1.19337	-0.0498458	-0.0270436	0.120718	2.54683	2.71407	0.90086	1.42897	-0.609406	-2.41306	3.29024	2.27241	0.125506	30	cassava4.1_012303m.g	RNA.regulation of transcription.HSF,Heat-shock transcription factor family	AT5G62020	loc_os08g43334	HSF	d				AT-HSFB2A; DNA binding / transcription factor	heat shock transcription factor B2A	heat shock transcription factor B2A (HSFB2A); FUNCTIONS IN: DNA binding, sequence-specific DNA binding transcription factor activity; INVOLVED IN: response to chitin; LOCATED IN: nucleus; EXPRESSED IN: 18 plant structures; EXPRESSED DURING: 11 growth stages; CONTAINS InterPro DOMAIN/s: Winged helix-turn-helix transcription repressor DNA-binding (InterPro:IPR011991), Heat shock factor (HSF)-type, …
cassava4.1_004760m.g	-3.79264	-1.07429	-3.8346	-1.92475	-0.960605	-5.15188	-1.71344	-3.00484	-2.03131	3.08578	-0.839778	0.551677	3.46163	1.27831	2.6088	-0.286438	0.689194	-0.78013	32	cassava4.1_004760m.g	RNA.regulation of transcription.MYB-related transcription factor family	AT1G01060	loc_os08g06110	MYB	c			circadian rhythm	LHY (LATE ELONGATED HYPOCOTYL); DNA binding / transcription factor	Homeodomain-like superfamily protein	LATE ELONGATED HYPOCOTYL (LHY); CONTAINS InterPro DOMAIN/s: SANT, DNA-binding (InterPro:IPR001005), Homeodomain-like (InterPro:IPR009057), Myb, DNA-binding (InterPro:IPR014778), HTH transcriptional regulator, Myb-type, DNA-binding (InterPro:IPR017930), Myb-like DNA-binding domain, SHAQKYF class (InterPro:IPR006447); BEST Arabidopsis thaliana protein match is: circadian clock associated 1 (TAIR:AT…
cassava4.1_005205m.g	2.21174	0.658657	1.79236	-0.668015	-0.0814511	1.20455	0.456721	1.33665	-0.62623	-0.447766	2.17142	0.496219	-2.55199	-0.240115	-1.87031	-0.227606	-0.582653	-0.0662813	21	cassava4.1_005205m.g	RNA.regulation of transcription.MYB domain transcription factor family	AT1G26580	loc_os03g31230	MYB	cd				FUNCTIONS IN: molecular_function unknown; INVOLVED IN: biological_process unknown; LOCATED IN: cellular_component unknown; EXPRESSED IN: 24 plant structures; EXPRESSED DURING: 15 growth stages; BEST Arabidopsis thaliana protein match is: myb family transcription factor / ELM2 domain-containing protein (TAIR:AT2G03470.1); Has 82 Blast hits to 82 proteins in 12 species: Archae - 0; Bacteria - 0; Me…	0	FUNCTIONS IN: molecular_function unknown; INVOLVED IN: biological_process unknown; LOCATED IN: cellular_component unknown; EXPRESSED IN: 24 plant structures; EXPRESSED DURING: 15 growth stages; BEST Arabidopsis thaliana protein match is: ELM2 domain-containing protein (TAIR:AT2G03470.1); Has 161 Blast hits to 161 proteins in 17 species: Archae - 0; Bacteria - 0; Metazoa - 1; Fungi - 4; Plants - 1…
cassava4.1_028289m.g	1.45885	1.80985	2.65406	-0.821308	0.183748	2.12206	0.411282	2.45792	2.12472	-5.39578	4.61324	2.36241	1.28245	3.42526	1.7649	-0.0737346	0.0798202	0.574809	6	cassava4.1_028289m.g	RNA.regulation of transcription.MYB domain transcription factor family	AT1G56160	loc_os04g50770	MYB	c	RT			MYB72 (MYB DOMAIN PROTEIN 72); DNA binding / transcription factor	myb domain protein 72	myb domain protein 72 (MYB72); CONTAINS InterPro DOMAIN/s: SANT, DNA-binding (InterPro:IPR001005), Homeodomain-like (InterPro:IPR009057), Myb, DNA-binding (InterPro:IPR014778), HTH transcriptional regulator, Myb-type, DNA-binding (InterPro:IPR017930), Homeodomain-related (InterPro:IPR012287), Myb transcription factor (InterPro:IPR015495); BEST Arabidopsis thaliana protein match is: myb domain pro…
cassava4.1_022192m.g	6.49609	5.08103	6.98596	-0.951796	-0.15217	2.12723	5.31901	6.02493	3.60902	-0.407076	2.37214	0.0683316	-1.43259	0.606073	-3.10657	3.32428	-0.440274	1.14037	2	cassava4.1_022192m.g	RNA.regulation of transcription.MYB domain transcription factor family	AT1G68320	loc_os01g03720	MYB	c	FL	MYB62	involved in phosphate starvation responses and gibberellic acid biosynthesis	MYB62 (myb domain protein 62); DNA binding / transcription factor	myb domain protein 62	myb domain protein 62 (MYB62); CONTAINS InterPro DOMAIN/s: SANT, DNA-binding (InterPro:IPR001005), Homeodomain-like (InterPro:IPR009057), Myb, DNA-binding (InterPro:IPR014778), HTH transcriptional regulator, Myb-type, DNA-binding (InterPro:IPR017930), Homeodomain-related (InterPro:IPR012287), Myb transcription factor (InterPro:IPR015495); BEST Arabidopsis thaliana protein match is: myb domain pro…
cassava4.1_012335m.g	-0.754979	-0.355596	0.683733	-2.17744	-1.05231	-0.809533	0.385464	1.73612	2.53175	0.242602	3.96026	1.76274	-1.49722	2.05877	1.64025	0.217394	-0.70529	-1.07929	6	cassava4.1_012335m.g	RNA.regulation of transcription.MYB domain transcription factor family	AT1G68320	loc_os01g03720	MYB	c	RT			MYB62 (myb domain protein 62); DNA binding / transcription factor	myb domain protein 62	myb domain protein 62 (MYB62); CONTAINS InterPro DOMAIN/s: SANT, DNA-binding (InterPro:IPR001005), Homeodomain-like (InterPro:IPR009057), Myb, DNA-binding (InterPro:IPR014778), HTH transcriptional regulator, Myb-type, DNA-binding (InterPro:IPR017930), Homeodomain-related (InterPro:IPR012287), Myb transcription factor (InterPro:IPR015495); BEST Arabidopsis thaliana protein match is: myb domain pro…
cassava4.1_009525m.g	-1.12438	0.573787	-1.20685	0.579942	0.528098	0.275505	2.40624	2.13569	1.96886	-2.55522	-2.32405	0.199508	0.712384	1.69223	2.69615	-1.13361	-0.855305	0.486409	6	cassava4.1_009525m.g	RNA.regulation of transcription.MYB domain transcription factor family	AT1G69560	loc_os01g16810	MYB	c	RT			MYB105 (myb domain protein 105); DNA binding / transcription factor	myb domain protein 105	myb domain protein 105 (MYB105); CONTAINS InterPro DOMAIN/s: SANT, DNA-binding (InterPro:IPR001005), Homeodomain-like (InterPro:IPR009057), Myb, DNA-binding (InterPro:IPR014778), HTH transcriptional regulator, Myb-type, DNA-binding (InterPro:IPR017930), Homeodomain-related (InterPro:IPR012287), Myb transcription factor (InterPro:IPR015495); BEST Arabidopsis thaliana protein match is: myb domain p…
cassava4.1_012505m.g	-0.493246	-0.286551	0.473652	-2.00347	-4.50894	-2.08573	-2.62829	-1.42326	-1.63253	1.66083	-1.68395	-0.585817	-0.249043	-0.687621	-3.90822	0.0677567	0.462655	0.327926	25	cassava4.1_012505m.g	RNA.regulation of transcription.MYB domain transcription factor family	AT1G74650	loc_os08g33940	MYB	cd				MYB31 (MYB DOMAIN PROTEIN 31); DNA binding / transcription factor	myb domain protein 31	myb domain protein 31 (MYB31); CONTAINS InterPro DOMAIN/s: SANT, DNA-binding (InterPro:IPR001005), Homeodomain-like (InterPro:IPR009057), Myb, DNA-binding (InterPro:IPR014778), HTH transcriptional regulator, Myb-type, DNA-binding (InterPro:IPR017930), Homeodomain-related (InterPro:IPR012287), Myb transcription factor (InterPro:IPR015495); BEST Arabidopsis thaliana protein match is: myb domain pro…
cassava4.1_012217m.g	-0.862749	-2.19248	-2.80477	-2.68231	-3.85401	-2.95525	0.0396629	-1.27801	-2.08658	0.674011	-0.556765	0.325048	1.5048	1.08862	0.357927	-0.858215	-0.905945	-0.100754	13	cassava4.1_012217m.g	RNA.regulation of transcription.MYB-related transcription factor family	AT1G74840	loc_os10g41200	MYB	c				myb family transcription factor	Homeodomain-like superfamily protein	Homeodomain-like superfamily protein; FUNCTIONS IN: DNA binding, sequence-specific DNA binding transcription factor activity; INVOLVED IN: in 9 processes; LOCATED IN: chloroplast; EXPRESSED IN: 22 plant structures; EXPRESSED DURING: 13 growth stages; CONTAINS InterPro DOMAIN/s: SANT, DNA-binding (InterPro:IPR001005), Homeodomain-like (InterPro:IPR009057), Myb, DNA-binding (InterPro:IPR014778), HT…
cassava4.1_032937m.g	1.05039	1.05136	1.33026	0.689904	0.702139	1.3686	3.86468	4.29913	3.54265	1.24227	0.0614353	-0.345766	1.52043	0.697654	-0.0599562	0.745036	0.845448	-0.576784	6	cassava4.1_032937m.g	RNA.regulation of transcription.MYB domain transcription factor family	AT2G31180	loc_os10g33810	MYB	c	RT	MYB14	regulate cold tolerance	MYB14 (MYB DOMAIN PROTEIN 14); DNA binding / transcription factor	myb domain protein 14	myb domain protein 14 (MYB14); CONTAINS InterPro DOMAIN/s: SANT, DNA-binding (InterPro:IPR001005), Homeodomain-like (InterPro:IPR009057), Myb, DNA-binding (InterPro:IPR014778), HTH transcriptional regulator, Myb-type, DNA-binding (InterPro:IPR017930), Homeodomain-related (InterPro:IPR012287), Myb transcription factor (InterPro:IPR015495); BEST Arabidopsis thaliana protein match is: myb domain pro…
cassava4.1_010610m.g	-2.81882	-1.62933	-2.88111	0.617749	-0.631291	-1.38792	-0.110672	0.0575709	2.0024	0.604589	-1.77026	0.648286	0.764922	0.60366	-0.811675	-0.237257	0.668738	-0.8929	1	cassava4.1_010610m.g	RNA.regulation of transcription.MYB domain transcription factor family	AT2G37630	loc_os12g38400	MYB	c	FL			AS1 (ASYMMETRIC LEAVES 1); DNA binding / protein homodimerization/ transcription factor	myb-like HTH transcriptional regulator family protein	ASYMMETRIC LEAVES 1 (AS1); CONTAINS InterPro DOMAIN/s: SANT, DNA-binding (InterPro:IPR001005), Homeodomain-like (InterPro:IPR009057), Myb, DNA-binding (InterPro:IPR014778), HTH transcriptional regulator, Myb-type, DNA-binding (InterPro:IPR017930), Homeodomain-related (InterPro:IPR012287), Myb transcription factor (InterPro:IPR015495); BEST Arabidopsis thaliana protein match is: myb domain protein…
cassava4.1_012254m.g	-0.453967	-0.690807	-2.82122	1.24445	1.21	0.987459	-0.172235	-0.903294	-0.41258	-0.704613	-3.23854	-1.88995	-1.04602	-0.664497	-0.627069	-2.23405	-0.921879	-1.16696	7	cassava4.1_012254m.g	RNA.regulation of transcription.MYB-related transcription factor family	AT2G38090	loc_os05g37730	MYB	d	FL			myb family transcription factor	Duplicated homeodomain-like superfamily protein	Duplicated homeodomain-like superfamily protein; CONTAINS InterPro DOMAIN/s: Molecular chaperone, heat shock protein, Hsp40, DnaJ (InterPro:IPR015609), SANT, eukarya (InterPro:IPR017884), Myb-like DNA-binding domain, SHAQKYF class (InterPro:IPR006447), SANT, DNA-binding (InterPro:IPR001005), Homeodomain-like (InterPro:IPR009057), Myb, DNA-binding (InterPro:IPR014778), Homeodomain-related (InterPr…
cassava4.1_012347m.g	0.294992	-1.25218	-0.665841	-0.616588	-0.658764	0.261909	-0.0736705	1.38336	-0.841575	-0.158029	0.514784	-0.555566	-2.00095	-0.559447	-2.39872	-0.446925	-0.927688	-1.51887	9	cassava4.1_012347m.g	RNA.regulation of transcription.MYB-related transcription factor family	AT2G38090	loc_os05g37730	MYB	d	FEL			myb family transcription factor	Duplicated homeodomain-like superfamily protein	Duplicated homeodomain-like superfamily protein; CONTAINS InterPro DOMAIN/s: Molecular chaperone, heat shock protein, Hsp40, DnaJ (InterPro:IPR015609), SANT, eukarya (InterPro:IPR017884), Myb-like DNA-binding domain, SHAQKYF class (InterPro:IPR006447), SANT, DNA-binding (InterPro:IPR001005), Homeodomain-like (InterPro:IPR009057), Myb, DNA-binding (InterPro:IPR014778), Homeodomain-related (InterPr…
cassava4.1_008746m.g	0.280893	1.26479	-2.2762	-1.24164	-0.152245	-1.27516	-2.36641	-1.16138	-2.35285	-1.2532	-5.10023	-3.0996	0.333149	-0.119622	-0.00360227	-1.84735	-3.37906	-1.68708	7	cassava4.1_008746m.g	RNA.regulation of transcription.MYB domain transcription factor family	AT3G01140	loc_os08g33660	MYB	d	FL		trichome branch	MYB106 (myb domain protein 106); DNA binding / transcription factor	myb domain protein 106	myb domain protein 106 (MYB106); FUNCTIONS IN: DNA binding, sequence-specific DNA binding transcription factor activity; INVOLVED IN: trichome branching, regulation of transcription, DNA-dependent; EXPRESSED IN: 18 plant structures; EXPRESSED DURING: 7 growth stages; CONTAINS InterPro DOMAIN/s: SANT, DNA-binding (InterPro:IPR001005), Homeodomain-like (InterPro:IPR009057), Myb, DNA-binding (InterP…
cassava4.1_011476m.g	0.658202	2.06906	0.0613816	1.85796	3.38463	0.022061	1.97475	0.359891	1.78223	0.00294614	0.775033	-2.61802	1.46631	0.865982	1.0061	-1.73665	-0.0620777	0.292138	24	cassava4.1_011476m.g	RNA.regulation of transcription.MYB-related transcription factor family	AT3G09600	loc_os06g01670	MYB	c				myb family transcription factor	Homeodomain-like superfamily protein	Homeodomain-like superfamily protein; FUNCTIONS IN: DNA binding, sequence-specific DNA binding transcription factor activity; INVOLVED IN: in 9 processes; LOCATED IN: chloroplast; EXPRESSED IN: 22 plant structures; EXPRESSED DURING: 13 growth stages; CONTAINS InterPro DOMAIN/s: SANT, DNA-binding (InterPro:IPR001005), Homeodomain-like (InterPro:IPR009057), Myb, DNA-binding (InterPro:IPR014778), HT…
cassava4.1_013293m.g	-3.48479	-0.792973	-3.1543	-0.917934	-8.89683	-1.18976	-2.33089	-2.42669	-1.47227	-1.67532	-4.64665	-4.73245	1.61801	-1.69684	-1.77716	-1.58322	-1.54996	-2.56772	7	cassava4.1_013293m.g	RNA.regulation of transcription.MYB domain transcription factor family	AT3G13540	loc_os11g07890	MYB	d	FL		trichome branch	ATMYB5 (MYB DOMAIN PROTEIN 5); DNA binding / transcription factor	myb domain protein 5	myb domain protein 5 (MYB5); CONTAINS InterPro DOMAIN/s: SANT, DNA-binding (InterPro:IPR001005), Homeodomain-like (InterPro:IPR009057), Myb, DNA-binding (InterPro:IPR014778), HTH transcriptional regulator, Myb-type, DNA-binding (InterPro:IPR017930), Homeodomain-related (InterPro:IPR012287), Myb transcription factor (InterPro:IPR015495); BEST Arabidopsis thaliana protein match is: myb domain prote…
cassava4.1_020908m.g	1.24196	-0.832043	0.275953	-1.0181	-2.22289	0.744129	7.89047	7.85323	0	-2.43026	-4.04224	-2.68789	-0.697393	0.717025	0.46543	-1.4349	-1.08128	-0.370717	7	cassava4.1_020908m.g	RNA.regulation of transcription.MYB domain transcription factor family	AT3G13540	loc_os01g50110	MYB	d	FL			ATMYB5 (MYB DOMAIN PROTEIN 5); DNA binding / transcription factor	myb domain protein 5	myb domain protein 5 (MYB5); CONTAINS InterPro DOMAIN/s: SANT, DNA-binding (InterPro:IPR001005), Homeodomain-like (InterPro:IPR009057), Myb, DNA-binding (InterPro:IPR014778), HTH transcriptional regulator, Myb-type, DNA-binding (InterPro:IPR017930), Homeodomain-related (InterPro:IPR012287), Myb transcription factor (InterPro:IPR015495); BEST Arabidopsis thaliana protein match is: myb domain prote…
cassava4.1_010483m.g	0.58517	0.569117	0.0444411	-0.408842	-0.107155	1.14235	0.491553	0.710555	1.91792	-2.21442	-0.442164	1.01366	0.23046	1.7236	2.07202	0.312723	1.75891	1.50356	10	cassava4.1_010483m.g	RNA.regulation of transcription.MYB-related transcription factor family	AT3G16350	loc_os10g41200	MYB	d	FEL			myb family transcription factor	Homeodomain-like superfamily protein	Homeodomain-like superfamily protein; CONTAINS InterPro DOMAIN/s: SANT, DNA-binding (InterPro:IPR001005), Homeodomain-like (InterPro:IPR009057), Myb, DNA-binding (InterPro:IPR014778), Zinc finger, CCHC-type (InterPro:IPR001878), HTH transcriptional regulator, Myb-type, DNA-binding (InterPro:IPR017930), Myb-like DNA-binding domain, SHAQKYF class (InterPro:IPR006447); BEST Arabidopsis thaliana prot…
cassava4.1_013493m.g	-7.75136	2.00872	3.66574	0	6.67764	7.70706	-2.11168	-1.88634	-2.807	8.60876	5.8627	8.02011	-5.49494	-5.49494	1.7649	0.341802	-0.322521	-1.70803	5	cassava4.1_013493m.g	RNA.regulation of transcription.MYB domain transcription factor family	AT3G23250	loc_os04g43680	MYB	c	RT			MYB15 (MYB DOMAIN PROTEIN 15); DNA binding / transcription factor	myb domain protein 15	myb domain protein 15 (MYB15); CONTAINS InterPro DOMAIN/s: SANT, DNA-binding (InterPro:IPR001005), Homeodomain-like (InterPro:IPR009057), Myb, DNA-binding (InterPro:IPR014778), HTH transcriptional regulator, Myb-type, DNA-binding (InterPro:IPR017930), Homeodomain-related (InterPro:IPR012287), Myb transcription factor (InterPro:IPR015495); BEST Arabidopsis thaliana protein match is: myb domain pro…
cassava4.1_025437m.g	1.58946	-2.50172	0.787709	-4.85784	-4.11249	-1.94274	-1.06419	0.151051	0.260683	1.16801	3.36095	-1.66088	-3.98623	0.342351	-2.60281	0	5.59108	5.31059	27	cassava4.1_025437m.g	RNA.regulation of transcription.MYB domain transcription factor family	AT3G23250	loc_os04g43680	MYB	cd	FEL			MYB15 (MYB DOMAIN PROTEIN 15); DNA binding / transcription factor	myb domain protein 15	myb domain protein 15 (MYB15); CONTAINS InterPro DOMAIN/s: SANT, DNA-binding (InterPro:IPR001005), Homeodomain-like (InterPro:IPR009057), Myb, DNA-binding (InterPro:IPR014778), HTH transcriptional regulator, Myb-type, DNA-binding (InterPro:IPR017930), Homeodomain-related (InterPro:IPR012287), Myb transcription factor (InterPro:IPR015495); BEST Arabidopsis thaliana protein match is: myb domain pro…
cassava4.1_014188m.g	4.09366	2.10686	4.5105	0.319087	1.28357	2.1546	-1.71566	-0.866819	-0.296812	-0.890815	4.17402	0.999771	-3.74914	0.523294	-1.63228	-1.21765	-1.82691	-4.03802	11	cassava4.1_014188m.g	RNA.regulation of transcription.MYB domain transcription factor family	AT3G23250	loc_os04g43680	MYB	d	RT			MYB15 (MYB DOMAIN PROTEIN 15); DNA binding / transcription factor	myb domain protein 15	myb domain protein 15 (MYB15); CONTAINS InterPro DOMAIN/s: SANT, DNA-binding (InterPro:IPR001005), Homeodomain-like (InterPro:IPR009057), Myb, DNA-binding (InterPro:IPR014778), HTH transcriptional regulator, Myb-type, DNA-binding (InterPro:IPR017930), Homeodomain-related (InterPro:IPR012287), Myb transcription factor (InterPro:IPR015495); BEST Arabidopsis thaliana protein match is: myb domain pro…
cassava4.1_014911m.g	-1.71844	-1.74944	-2.17929	-0.464892	-1.02043	-3.07018	-0.881518	-2.16399	-3.17556	-0.401191	-0.132159	0.246176	0.16788	-1.67686	-1.00233	0.0714115	0.0955876	0.25781	16	cassava4.1_014911m.g	RNA.regulation of transcription.MYB domain transcription factor family	AT3G46130	loc_os11g47460	MYB	c				MYB111 (MYB DOMAIN PROTEIN 111); DNA binding / transcription factor	myb domain protein 48	myb domain protein 48 (MYB48); FUNCTIONS IN: DNA binding, sequence-specific DNA binding transcription factor activity; INVOLVED IN: regulation of transcription, DNA-dependent, response to salicylic acid stimulus, regulation of transcription; LOCATED IN: nucleus; EXPRESSED IN: 10 plant structures; EXPRESSED DURING: 7 growth stages; CONTAINS InterPro DOMAIN/s: SANT, DNA-binding (InterPro:IPR001005)…
cassava4.1_032831m.g	-5.34255	-3.06901	-2.11586	-0.952425	-2.58951	-4.35045	-1.32883	-2.68498	0.346645	-1.48646	-3.5719	-2.98171	0.300361	-0.0370521	0.6858	-0.253596	0.363986	0.208332	18	cassava4.1_032831m.g	RNA.regulation of transcription.MYB domain transcription factor family	AT4G09460	loc_os11g07890	MYB	cd	FL			ATMYB6; DNA binding / transcription factor	myb domain protein 6	myb domain protein 6 (MYB6); CONTAINS InterPro DOMAIN/s: SANT, DNA-binding (InterPro:IPR001005), Homeodomain-like (InterPro:IPR009057), Myb, DNA-binding (InterPro:IPR014778), HTH transcriptional regulator, Myb-type, DNA-binding (InterPro:IPR017930), Homeodomain-related (InterPro:IPR012287), Myb transcription factor (InterPro:IPR015495); BEST Arabidopsis thaliana protein match is: high response to…
cassava4.1_004816m.g	0.742496	1.34364	0.764851	1.68307	2.0323	1.63605	0.65195	0.660765	1.72057	-0.218899	-0.67186	0.643734	-0.0115615	0.654783	-0.247665	-0.224697	0.878672	0.0822013	4	cassava4.1_004816m.g	RNA.regulation of transcription.MYB domain transcription factor family	AT5G02320	loc_os01g62410	MYB	c	FEL			MYB3R-5 (MYB DOMAIN PROTEIN 3R-5); DNA binding / transcription factor	myb domain protein 3r-5	myb domain protein 3r-5 (MYB3R-5); FUNCTIONS IN: DNA binding, sequence-specific DNA binding transcription factor activity; INVOLVED IN: regulation of transcription, DNA-dependent, regulation of transcription; LOCATED IN: chloroplast; CONTAINS InterPro DOMAIN/s: SANT, DNA-binding (InterPro:IPR001005), Homeodomain-like (InterPro:IPR009057), Myb, DNA-binding (InterPro:IPR014778), HTH transcriptional…
cassava4.1_016153m.g	2.38282	1.80478	3.30749	0.972026	1.64823	3.71243	0.105073	2.29014	1.23773	-1.19423	1.95522	0.142306	-2.08566	1.10101	-0.282243	-0.851388	-0.0476682	-0.66901	15	cassava4.1_016153m.g	RNA.regulation of transcription.MYB-related transcription factor family	AT5G04760	loc_os05g37730	MYB	c				myb family transcription factor	Duplicated homeodomain-like superfamily protein	Duplicated homeodomain-like superfamily protein; CONTAINS InterPro DOMAIN/s: SANT, DNA-binding (InterPro:IPR001005), Molecular chaperone, heat shock protein, Hsp40, DnaJ (InterPro:IPR015609), Homeodomain-like (InterPro:IPR009057), Myb, DNA-binding (InterPro:IPR014778), HTH transcriptional regulator, Myb-type, DNA-binding (InterPro:IPR017930), Myb-like DNA-binding domain, SHAQKYF class (InterPro:I…
cassava4.1_012921m.g	3.43991	0.954182	3.47352	-1.58996	-1.15201	1.11207	0.724554	1.65793	-0.978263	-0.173866	2.17752	0.308799	-1.36695	-0.13108	-0.972118	1.3971	0.274735	-0.821873	2	cassava4.1_012921m.g	RNA.regulation of transcription.MYB-related transcription factor family	AT5G08520	loc_os04g58020	MYB	c	FL			myb family transcription factor	Duplicated homeodomain-like superfamily protein	Duplicated homeodomain-like superfamily protein; CONTAINS InterPro DOMAIN/s: Molecular chaperone, heat shock protein, Hsp40, DnaJ (InterPro:IPR015609), SANT, eukarya (InterPro:IPR017884), Myb-like DNA-binding domain, SHAQKYF class (InterPro:IPR006447), SANT, DNA-binding (InterPro:IPR001005), Myb, DNA-binding (InterPro:IPR014778), Homeodomain-like (InterPro:IPR009057), HTH transcriptional regulato…
cassava4.1_019186m.g	3.42782	0.941586	4.45508	-0.316266	-0.551685	2.27787	3.42354	4.10066	2.30481	0.87961	3.13611	2.10502	-2.35782	-0.105176	-1.34332	3.03973	-0.19888	-0.847871	2	cassava4.1_019186m.g	RNA.regulation of transcription.MYB-related transcription factor family	AT5G08520	loc_os04g58020	MYB	c	FL			myb family transcription factor	Duplicated homeodomain-like superfamily protein	Duplicated homeodomain-like superfamily protein; CONTAINS InterPro DOMAIN/s: Molecular chaperone, heat shock protein, Hsp40, DnaJ (InterPro:IPR015609), SANT, eukarya (InterPro:IPR017884), Myb-like DNA-binding domain, SHAQKYF class (InterPro:IPR006447), SANT, DNA-binding (InterPro:IPR001005), Myb, DNA-binding (InterPro:IPR014778), Homeodomain-like (InterPro:IPR009057), HTH transcriptional regulato…
cassava4.1_006216m.g	-0.93399	2.2162	-1.66163	1.40805	1.80513	-1.74948	2.3555	2.32107	3.19567	2.62894	-0.519596	0.0680748	3.1664	2.01349	0.614109	0.862657	1.23877	0.979299	33	cassava4.1_006216m.g	RNA.regulation of transcription.MYB-related transcription factor family	AT5G17300	loc_os06g51260	MYB	c		RVE1	Negative Regulator of Cold Acclimation	myb family transcription factor	Homeodomain-like superfamily protein	REVEILLE 1 (RVE1); CONTAINS InterPro DOMAIN/s: SANT, DNA-binding (InterPro:IPR001005), Homeodomain-like (InterPro:IPR009057), Myb, DNA-binding (InterPro:IPR014778), HTH transcriptional regulator, Myb-type, DNA-binding (InterPro:IPR017930), Myb-like DNA-binding domain, SHAQKYF class (InterPro:IPR006447); BEST Arabidopsis thaliana protein match is: Homeodomain-like superfamily protein (TAIR:AT5G372…
cassava4.1_011429m.g	-2.79623	0.138081	0.6712	-0.370387	-0.915473	-2.47994	-2.54803	-1.38778	-0.55656	1.08523	1.30663	0.176997	0.394791	-0.0396305	0.969024	2.21614	2.37017	1.08022	12	cassava4.1_011429m.g	RNA.regulation of transcription.MYB-related transcription factor family	AT5G47390	loc_os10g41200	MYB	d	RT			myb family transcription factor	myb-like transcription factor family protein	myb-like transcription factor family protein; CONTAINS InterPro DOMAIN/s: SANT, DNA-binding (InterPro:IPR001005), Homeodomain-like (InterPro:IPR009057), Myb, DNA-binding (InterPro:IPR014778), Zinc finger, CCHC-type (InterPro:IPR001878), HTH transcriptional regulator, Myb-type, DNA-binding (InterPro:IPR017930), Myb-like DNA-binding domain, SHAQKYF class (InterPro:IPR006447); BEST Arabidopsis thali…
cassava4.1_034350m.g	-2.00329	-0.925721	-2.59974	3.07403	3.19055	1.80202	-1.48237	-0.899569	1.31846	-0.270469	-2.5788	-1.76633	-1.5029	-0.784557	-0.488403	-0.362267	-0.699652	-1.86709	1	cassava4.1_034350m.g	RNA.regulation of transcription.MYB domain transcription factor family	AT5G67300	loc_os09g01960	MYB	c	FL			MYBR1 (MYB DOMAIN PROTEIN R1); DNA binding / transcription factor	myb domain protein r1	myb domain protein r1 (MYBR1); CONTAINS InterPro DOMAIN/s: SANT, DNA-binding (InterPro:IPR001005), Homeodomain-like (InterPro:IPR009057), Myb, DNA-binding (InterPro:IPR014778), HTH transcriptional regulator, Myb-type, DNA-binding (InterPro:IPR017930), Homeodomain-related (InterPro:IPR012287), Myb transcription factor (InterPro:IPR015495); BEST Arabidopsis thaliana protein match is: myb domain pro…
cassava4.1_002119m.g	-2.56019	-0.593929	-2.19995	-0.214641	-1.2644	-2.70128	0.0698684	-1.18663	0.956773	0.483879	-0.379636	0.688092	1.39817	0.830425	0.981214	0.927337	1.91637	-0.15685	1	cassava4.1_002119m.g	RNA.regulation of transcription.Psudo ARR transcription factor family	AT5G02810	loc_os07g49460	Psudo ARR	c	FL		PRR7 and PRR9 are partially redundant essential components of a temperature-sensitive circadian system	PRR7 (PSEUDO-RESPONSE REGULATOR 7); transcription regulator/ two-component response regulator	pseudo-response regulator 7	pseudo-response regulator 7 (PRR7); CONTAINS InterPro DOMAIN/s: CheY-like (InterPro:IPR011006), Signal transduction response regulator, receiver domain (InterPro:IPR001789), CCT domain (InterPro:IPR010402); BEST Arabidopsis thaliana protein match is: pseudo-response regulator 3 (TAIR:AT5G60100.3); Has 30201 Blast hits to 17322 proteins in 780 species: Archae - 12; Bacteria - 1396; Metazoa - 17338…
cassava4.1_007613m.g	-4.17555	-0.762304	-2.16079	-0.922016	-0.762577	-4.14472	-0.164605	-1.01101	0.277434	0.442234	0.0310335	-0.415526	0.10109	-1.55944	-0.0953023	0.0753788	2.44217	0.34606	1	cassava4.1_007613m.g	RNA.regulation of transcription.Psudo ARR transcription factor family	AT5G02810	loc_os07g49460	Psudo ARR	c	FL			PRR7 (PSEUDO-RESPONSE REGULATOR 7); transcription regulator/ two-component response regulator	pseudo-response regulator 7	pseudo-response regulator 7 (PRR7); CONTAINS InterPro DOMAIN/s: CheY-like (InterPro:IPR011006), Signal transduction response regulator, receiver domain (InterPro:IPR001789), CCT domain (InterPro:IPR010402); BEST Arabidopsis thaliana protein match is: pseudo-response regulator 3 (TAIR:AT5G60100.3); Has 30201 Blast hits to 17322 proteins in 780 species: Archae - 12; Bacteria - 1396; Metazoa - 17338…
cassava4.1_002929m.g	2.556	3.12722	1.30694	0.276419	1.4767	0.574259	0.447986	1.69049	0.479924	0.128476	1.26309	-0.536766	0.247658	-0.769204	-1.50914	0.77184	0.427526	-0.63272	2	cassava4.1_002929m.g	RNA.regulation of transcription.Psudo ARR transcription factor family	AT5G24470	loc_os09g36220	Psudo ARR	c	FL		circadian rhythm	APRR5 (ARABIDOPSIS PSEUDO-RESPONSE REGULATOR 5); transcription regulator/ two-component response regulator	pseudo-response regulator 5	pseudo-response regulator 5 (PRR5); CONTAINS InterPro DOMAIN/s: CheY-like (InterPro:IPR011006), Signal transduction response regulator, receiver domain (InterPro:IPR001789), CCT domain (InterPro:IPR010402); BEST Arabidopsis thaliana protein match is: pseudo-response regulator 9 (TAIR:AT2G46790.1); Has 30201 Blast hits to 17322 proteins in 780 species: Archae - 12; Bacteria - 1396; Metazoa - 17338…
cassava4.1_033332m.g	-1.72649	-0.764203	-0.929873	-1.25885	-1.97201	-1.99191	-0.14762	-0.311822	0.846697	1.87252	0.0615114	1.38973	4.0042	0.65989	-0.835987	0.420524	0.665169	0.962809	3	cassava4.1_033332m.g	RNA.regulation of transcription.Psudo ARR transcription factor family	AT5G24470	loc_os09g36220	Psudo ARR	c	FEL		circadian rhythm	APRR5 (ARABIDOPSIS PSEUDO-RESPONSE REGULATOR 5); transcription regulator/ two-component response regulator	pseudo-response regulator 5	pseudo-response regulator 5 (PRR5); CONTAINS InterPro DOMAIN/s: CheY-like (InterPro:IPR011006), Signal transduction response regulator, receiver domain (InterPro:IPR001789), CCT domain (InterPro:IPR010402); BEST Arabidopsis thaliana protein match is: pseudo-response regulator 9 (TAIR:AT2G46790.1); Has 30201 Blast hits to 17322 proteins in 780 species: Archae - 12; Bacteria - 1396; Metazoa - 17338…
cassava4.1_008452m.g	1.01045	-0.274742	0.3167	-1.02787	-1.19742	0.912386	0.708516	1.02089	-0.0597879	-0.596863	1.37566	-0.110307	-2.6392	-0.359375	-2.33844	-0.261908	0.134	-1.58559	9	cassava4.1_008452m.g	RNA.regulation of transcription.Psudo ARR transcription factor family	AT5G61380	loc_os02g40510	Psudo ARR	d	FEL			TOC1 (TIMING OF CAB EXPRESSION 1); transcription regulator/ two-component response regulator	CCT motif -containing response regulator protein	TIMING OF CAB EXPRESSION 1 (TOC1); CONTAINS InterPro DOMAIN/s: CheY-like (InterPro:IPR011006), Signal transduction response regulator, receiver domain (InterPro:IPR001789), CCT domain (InterPro:IPR010402); BEST Arabidopsis thaliana protein match is: pseudo-response regulator 3 (TAIR:AT5G60100.3); Has 1807 Blast hits to 1807 proteins in 277 species: Archae - 0; Bacteria - 0; Metazoa - 736; Fungi -…
cassava4.1_034188m.g	-2.06209	-1.34322	-1.62643	0.355196	0.0520543	0.429612	-0.388113	-0.258102	1.67988	0.026362	-2.07867	0.782028	-0.755451	0.357676	-0.157	-0.871652	0.24245	-0.468304	1	cassava4.1_034188m.g	RNA.regulation of transcription.TCP transcription factor family	AT1G58100	loc_os12g07480	TCP	c	FL			TCP family transcription factor, putative	TCP family transcription factor	TCP family transcription factor ; CONTAINS InterPro DOMAIN/s: Transcription factor, TCP (InterPro:IPR005333), Transcription factor TCP subgroup (InterPro:IPR017887); BEST Arabidopsis thaliana protein match is: TCP family transcription factor (TAIR:AT1G35560.1); Has 469 Blast hits to 463 proteins in 47 species: Archae - 0; Bacteria - 0; Metazoa - 51; Fungi - 2; Plants - 404; Viruses - 0; Other Euk…
cassava4.1_008256m.g	1.34542	-1.66605	0.606664	-1.85225	-3.02841	1.1282	1.11365	0.776205	-0.121166	-1.6007	1.11499	-0.588828	-4.72674	-1.51398	-2.93037	-0.370035	-1.04261	-1.29204	27	cassava4.1_008256m.g	RNA.regulation of transcription.TCP transcription factor family	AT1G72010	loc_os12g07480	TCP	cd	FEL			TCP family transcription factor, putative	TCP family transcription factor	TCP family transcription factor ; FUNCTIONS IN: sequence-specific DNA binding transcription factor activity; INVOLVED IN: regulation of transcription; LOCATED IN: chloroplast; CONTAINS InterPro DOMAIN/s: Transcription factor, TCP (InterPro:IPR005333), Transcription factor TCP subgroup (InterPro:IPR017887); BEST Arabidopsis thaliana protein match is: TCP family transcription factor (TAIR:AT1G35560…
cassava4.1_027347m.g	-2.56247	-3.86036	-2.64499	0.630476	-2.79114	-2.75517	1.06017	0.634866	3.46993	-0.805761	-1.37945	1.56725	-0.590858	-1.24409	-1.68744	-1.13638	1.26817	0.103076	1	cassava4.1_027347m.g	RNA.regulation of transcription.TCP transcription factor family	AT3G47620	loc_os06g12230	TCP	c	FL			AtTCP14 (TEOSINTE BRANCHED1, CYCLOIDEA and PCF (TCP) 14); transcription factor	TEOSINTE BRANCHED, cycloidea and PCF (TCP) 14	TEOSINTE BRANCHED, cycloidea and PCF (TCP) 14 (TCP14); CONTAINS InterPro DOMAIN/s: Transcription factor, TCP (InterPro:IPR005333), Transcription factor TCP subgroup (InterPro:IPR017887); BEST Arabidopsis thaliana protein match is: TCP family transcription factor (TAIR:AT1G58100.1); Has 1158 Blast hits to 1082 proteins in 149 species: Archae - 2; Bacteria - 69; Metazoa - 397; Fungi - 50; Plants - …
cassava4.1_009094m.g	-3.18361	-0.611959	-3.62765	-4.0172	-11.6756	-3.96854	-1.35064	-2.92201	-2.14027	0.479806	-1.69159	-0.423108	-0.486216	-1.95824	1.0415	-1.31967	-0.70402	0.122174	13	cassava4.1_009094m.g	RNA.regulation of transcription.TCP transcription factor family	AT3G47620	loc_os06g12230	TCP	c				AtTCP14 (TEOSINTE BRANCHED1, CYCLOIDEA and PCF (TCP) 14); transcription factor	TEOSINTE BRANCHED, cycloidea and PCF (TCP) 14	TEOSINTE BRANCHED, cycloidea and PCF (TCP) 14 (TCP14); CONTAINS InterPro DOMAIN/s: Transcription factor, TCP (InterPro:IPR005333), Transcription factor TCP subgroup (InterPro:IPR017887); BEST Arabidopsis thaliana protein match is: TCP family transcription factor (TAIR:AT1G58100.1); Has 1158 Blast hits to 1082 proteins in 149 species: Archae - 2; Bacteria - 69; Metazoa - 397; Fungi - 50; Plants - …
cassava4.1_006618m.g	3.85223	0.518284	2.26681	-1.41461	-2.51377	0.848639	2.732	3.61684	1.72312	0.991723	3.53881	1.69044	-3.9659	-1.02471	-4.32725	-0.308555	-1.64285	0.00694635	36	cassava4.1_006618m.g	RNA.regulation of transcription.TCP transcription factor family	AT4G18390	loc_os07g05720	TCP	cd				TCP family transcription factor, putative	TEOSINTE BRANCHED 1, cycloidea and PCF transcription factor 2	TEOSINTE BRANCHED 1, cycloidea and PCF transcription factor 2 (TCP2); CONTAINS InterPro DOMAIN/s: Transcription factor, TCP (InterPro:IPR005333), CYC/TB1, R domain (InterPro:IPR017888), Transcription factor TCP subgroup (InterPro:IPR017887); BEST Arabidopsis thaliana protein match is: TEOSINTE BRANCHED 1, cycloidea, and PCF family 24 (TAIR:AT1G30210.2); Has 30201 Blast hits to 17322 proteins in 7…
cassava4.1_013743m.g	0.514535	-0.331188	-0.185181	-0.16853	-0.869229	-0.337179	0.218803	0.453498	-0.71331	0.269611	1.98755	0.81911	-1.7805	-0.701902	-1.64483	0.474578	-0.618698	-1.71294	9	cassava4.1_013743m.g	RNA.regulation of transcription.TCP transcription factor family	AT5G23280	loc_os12g07480	TCP	d	FEL			TCP family transcription factor, putative	TCP family transcription factor	TCP family transcription factor ; CONTAINS InterPro DOMAIN/s: Transcription factor, TCP (InterPro:IPR005333), Transcription factor TCP subgroup (InterPro:IPR017887); BEST Arabidopsis thaliana protein match is: TCP family transcription factor (TAIR:AT5G08330.1); Has 1807 Blast hits to 1807 proteins in 277 species: Archae - 0; Bacteria - 0; Metazoa - 736; Fungi - 347; Plants - 385; Viruses - 0; Oth…
cassava4.1_030224m.g	-3.10934	-4.52138	-3.19182	-1.8241	-1.8119	-1.55361	0.0960719	-0.262687	1.14845	-0.301953	-1.71268	0.98706	-1.8766	-0.124062	-0.778234	-0.767436	0.771032	1.35645	1	cassava4.1_030224m.g	RNA.regulation of transcription.Trihelix, Triple-Helix transcription factor family	AT1G76880	loc_os03g02240	Trihelix	c	FL			trihelix DNA-binding protein, putative	Duplicated homeodomain-like superfamily protein	Duplicated homeodomain-like superfamily protein; CONTAINS InterPro DOMAIN/s: SANT, DNA-binding (InterPro:IPR001005), MYB-like (InterPro:IPR017877); BEST Arabidopsis thaliana protein match is: Duplicated homeodomain-like superfamily protein (TAIR:AT1G76890.2); Has 4096 Blast hits to 3293 proteins in 319 species: Archae - 0; Bacteria - 232; Metazoa - 1014; Fungi - 378; Plants - 799; Viruses - 55; O…
cassava4.1_006275m.g	0.684727	-0.224843	0.287542	0.327081	0.118665	0.894582	1.19599	1.66885	2.00196	0.115578	2.19755	1.49069	-1.38395	-0.266491	-1.00638	0.687548	1.24264	1.0063	6	cassava4.1_006275m.g	RNA.regulation of transcription.Trihelix, Triple-Helix transcription factor family	AT1G76880	loc_os03g02240	Trihelix	c	RT			trihelix DNA-binding protein, putative	Duplicated homeodomain-like superfamily protein	Duplicated homeodomain-like superfamily protein; CONTAINS InterPro DOMAIN/s: SANT, DNA-binding (InterPro:IPR001005), MYB-like (InterPro:IPR017877); BEST Arabidopsis thaliana protein match is: Duplicated homeodomain-like superfamily protein (TAIR:AT1G76890.2); Has 4096 Blast hits to 3293 proteins in 319 species: Archae - 0; Bacteria - 232; Metazoa - 1014; Fungi - 378; Plants - 799; Viruses - 55; O…
cassava4.1_004069m.g	-1.54534	-4.55737	-2.19696	-2.78816	-4.15096	-1.08367	0.635653	1.89962	1.06407	-0.60391	-1.73856	-2.05628	0.117114	0.44803	-0.633294	-1.51409	-0.830301	-1.57492	34	cassava4.1_004069m.g	RNA.regulation of transcription.Trihelix, Triple-Helix transcription factor family	AT1G76890	loc_os02g01380	Trihelix	cd				GT2; transcription factor	Duplicated homeodomain-like superfamily protein	GT2; CONTAINS InterPro DOMAIN/s: SANT, DNA-binding (InterPro:IPR001005), MYB-like (InterPro:IPR017877); BEST Arabidopsis thaliana protein match is: Duplicated homeodomain-like superfamily protein (TAIR:AT1G76880.1); Has 2646 Blast hits to 1586 proteins in 181 species: Archae - 0; Bacteria - 36; Metazoa - 813; Fungi - 181; Plants - 797; Viruses - 41; Other Eukaryotes - 778 (source: NCBI BLink).
cassava4.1_006825m.g	-2.17666	-0.580656	-1.75819	0.168556	-0.504261	-1.84206	0.245209	-1.18098	0.0951557	0.543449	-0.618862	-0.216886	0.629787	-0.715061	0.8707	0.198648	1.12695	0.35999	1	cassava4.1_006825m.g	RNA.regulation of transcription.Trihelix, Triple-Helix transcription factor family	AT3G01560	loc_os05g07730	Trihelix	c	FL			proline-rich family protein	Protein of unknown function (DUF1421)	CONTAINS InterPro DOMAIN/s: Ubiquitin-associated/translation elongation factor EF1B, N-terminal, eukaryote (InterPro:IPR015940), Protein of unknown function DUF1421 (InterPro:IPR010820), UBA-like (InterPro:IPR009060); BEST Arabidopsis thaliana protein match is: Protein of unknown function (DUF1421) (TAIR:AT5G14540.1); Has 90069 Blast hits to 50370 proteins in 2078 species: Archae - 118; Bacteria …
cassava4.1_011546m.g	-1.27469	-1.8958	-0.805284	-1.99063	-1.53164	0.725915	-1.77253	-0.15613	-1.05908	0.0863481	0.705608	-2.20018	-2.26695	-0.793044	-2.66473	0.260458	-2.4023	-0.955621	9	cassava4.1_011546m.g	RNA.regulation of transcription.Trihelix, Triple-Helix transcription factor family	AT3G54390	loc_os09g38570	Trihelix	d	FEL			transcription factor	sequence-specific DNA binding transcription factors	sequence-specific DNA binding transcription factors; FUNCTIONS IN: sequence-specific DNA binding transcription factor activity; INVOLVED IN: regulation of transcription; LOCATED IN: cellular_component unknown; EXPRESSED IN: 20 plant structures; EXPRESSED DURING: 9 growth stages; BEST Arabidopsis thaliana protein match is: aspartate/glutamate/uridylate kinase family protein (TAIR:AT3G10030.1); Has…
cassava4.1_013408m.g	1.63696	-0.675066	1.73415	-1.15365	-3.36133	0.0417135	2.17286	2.50098	-0.795492	0.475071	1.78538	2.2378	-2.72608	0.869596	-1.71433	1.48925	-1.5355	-1.74443	36	cassava4.1_013408m.g	RNA.regulation of transcription.Trihelix, Triple-Helix transcription factor family	AT5G05550	loc_os04g36790	Trihelix	cd				transcription factor	sequence-specific DNA binding transcription factors	sequence-specific DNA binding transcription factors; BEST Arabidopsis thaliana protein match is: sequence-specific DNA binding transcription factors (TAIR:AT3G11100.1); Has 30201 Blast hits to 17322 proteins in 780 species: Archae - 12; Bacteria - 1396; Metazoa - 17338; Fungi - 3422; Plants - 5037; Viruses - 0; Other Eukaryotes - 2996 (source: NCBI BLink).
cassava4.1_005605m.g	-3.26737	-0.964597	-3.02842	-0.715087	-1.73199	-2.11001	-1.09032	-2.34891	-0.687589	0.0783513	-2.08971	0.293275	1.20292	-0.640812	0.81253	-1.34616	0.951943	0.514569	13	cassava4.1_005605m.g	RNA.regulation of transcription.WRKY domain transcription factor family	AT1G13960	loc_os12g32250	WRKY	c		WRKY4	SA, plant defense resposne	WRKY4; DNA binding / transcription factor	WRKY DNA-binding protein 4	WRKY DNA-binding protein 4 (WRKY4); FUNCTIONS IN: DNA binding, sequence-specific DNA binding transcription factor activity; INVOLVED IN: regulation of transcription, DNA-dependent; LOCATED IN: chloroplast; EXPRESSED IN: 22 plant structures; EXPRESSED DURING: 10 growth stages; CONTAINS InterPro DOMAIN/s: DNA-binding WRKY (InterPro:IPR003657); BEST Arabidopsis thaliana protein match is: WRKY DNA-bi…
cassava4.1_014035m.g	1.11081	1.68751	3.29909	-0.257779	1.43807	1.00454	1.0776	1.77294	1.57193	-1.75396	0.987122	1.50087	-1.75214	-0.382627	-0.422655	-0.89435	-2.82995	-1.2875	2	cassava4.1_014035m.g	RNA.regulation of transcription.WRKY domain transcription factor family	AT1G29280	loc_os01g54600	WRKY	c	FL			WRKY65; transcription factor	WRKY DNA-binding protein 65	WRKY DNA-binding protein 65 (WRKY65); FUNCTIONS IN: sequence-specific DNA binding transcription factor activity; INVOLVED IN: regulation of transcription, DNA-dependent, regulation of transcription; EXPRESSED IN: 8 plant structures; EXPRESSED DURING: LP.06 six leaves visible, LP.04 four leaves visible, 4 anthesis; CONTAINS InterPro DOMAIN/s: DNA-binding WRKY (InterPro:IPR003657); BEST Arabidopsis…
cassava4.1_014614m.g	-0.203544	2.60447	3.05946	2.11734	4.45886	1.95062	-0.0732595	2.78835	1.25707	-0.648818	3.23838	0.000307618	0.244065	-0.882189	-0.257944	-0.390401	-0.165004	-8.72965	2	cassava4.1_014614m.g	RNA.regulation of transcription.WRKY domain transcription factor family	AT1G80840	loc_os09g25060	WRKY	c	FL	WRKY40	ABA-dependant TF	WRKY40; transcription factor	WRKY DNA-binding protein 40	WRKY DNA-binding protein 40 (WRKY40); CONTAINS InterPro DOMAIN/s: DNA-binding WRKY (InterPro:IPR003657); BEST Arabidopsis thaliana protein match is: WRKY DNA-binding protein 18 (TAIR:AT4G31800.2); Has 3306 Blast hits to 2859 proteins in 187 species: Archae - 0; Bacteria - 0; Metazoa - 0; Fungi - 0; Plants - 3292; Viruses - 0; Other Eukaryotes - 14 (source: NCBI BLink).
cassava4.1_009059m.g	-0.814808	2.08037	1.81125	0.709404	2.74152	1.4014	-1.15956	1.50675	-0.568297	-1.42505	-0.295023	0.224526	-0.540726	-0.245751	-0.212141	-0.676274	-1.73159	-0.487454	2	cassava4.1_009059m.g	RNA.regulation of transcription.WRKY domain transcription factor family	AT2G38470	loc_os01g61080	WRKY	c	FL	WRKY33	ethylene, ABA, various abiotic stress	WRKY33; transcription factor	WRKY DNA-binding protein 33	WRKY DNA-binding protein 33 (WRKY33); CONTAINS InterPro DOMAIN/s: DNA-binding WRKY (InterPro:IPR003657); BEST Arabidopsis thaliana protein match is: WRKY DNA-binding protein 4 (TAIR:AT1G13960.1); Has 7573 Blast hits to 4449 proteins in 326 species: Archae - 2; Bacteria - 120; Metazoa - 293; Fungi - 170; Plants - 5689; Viruses - 9; Other Eukaryotes - 1290 (source: NCBI BLink).
cassava4.1_004465m.g	1.36159	2.72855	3.05741	2.51284	3.64934	3.02205	1.01678	2.58996	3.52644	-1.66596	-0.0119019	1.14304	-2.14771	-0.433448	-0.313022	-2.24157	-3.20779	-0.677614	37	cassava4.1_004465m.g	RNA.regulation of transcription.WRKY domain transcription factor family	AT2G38470	loc_os05g27730	WRKY	cd		WRKY33	ethylene, ABA, various abiotic stress	WRKY33; transcription factor	WRKY DNA-binding protein 33	WRKY DNA-binding protein 33 (WRKY33); CONTAINS InterPro DOMAIN/s: DNA-binding WRKY (InterPro:IPR003657); BEST Arabidopsis thaliana protein match is: WRKY DNA-binding protein 4 (TAIR:AT1G13960.1); Has 7573 Blast hits to 4449 proteins in 326 species: Archae - 2; Bacteria - 120; Metazoa - 293; Fungi - 170; Plants - 5689; Viruses - 9; Other Eukaryotes - 1290 (source: NCBI BLink).
cassava4.1_010602m.g	-0.688821	-0.924659	-2.05889	-1.3665	-1.81274	-1.60662	-0.772668	-1.78607	-3.70586	0.0995141	-0.3919	-0.622947	-0.314735	-0.0688616	-0.734808	-0.286817	-0.763916	-0.91883	5	cassava4.1_010602m.g	RNA.regulation of transcription.WRKY domain transcription factor family	AT3G04670	loc_os03g53050	WRKY	c	RT	WRKY39	WRKY39 positively regulates the cooperation between the SA- and JA-activated signaling pathways that mediate responses to heat stress	WRKY39; calmodulin binding / transcription factor	WRKY DNA-binding protein 39	WRKY DNA-binding protein 39 (WRKY39); FUNCTIONS IN: calmodulin binding, sequence-specific DNA binding transcription factor activity; INVOLVED IN: regulation of transcription, DNA-dependent, regulation of transcription; LOCATED IN: nucleus; EXPRESSED IN: 22 plant structures; EXPRESSED DURING: 13 growth stages; CONTAINS InterPro DOMAIN/s: DNA-binding WRKY (InterPro:IPR003657), Transcription factor,…
cassava4.1_011680m.g	0.0740036	2.65928	1.52951	-0.852272	-0.780693	-1.05149	-1.0909	-1.79992	-2.21442	-0.206471	-0.339523	-1.19788	-0.331839	-1.41198	-0.570406	-0.305386	-0.855642	-3.00667	5	cassava4.1_011680m.g	RNA.regulation of transcription.WRKY domain transcription factor family	AT3G56400	loc_os05g25770	WRKY	c	RT	WRKY70	SA, JA, abiotic and biotic stresses	WRKY70; transcription factor/ transcription repressor	WRKY DNA-binding protein 70	WRKY DNA-binding protein 70 (WRKY70); CONTAINS InterPro DOMAIN/s: DNA-binding WRKY (InterPro:IPR003657); BEST Arabidopsis thaliana protein match is: WRKY DNA-binding protein 54 (TAIR:AT2G40750.1); Has 3203 Blast hits to 2772 proteins in 182 species: Archae - 0; Bacteria - 0; Metazoa - 0; Fungi - 0; Plants - 3190; Viruses - 0; Other Eukaryotes - 13 (source: NCBI BLink).
cassava4.1_012154m.g	-0.563206	4.10931	1.6382	3.36941	5.49123	2.55872	-1.33378	-0.7161	-0.381644	-0.712802	-1.35793	-1.72737	2.02031	-1.73649	0.502259	-1.01874	0.145081	-0.57765	15	cassava4.1_012154m.g	RNA.regulation of transcription.WRKY domain transcription factor family	AT3G56400	loc_os05g25770	WRKY	c		WRKY70	SA, JA, abiotic and biotic stresses	WRKY70; transcription factor/ transcription repressor	WRKY DNA-binding protein 70	WRKY DNA-binding protein 70 (WRKY70); CONTAINS InterPro DOMAIN/s: DNA-binding WRKY (InterPro:IPR003657); BEST Arabidopsis thaliana protein match is: WRKY DNA-binding protein 54 (TAIR:AT2G40750.1); Has 3203 Blast hits to 2772 proteins in 182 species: Archae - 0; Bacteria - 0; Metazoa - 0; Fungi - 0; Plants - 3190; Viruses - 0; Other Eukaryotes - 13 (source: NCBI BLink).
cassava4.1_006003m.g	2.70217	1.46999	1.24285	1.10984	2.93224	2.60058	0.582607	1.66975	0.305364	-0.276648	2.33824	-0.0689722	-2.454	-1.27657	-0.545185	1.21009	0.0824632	0.904674	4	cassava4.1_006003m.g	RNA.regulation of transcription.WRKY domain transcription factor family	AT4G01720	loc_os05g49210	WRKY	c	FEL			WRKY47; transcription factor	WRKY family transcription factor	WRKY47; CONTAINS InterPro DOMAIN/s: DNA-binding WRKY (InterPro:IPR003657); BEST Arabidopsis thaliana protein match is: WRKY family transcription factor (TAIR:AT4G04450.1); Has 3605 Blast hits to 3148 proteins in 215 species: Archae - 2; Bacteria - 4; Metazoa - 47; Fungi - 10; Plants - 3482; Viruses - 0; Other Eukaryotes - 60 (source: NCBI BLink).
cassava4.1_010768m.g	0.679303	3.39418	2.86055	2.50182	4.74689	3.69623	-1.05485	0.484977	-0.468526	-0.959138	-0.56166	-0.202099	-1.79026	-0.100547	-0.337587	-1.10414	-1.33166	-3.95179	15	cassava4.1_010768m.g	RNA.regulation of transcription.WRKY domain transcription factor family	AT4G11070	loc_os08g29660	WRKY	c				WRKY41; transcription factor	WRKY family transcription factor	WRKY41; FUNCTIONS IN: sequence-specific DNA binding transcription factor activity; INVOLVED IN: regulation of transcription, DNA-dependent, regulation of transcription; CONTAINS InterPro DOMAIN/s: DNA-binding WRKY (InterPro:IPR003657); BEST Arabidopsis thaliana protein match is: WRKY family transcription factor (TAIR:AT4G23810.1); Has 1807 Blast hits to 1807 proteins in 277 species: Archae - 0; B…
cassava4.1_011518m.g	-3.24737	-1.3333	-2.33046	-1.1026	-1.49788	-0.906194	-1.0385	-0.957309	-0.862423	-0.610972	-2.68406	-1.97997	1.1417	0.0283512	0.842335	-1.26257	-1.08628	-3.19247	18	cassava4.1_011518m.g	RNA.regulation of transcription.WRKY domain transcription factor family	AT4G11070	loc_os08g29660	WRKY	cd	FL			WRKY41; transcription factor	WRKY family transcription factor	WRKY41; FUNCTIONS IN: sequence-specific DNA binding transcription factor activity; INVOLVED IN: regulation of transcription, DNA-dependent, regulation of transcription; CONTAINS InterPro DOMAIN/s: DNA-binding WRKY (InterPro:IPR003657); BEST Arabidopsis thaliana protein match is: WRKY family transcription factor (TAIR:AT4G23810.1); Has 1807 Blast hits to 1807 proteins in 277 species: Archae - 0; B…
cassava4.1_004331m.g	-0.0898145	2.04784	3.35563	2.46863	3.96076	3.46724	0.079429	0.69382	2.23863	-0.0871901	1.97188	1.33712	-0.534716	1.97443	0.646296	-1.12624	-1.13507	0.370667	15	cassava4.1_004331m.g	RNA.regulation of transcription.WRKY domain transcription factor family	AT4G22070	loc_os01g14440	WRKY	c				WRKY31; transcription factor	WRKY DNA-binding protein 31	WRKY DNA-binding protein 31 (WRKY31); CONTAINS InterPro DOMAIN/s: DNA-binding WRKY (InterPro:IPR003657); BEST Arabidopsis thaliana protein match is: WRKY family transcription factor (TAIR:AT4G04450.1); Has 30201 Blast hits to 17322 proteins in 780 species: Archae - 12; Bacteria - 1396; Metazoa - 17338; Fungi - 3422; Plants - 5037; Viruses - 0; Other Eukaryotes - 2996 (source: NCBI BLink).
cassava4.1_010007m.g	-1.14715	-0.317524	-0.582817	-0.679543	-0.288844	-1.4434	-1.60547	-1.58575	-1.39274	0.156887	-0.351993	-0.118593	-0.418933	-0.0778488	0.808096	-0.731978	0.183119	-1.66504	5	cassava4.1_010007m.g	RNA.regulation of transcription.WRKY domain transcription factor family	AT4G24240	loc_os03g53050	WRKY	c	RT			WRKY7; calmodulin binding / transcription factor	WRKY DNA-binding protein 7	WRKY DNA-binding protein 7 (WRKY7); CONTAINS InterPro DOMAIN/s: DNA-binding WRKY (InterPro:IPR003657), Transcription factor, WRKY, Zn-cluster (InterPro:IPR018872); BEST Arabidopsis thaliana protein match is: WRKY DNA-binding protein 11 (TAIR:AT4G31550.1); Has 3521 Blast hits to 3002 proteins in 204 species: Archae - 0; Bacteria - 2; Metazoa - 39; Fungi - 4; Plants - 3353; Viruses - 0; Other Eukar…
cassava4.1_011062m.g	2.56271	1.57341	3.10285	-0.756299	-0.0927381	1.69303	0.630375	2.33851	0.857153	-1.45179	3.47414	2.41024	-2.98743	-0.455686	-1.6852	0.308364	-1.53706	-1.38064	9	cassava4.1_011062m.g	RNA.regulation of transcription.WRKY domain transcription factor family	AT4G24240	loc_os12g40570	WRKY	d	FEL			WRKY7; calmodulin binding / transcription factor	WRKY DNA-binding protein 7	WRKY DNA-binding protein 7 (WRKY7); CONTAINS InterPro DOMAIN/s: DNA-binding WRKY (InterPro:IPR003657), Transcription factor, WRKY, Zn-cluster (InterPro:IPR018872); BEST Arabidopsis thaliana protein match is: WRKY DNA-binding protein 11 (TAIR:AT4G31550.1); Has 3521 Blast hits to 3002 proteins in 204 species: Archae - 0; Bacteria - 2; Metazoa - 39; Fungi - 4; Plants - 3353; Viruses - 0; Other Eukar…
cassava4.1_011135m.g	-1.91734	-1.58298	-1.6333	-1.22711	-1.07198	-2.67467	-2.067	-1.91805	-1.34147	-0.0881758	-1.08513	0.569564	0.348849	0.555663	0.331535	-0.19075	-0.157354	0.472217	16	cassava4.1_011135m.g	RNA.regulation of transcription.WRKY domain transcription factor family	AT4G31550	loc_os04g21950	WRKY	c		WRKY11	osmotic stress	WRKY11; calmodulin binding / transcription factor	WRKY DNA-binding protein 11	WRKY DNA-binding protein 11 (WRKY11); CONTAINS InterPro DOMAIN/s: DNA-binding WRKY (InterPro:IPR003657), Transcription factor, WRKY, Zn-cluster (InterPro:IPR018872); BEST Arabidopsis thaliana protein match is: WRKY DNA-binding protein 17 (TAIR:AT2G24570.1); Has 3379 Blast hits to 2932 proteins in 187 species: Archae - 0; Bacteria - 0; Metazoa - 0; Fungi - 0; Plants - 3363; Viruses - 0; Other Euka…
cassava4.1_011894m.g	3.16361	4.4224	4.3084	5.36181	5.1888	3.43295	2.12157	0.958567	3.26682	-0.750044	1.92957	0.87186	2.85862	2.57964	6.52839	-3.63672	-1.38913	-1.16194	33	cassava4.1_011894m.g	RNA.regulation of transcription.WRKY domain transcription factor family	AT5G49520	loc_os01g47560	WRKY	c		WRKY48	defense response	WRKY48; transcription factor	WRKY DNA-binding protein 48	WRKY DNA-binding protein 48 (WRKY48); CONTAINS InterPro DOMAIN/s: DNA-binding WRKY (InterPro:IPR003657); BEST Arabidopsis thaliana protein match is: WRKY DNA-binding protein 23 (TAIR:AT2G47260.1); Has 1807 Blast hits to 1807 proteins in 277 species: Archae - 0; Bacteria - 0; Metazoa - 736; Fungi - 347; Plants - 385; Viruses - 0; Other Eukaryotes - 339 (source: NCBI BLink).
cassava4.1_016594m.g	2.14884	3.2269	3.89371	1.87096	4.30455	4.55865	0.604019	2.53751	0.764697	-0.0779034	1.635	1.80461	-3.51696	-0.437643	-1.61847	0.736404	0.413903	-1.19259	37	cassava4.1_016594m.g	RNA.regulation of transcription.WRKY domain transcription factor family	AT5G64810	loc_os05g46020	WRKY	cd		WRKY51	JA induced defense response	WRKY51; transcription factor	WRKY DNA-binding protein 51	WRKY DNA-binding protein 51 (WRKY51); CONTAINS InterPro DOMAIN/s: DNA-binding WRKY (InterPro:IPR003657); BEST Arabidopsis thaliana protein match is: WRKY DNA-binding protein 50 (TAIR:AT5G26170.1); Has 30201 Blast hits to 17322 proteins in 780 species: Archae - 12; Bacteria - 1396; Metazoa - 17338; Fungi - 3422; Plants - 5037; Viruses - 0; Other Eukaryotes - 2996 (source: NCBI BLink).
cassava4.1_013112m.g	2.70143	0.0213517	2.38185	-2.2388	-0.727159	1.8645	2.84631	3.95277	0.423848	-0.158029	0.514784	0.88096	-2.60161	-0.077824	-0.381895	1.03549	-0.923569	-0.796455	2	cassava4.1_013112m.g	RNA.regulation of transcription.zf-HD	AT1G14440	loc_os09g29130	zf-HD	c	FL			AtHB31 (ARABIDOPSIS THALIANA HOMEOBOX PROTEIN 31); DNA binding / transcription factor	homeobox protein 31	homeobox protein 31 (HB31); FUNCTIONS IN: DNA binding, sequence-specific DNA binding transcription factor activity; INVOLVED IN: regulation of transcription; LOCATED IN: cellular_component unknown; EXPRESSED IN: 17 plant structures; EXPRESSED DURING: 11 growth stages; CONTAINS InterPro DOMAIN/s: Homeobox domain, ZF-HD class (InterPro:IPR006455), ZF-HD homeobox protein, Cys/His-rich dimerisation d…
cassava4.1_015131m.g	-0.95225	-2.66479	-2.15884	-5.99594	-5.98394	-3.16414	6.89654	0	6.33135	0.087204	1.24681	0.247721	-2.75936	-0.820471	-0.624847	0.108342	-0.703628	1.20646	3	cassava4.1_015131m.g	RNA.regulation of transcription.zf-HD	AT1G69600	loc_os05g50310	zf-HD	c	FEL			ZFHD1 (ZINC FINGER HOMEODOMAIN 1); DNA binding / transcription activator/ transcription factor	zinc finger homeodomain 1	zinc finger homeodomain 1 (ZFHD1); CONTAINS InterPro DOMAIN/s: Homeobox domain, ZF-HD class (InterPro:IPR006455), ZF-HD homeobox protein, Cys/His-rich dimerisation domain (InterPro:IPR006456), Homeodomain-related (InterPro:IPR012287); BEST Arabidopsis thaliana protein match is: homeobox protein 26 (TAIR:AT5G60480.1); Has 480 Blast hits to 471 proteins in 33 species: Archae - 0; Bacteria - 0; Meta…
